# Supplementary material for: Evaluating methods for ranking differentially expressed genes applied to microArray quality control data
Source: BMC Bioinformatics. 2011 Jun 6;12:227. doi: 10.1186/1471-2105-12-227 (PMC3128035; doi:10.1186/1471-2105-12-227)
Supplement: Additional file 1 — R-code for pre-processing GEH data. Input file must be obtained from http://edkb.fda.gov/MAQC/MainStudy/upload/norm_MAQC_GEH_123_Median1.zip. After execution of this R-code, expression data consisting of 53,517 unique probes can be obtained as an output file arbitrarily named "norm_MAQC_GEH_123_Median1_unique.txt". Note that the website with the normalized MAQC data was unavailable under review. The raw data may be availabl from. http://www.fda.gov/ScienceResearch/BioinformaticsTools/Arraytrack/ or http://www.ncbi.nlm.nih.gov/geo/query/acc.cgi?acc=GSE5350. [file 1471-2105-12-227-S1.R]

in_f <- "norm_MAQC_GEH_123_Median1.txt"         # the input file is available from http://edkb.fda.gov/MAQC/MainStudy/upload/
out_f <- "norm_MAQC_GEH_123_Median1_unique.txt" # output file

########################################
###  1. Read data and preprocessing  ###
########################################
data <- read.table(in_f, header=TRUE, row.names=1, sep="\t", quote="")
symbols <- as.vector(data[,1])
names(symbols) <- rownames(data)
unique_sym <- unique(symbols)

data <- data[,grep("GEH", colnames(data))]
data.flag <- data[,grep("Flag", colnames(data))]
data <- data[,-grep("Flag", colnames(data))]
min_good <- min(data[data.flag=="G"])           # min_good = 0.169

hoge <- NULL
for(i in 1:length(unique_sym)){
    hoge <- rbind(hoge, apply(data[which(symbols == unique_sym[i]),], 2, mean, na.rm=TRUE))
    if(i%%1000 == 0){ print(i) }
}
rownames(hoge) <- unique_sym

hoge[hoge < min_good] <- min_good

tmp <- cbind(rownames(hoge), hoge)
write.table(tmp, out_f, sep="\t", append=F, quote=F, row.names=F)
