# Supplementary material for: Evaluating methods for ranking differentially expressed genes applied to microArray quality control data
Source: BMC Bioinformatics. 2011 Jun 6;12:227. doi: 10.1186/1471-2105-12-227 (PMC3128035; doi:10.1186/1471-2105-12-227)
Supplement: Additional file 2 — R-code for analyzing TAQ data. Two input files must first be obtained from the following websites: "http://www.nature.com/nbt/journal/v24/n9/extref/nbt1239-S5.txt" and "http://edkb.fda.gov/MAQC/MainStudy/upload/norm_TAQ_1_POLR2A.zip". After execution of this R-code, FDR and AD statistics for each comparison (i.e., "Sample A versus B" and "C versus D") can be obtained in an output file arbitrarily named "data_TAQ.txt". Note that the website with the normalized MAQC data was unavailable under review. The raw data may be available from http://www.fda.gov/ScienceResearch/BioinformaticsTools/Arraytrack/ or http://www.ncbi.nlm.nih.gov/geo/query/acc.cgi?acc=GSE5350. [file 1471-2105-12-227-S2.R]

in_f1 <- "nbt1239-S5.txt"                    # this file is available as the "Supplementary Table 5" file in http://www.nature.com/nbt/journal/v24/n9/suppinfo/nbt1239_S1.html
in_f2 <- "norm_MAQC_TAQ_1_POLR2A.txt"        # the input file is available from http://edkb.fda.gov/MAQC/MainStudy/upload/
out_f <- "data_TAQ.txt"                      # output filename

param1 <- c("18S", "HPRT1", "POLR2A", "UBC") # four endogenous control gene
param4 <- "TAQ"

IDs <- read.table(in_f1, header=TRUE, sep="\t", quote="")
ID1 <- as.character(IDs[,grep(param4, colnames(IDs))])
control <- ID1[is.element(IDs[,1], param1)]

data <- read.table(in_f2, header=TRUE, row.names=1, sep="\t", quote="")
ID2 <- substr(as.character(data[,1]), 1,13)
common <- intersect(ID2, ID1)
common <- setdiff(common, intersect(common, control))

data <- data[,grep(param4, colnames(data))]
data <- data[,-grep("Flag", colnames(data))]
data <- log2(data)

hoge1 <- data[is.element(ID2, common),]
rownames(hoge1) <- ID2[is.element(ID2, common)]
hoge2 <- IDs[is.element(ID1, common),]
rownames(hoge2) <- ID1[is.element(ID1, common)]

hoge1 <- hoge1[order(rownames(hoge1)),]
hoge2 <- hoge2[order(rownames(hoge2)),]

source("http://www.iu.a.u-tokyo.ac.jp/~kadota/R/R_functions.R")
#################
###  A vs. B  ###
#################
data <- hoge1[,1:8]
data.cl <- c(rep(0,4), rep(1,4))
out <- t(apply(data, 1, Welch_ttest, data.cl))
AB_FDR <- p.adjust(out[,2], method="BH")
AB_AD <- apply(data, 1, AD, data.cl)
AB_result <- cbind(AB_FDR, AB_AD)

#################
###  C vs. D  ###
#################
data <- hoge1[,9:16]
data.cl <- c(rep(0,4), rep(1,4))
out <- t(apply(data, 1, Welch_ttest, data.cl))
CD_FDR <- p.adjust(out[,2], method="BH")
CD_AD <- apply(data, 1, AD, data.cl)
CD_result <- cbind(CD_FDR, CD_AD)

#################
###  Output   ###
#################
tmp <- cbind(rownames(hoge1), hoge1, AB_result, CD_result, hoge2)
write.table(tmp, out_f, sep="\t", append=F, quote=F, row.names=F)
