# Supplementary material for: Evaluating methods for ranking differentially expressed genes applied to microArray quality control data
Source: BMC Bioinformatics. 2011 Jun 6;12:227. doi: 10.1186/1471-2105-12-227 (PMC3128035; doi:10.1186/1471-2105-12-227)
Supplement: Additional file 4 — R-code for calculating average AUC values for AFX data across six test sites shown in Table 1. Two input files are required. One is the AFX gene expression data file obtained from http://edkb.fda.gov/MAQC/MainStudy/upload/norm_MAQC_AFX_123456_qPLIER16.zip. The other includes the DEG information derived from individual RT-PCR data. Specifically, the filename should be "data_TAQ.txt" (default) or "data_GEX.txt", generated by executing Additional file 2 or 3, respectively. After execution of this R-code, the average AUC values shown in Table 1 can be obtained in an output file arbitrarily named "result_AFX.txt". Note that the website with the normalized MAQC data was unavailable under review. The raw data may be available from http://www.fda.gov/ScienceResearch/BioinformaticsTools/Arraytrack/ or http://www.ncbi.nlm.nih.gov/geo/query/acc.cgi?acc=GSE5350. [file 1471-2105-12-227-S4.R]

in_f1 <- "norm_MAQC_AFX_123456_qPLIER16.txt"
in_f2 <- "data_TAQ.txt"
out_f1 <- "result_AFX.txt"
param1 <- "AFX"
param2 <- "Flag"
param3 <- 0.05                        # FDR threshold
param4 <- 1                           # log ratio threshold (log2(2) = 1)
param_AB_FDR <- "AB_FDR"
param_AB_AD <- "AB_AD"
param_CD_FDR <- "CD_FDR"
param_CD_AD <- "CD_AD"

source("http://www.iu.a.u-tokyo.ac.jp/~kadota/R/R_functions.R")
library(RankProd)                     # RP
library(st)                           # modT, samT, and shrinkT
source('http://eh3.uc.edu/r/ibmtR.R') # ibmT
library(limma)                        # ibmT
library(ROC)                          # AUC value calculation

########################################
###  1. Read data and preprocessing  ###
########################################
data <- read.table(in_f1, header=TRUE, row.names=1, sep="\t")
data <- data[,grep(param1, colnames(data))]
data <- data[,-grep(param2, colnames(data))]
data <- log2(data)

site <- c()
abcd <- c()
for(i in 1:ncol(data)){
    site <- c(site, strsplit(colnames(data)[i], "_")[[1]][2])
    abcd <- c(abcd, substring(strsplit(colnames(data)[i], "_")[[1]][3], 1, 1))
}

site1AB <- intersect(grep(1, site), grep("[AB]", abcd))
site2AB <- intersect(grep(2, site), grep("[AB]", abcd))
site3AB <- intersect(grep(3, site), grep("[AB]", abcd))
site4AB <- intersect(grep(4, site), grep("[AB]", abcd))
site5AB <- intersect(grep(5, site), grep("[AB]", abcd))
site6AB <- intersect(grep(6, site), grep("[AB]", abcd))
site1CD <- intersect(grep(1, site), grep("[CD]", abcd))
site2CD <- intersect(grep(2, site), grep("[CD]", abcd))
site3CD <- intersect(grep(3, site), grep("[CD]", abcd))
site4CD <- intersect(grep(4, site), grep("[CD]", abcd))
site5CD <- intersect(grep(5, site), grep("[CD]", abcd))
site6CD <- intersect(grep(6, site), grep("[CD]", abcd))
data1AB <- data[,site1AB]
data2AB <- data[,site2AB]
data3AB <- data[,site3AB]
data4AB <- data[,site4AB]
data5AB <- data[,site5AB]
data6AB <- data[,site6AB]
data1CD <- data[,site1CD]
data2CD <- data[,site2CD]
data3CD <- data[,site3CD]
data4CD <- data[,site4CD]
data5CD <- data[,site5CD]
data6CD <- data[,site6CD]
tmp1A <- length(intersect(grep(1, site), grep("A", abcd)))
tmp1B <- length(intersect(grep(1, site), grep("B", abcd)))
tmp2A <- length(intersect(grep(2, site), grep("A", abcd)))
tmp2B <- length(intersect(grep(2, site), grep("B", abcd)))
tmp3A <- length(intersect(grep(3, site), grep("A", abcd)))
tmp3B <- length(intersect(grep(3, site), grep("B", abcd)))
tmp4A <- length(intersect(grep(4, site), grep("A", abcd)))
tmp4B <- length(intersect(grep(4, site), grep("B", abcd)))
tmp5A <- length(intersect(grep(5, site), grep("A", abcd)))
tmp5B <- length(intersect(grep(5, site), grep("B", abcd)))
tmp6A <- length(intersect(grep(6, site), grep("A", abcd)))
tmp6B <- length(intersect(grep(6, site), grep("B", abcd)))
tmp1C <- length(intersect(grep(1, site), grep("C", abcd)))
tmp1D <- length(intersect(grep(1, site), grep("D", abcd)))
tmp2C <- length(intersect(grep(2, site), grep("C", abcd)))
tmp2D <- length(intersect(grep(2, site), grep("D", abcd)))
tmp3C <- length(intersect(grep(3, site), grep("C", abcd)))
tmp3D <- length(intersect(grep(3, site), grep("D", abcd)))
tmp4C <- length(intersect(grep(4, site), grep("C", abcd)))
tmp4D <- length(intersect(grep(4, site), grep("D", abcd)))
tmp5C <- length(intersect(grep(5, site), grep("C", abcd)))
tmp5D <- length(intersect(grep(5, site), grep("D", abcd)))
tmp6C <- length(intersect(grep(6, site), grep("C", abcd)))
tmp6D <- length(intersect(grep(6, site), grep("D", abcd)))
data1AB.cl <- c(rep(0, tmp1A), rep(1, tmp1B))
data2AB.cl <- c(rep(0, tmp2A), rep(1, tmp2B))
data3AB.cl <- c(rep(0, tmp3A), rep(1, tmp3B))
data4AB.cl <- c(rep(0, tmp4A), rep(1, tmp4B))
data5AB.cl <- c(rep(0, tmp5A), rep(1, tmp5B))
data6AB.cl <- c(rep(0, tmp6A), rep(1, tmp6B))
data1CD.cl <- c(rep(0, tmp1C), rep(1, tmp1D))
data2CD.cl <- c(rep(0, tmp2C), rep(1, tmp2D))
data3CD.cl <- c(rep(0, tmp3C), rep(1, tmp3D))
data4CD.cl <- c(rep(0, tmp4C), rep(1, tmp4D))
data5CD.cl <- c(rep(0, tmp5C), rep(1, tmp5D))
data6CD.cl <- c(rep(0, tmp6C), rep(1, tmp6D))

################################
###  3. assignment for DEGs  ###
################################
data.tmp <- read.table(in_f2, header=TRUE, sep="\t")

DEG <- as.vector(data.tmp[,colnames(data.tmp)==param_AB_FDR])
degenes <- as.character(data.tmp[,colnames(data.tmp)==param1])
data.degenes <- as.matrix(c(rep(0, nrow(data)))) # True DEGs
rownames(data.degenes) <- rownames(data)         # True DEGs
data.degenes[degenes[DEG < param3], ] <- 1       # True DEGs
data.degenes_AB1 <- data.degenes

DEG <- as.vector(data.tmp[,colnames(data.tmp)==param_AB_AD])
degenes <- as.character(data.tmp[,colnames(data.tmp)==param1])
data.degenes <- as.matrix(c(rep(0, nrow(data)))) # True DEGs
rownames(data.degenes) <- rownames(data)         # True DEGs
data.degenes[degenes[abs(DEG) > param4], ] <- 1  # True DEGs
data.degenes_AB2 <- data.degenes

DEG <- as.vector(data.tmp[,colnames(data.tmp)==param_CD_FDR])
degenes <- as.character(data.tmp[,colnames(data.tmp)==param1])
data.degenes <- as.matrix(c(rep(0, nrow(data)))) # True DEGs
rownames(data.degenes) <- rownames(data)         # True DEGs
data.degenes[degenes[DEG < param3], ] <- 1       # True DEGs
data.degenes_CD1 <- data.degenes

DEG <- as.vector(data.tmp[,colnames(data.tmp)==param_CD_AD])
degenes <- as.character(data.tmp[,colnames(data.tmp)==param1])
data.degenes <- as.matrix(c(rep(0, nrow(data)))) # True DEGs
rownames(data.degenes) <- rownames(data)         # True DEGs
data.degenes[degenes[abs(DEG) > param4], ] <- 1  # True DEGs
data.degenes_CD2 <- data.degenes


############################
###  4. AUC calculation  ###
############################
##############
###  WAD   ###
##############
data.cl <- data1AB.cl
data <- data1AB
tmp0 <- apply(data[,data.cl == 0], 1, mean)
tmp1 <- apply(data[,data.cl == 1], 1, mean)
tmp_ave <- (tmp0 + tmp1)/2
dr <- max(tmp_ave)-min(tmp_ave)
tmpall <- apply(data, 1, WAD, data.cl, dr, min(tmp_ave))
out_WAD <- abs(tmpall)
rank_WAD <- as.matrix(rank(-out_WAD, ties.method = "min"))
rownames(rank_WAD) <- rownames(data)
AUC_WAD_AB1 <- AUC(rocdemo.sca(truth = as.vector(data.degenes_AB1), data = as.vector(-rank_WAD), rule = dxrule.sca))
AUC_WAD_AB2 <- AUC(rocdemo.sca(truth = as.vector(data.degenes_AB2), data = as.vector(-rank_WAD), rule = dxrule.sca))

data.cl <- data2AB.cl
data <- data2AB
tmp0 <- apply(data[,data.cl == 0], 1, mean)
tmp1 <- apply(data[,data.cl == 1], 1, mean)
tmp_ave <- (tmp0 + tmp1)/2
dr <- max(tmp_ave)-min(tmp_ave)
tmpall <- apply(data, 1, WAD, data.cl, dr, min(tmp_ave))
out_WAD <- abs(tmpall)
rank_WAD <- as.matrix(rank(-out_WAD, ties.method = "min"))
rownames(rank_WAD) <- rownames(data)
AUC_WAD_AB1 <- cbind(AUC_WAD_AB1, AUC(rocdemo.sca(truth = as.vector(data.degenes_AB1), data = as.vector(-rank_WAD), rule = dxrule.sca)))
AUC_WAD_AB2 <- cbind(AUC_WAD_AB2, AUC(rocdemo.sca(truth = as.vector(data.degenes_AB2), data = as.vector(-rank_WAD), rule = dxrule.sca)))

data.cl <- data3AB.cl
data <- data3AB
tmp0 <- apply(data[,data.cl == 0], 1, mean)
tmp1 <- apply(data[,data.cl == 1], 1, mean)
tmp_ave <- (tmp0 + tmp1)/2
dr <- max(tmp_ave)-min(tmp_ave)
tmpall <- apply(data, 1, WAD, data.cl, dr, min(tmp_ave))
out_WAD <- abs(tmpall)
rank_WAD <- as.matrix(rank(-out_WAD, ties.method = "min"))
rownames(rank_WAD) <- rownames(data)
AUC_WAD_AB1 <- cbind(AUC_WAD_AB1, AUC(rocdemo.sca(truth = as.vector(data.degenes_AB1), data = as.vector(-rank_WAD), rule = dxrule.sca)))
AUC_WAD_AB2 <- cbind(AUC_WAD_AB2, AUC(rocdemo.sca(truth = as.vector(data.degenes_AB2), data = as.vector(-rank_WAD), rule = dxrule.sca)))

data.cl <- data4AB.cl
data <- data4AB
tmp0 <- apply(data[,data.cl == 0], 1, mean)
tmp1 <- apply(data[,data.cl == 1], 1, mean)
tmp_ave <- (tmp0 + tmp1)/2
dr <- max(tmp_ave)-min(tmp_ave)
tmpall <- apply(data, 1, WAD, data.cl, dr, min(tmp_ave))
out_WAD <- abs(tmpall)
rank_WAD <- as.matrix(rank(-out_WAD, ties.method = "min"))
rownames(rank_WAD) <- rownames(data)
AUC_WAD_AB1 <- cbind(AUC_WAD_AB1, AUC(rocdemo.sca(truth = as.vector(data.degenes_AB1), data = as.vector(-rank_WAD), rule = dxrule.sca)))
AUC_WAD_AB2 <- cbind(AUC_WAD_AB2, AUC(rocdemo.sca(truth = as.vector(data.degenes_AB2), data = as.vector(-rank_WAD), rule = dxrule.sca)))

data.cl <- data5AB.cl
data <- data5AB
tmp0 <- apply(data[,data.cl == 0], 1, mean)
tmp1 <- apply(data[,data.cl == 1], 1, mean)
tmp_ave <- (tmp0 + tmp1)/2
dr <- max(tmp_ave)-min(tmp_ave)
tmpall <- apply(data, 1, WAD, data.cl, dr, min(tmp_ave))
out_WAD <- abs(tmpall)
rank_WAD <- as.matrix(rank(-out_WAD, ties.method = "min"))
rownames(rank_WAD) <- rownames(data)
AUC_WAD_AB1 <- cbind(AUC_WAD_AB1, AUC(rocdemo.sca(truth = as.vector(data.degenes_AB1), data = as.vector(-rank_WAD), rule = dxrule.sca)))
AUC_WAD_AB2 <- cbind(AUC_WAD_AB2, AUC(rocdemo.sca(truth = as.vector(data.degenes_AB2), data = as.vector(-rank_WAD), rule = dxrule.sca)))

data.cl <- data6AB.cl
data <- data6AB
tmp0 <- apply(data[,data.cl == 0], 1, mean)
tmp1 <- apply(data[,data.cl == 1], 1, mean)
tmp_ave <- (tmp0 + tmp1)/2
dr <- max(tmp_ave)-min(tmp_ave)
tmpall <- apply(data, 1, WAD, data.cl, dr, min(tmp_ave))
out_WAD <- abs(tmpall)
rank_WAD <- as.matrix(rank(-out_WAD, ties.method = "min"))
rownames(rank_WAD) <- rownames(data)
AUC_WAD_AB1 <- cbind(AUC_WAD_AB1, AUC(rocdemo.sca(truth = as.vector(data.degenes_AB1), data = as.vector(-rank_WAD), rule = dxrule.sca)))
AUC_WAD_AB2 <- cbind(AUC_WAD_AB2, AUC(rocdemo.sca(truth = as.vector(data.degenes_AB2), data = as.vector(-rank_WAD), rule = dxrule.sca)))

data.cl <- data1CD.cl
data <- data1CD
tmp0 <- apply(data[,data.cl == 0], 1, mean)
tmp1 <- apply(data[,data.cl == 1], 1, mean)
tmp_ave <- (tmp0 + tmp1)/2
dr <- max(tmp_ave)-min(tmp_ave)
tmpall <- apply(data, 1, WAD, data.cl, dr, min(tmp_ave))
out_WAD <- abs(tmpall)
rank_WAD <- as.matrix(rank(-out_WAD, ties.method = "min"))
rownames(rank_WAD) <- rownames(data)
AUC_WAD_CD1 <- AUC(rocdemo.sca(truth = as.vector(data.degenes_CD1), data = as.vector(-rank_WAD), rule = dxrule.sca))
AUC_WAD_CD2 <- AUC(rocdemo.sca(truth = as.vector(data.degenes_CD2), data = as.vector(-rank_WAD), rule = dxrule.sca))

data.cl <- data2CD.cl
data <- data2CD
tmp0 <- apply(data[,data.cl == 0], 1, mean)
tmp1 <- apply(data[,data.cl == 1], 1, mean)
tmp_ave <- (tmp0 + tmp1)/2
dr <- max(tmp_ave)-min(tmp_ave)
tmpall <- apply(data, 1, WAD, data.cl, dr, min(tmp_ave))
out_WAD <- abs(tmpall)
rank_WAD <- as.matrix(rank(-out_WAD, ties.method = "min"))
rownames(rank_WAD) <- rownames(data)
AUC_WAD_CD1 <- cbind(AUC_WAD_CD1, AUC(rocdemo.sca(truth = as.vector(data.degenes_CD1), data = as.vector(-rank_WAD), rule = dxrule.sca)))
AUC_WAD_CD2 <- cbind(AUC_WAD_CD2, AUC(rocdemo.sca(truth = as.vector(data.degenes_CD2), data = as.vector(-rank_WAD), rule = dxrule.sca)))

data.cl <- data3CD.cl
data <- data3CD
tmp0 <- apply(data[,data.cl == 0], 1, mean)
tmp1 <- apply(data[,data.cl == 1], 1, mean)
tmp_ave <- (tmp0 + tmp1)/2
dr <- max(tmp_ave)-min(tmp_ave)
tmpall <- apply(data, 1, WAD, data.cl, dr, min(tmp_ave))
out_WAD <- abs(tmpall)
rank_WAD <- as.matrix(rank(-out_WAD, ties.method = "min"))
rownames(rank_WAD) <- rownames(data)
AUC_WAD_CD1 <- cbind(AUC_WAD_CD1, AUC(rocdemo.sca(truth = as.vector(data.degenes_CD1), data = as.vector(-rank_WAD), rule = dxrule.sca)))
AUC_WAD_CD2 <- cbind(AUC_WAD_CD2, AUC(rocdemo.sca(truth = as.vector(data.degenes_CD2), data = as.vector(-rank_WAD), rule = dxrule.sca)))

data.cl <- data4CD.cl
data <- data4CD
tmp0 <- apply(data[,data.cl == 0], 1, mean)
tmp1 <- apply(data[,data.cl == 1], 1, mean)
tmp_ave <- (tmp0 + tmp1)/2
dr <- max(tmp_ave)-min(tmp_ave)
tmpall <- apply(data, 1, WAD, data.cl, dr, min(tmp_ave))
out_WAD <- abs(tmpall)
rank_WAD <- as.matrix(rank(-out_WAD, ties.method = "min"))
rownames(rank_WAD) <- rownames(data)
AUC_WAD_CD1 <- cbind(AUC_WAD_CD1, AUC(rocdemo.sca(truth = as.vector(data.degenes_CD1), data = as.vector(-rank_WAD), rule = dxrule.sca)))
AUC_WAD_CD2 <- cbind(AUC_WAD_CD2, AUC(rocdemo.sca(truth = as.vector(data.degenes_CD2), data = as.vector(-rank_WAD), rule = dxrule.sca)))

data.cl <- data5CD.cl
data <- data5CD
tmp0 <- apply(data[,data.cl == 0], 1, mean)
tmp1 <- apply(data[,data.cl == 1], 1, mean)
tmp_ave <- (tmp0 + tmp1)/2
dr <- max(tmp_ave)-min(tmp_ave)
tmpall <- apply(data, 1, WAD, data.cl, dr, min(tmp_ave))
out_WAD <- abs(tmpall)
rank_WAD <- as.matrix(rank(-out_WAD, ties.method = "min"))
rownames(rank_WAD) <- rownames(data)
AUC_WAD_CD1 <- cbind(AUC_WAD_CD1, AUC(rocdemo.sca(truth = as.vector(data.degenes_CD1), data = as.vector(-rank_WAD), rule = dxrule.sca)))
AUC_WAD_CD2 <- cbind(AUC_WAD_CD2, AUC(rocdemo.sca(truth = as.vector(data.degenes_CD2), data = as.vector(-rank_WAD), rule = dxrule.sca)))

data.cl <- data6CD.cl
data <- data6CD
tmp0 <- apply(data[,data.cl == 0], 1, mean)
tmp1 <- apply(data[,data.cl == 1], 1, mean)
tmp_ave <- (tmp0 + tmp1)/2
dr <- max(tmp_ave)-min(tmp_ave)
tmpall <- apply(data, 1, WAD, data.cl, dr, min(tmp_ave))
out_WAD <- abs(tmpall)
rank_WAD <- as.matrix(rank(-out_WAD, ties.method = "min"))
rownames(rank_WAD) <- rownames(data)
AUC_WAD_CD1 <- cbind(AUC_WAD_CD1, AUC(rocdemo.sca(truth = as.vector(data.degenes_CD1), data = as.vector(-rank_WAD), rule = dxrule.sca)))
AUC_WAD_CD2 <- cbind(AUC_WAD_CD2, AUC(rocdemo.sca(truth = as.vector(data.degenes_CD2), data = as.vector(-rank_WAD), rule = dxrule.sca)))

##############
###  AD    ###
##############
data.cl <- data1AB.cl
data <- data1AB
tmpall <- apply(data, 1, AD, data.cl)
out_AD <- abs(tmpall)
rank_AD <- as.matrix(rank(-out_AD, ties.method = "min"))
rownames(rank_AD) <- rownames(data)
AUC_AD_AB1 <- AUC(rocdemo.sca(truth = as.vector(data.degenes_AB1), data = as.vector(-rank_AD), rule = dxrule.sca))
AUC_AD_AB2 <- AUC(rocdemo.sca(truth = as.vector(data.degenes_AB2), data = as.vector(-rank_AD), rule = dxrule.sca))

data.cl <- data2AB.cl
data <- data2AB
tmpall <- apply(data, 1, AD, data.cl)
out_AD <- abs(tmpall)
rank_AD <- as.matrix(rank(-out_AD, ties.method = "min"))
rownames(rank_AD) <- rownames(data)
AUC_AD_AB1 <- cbind(AUC_AD_AB1, AUC(rocdemo.sca(truth = as.vector(data.degenes_AB1), data = as.vector(-rank_AD), rule = dxrule.sca)))
AUC_AD_AB2 <- cbind(AUC_AD_AB2, AUC(rocdemo.sca(truth = as.vector(data.degenes_AB2), data = as.vector(-rank_AD), rule = dxrule.sca)))

data.cl <- data3AB.cl
data <- data3AB
tmpall <- apply(data, 1, AD, data.cl)
out_AD <- abs(tmpall)
rank_AD <- as.matrix(rank(-out_AD, ties.method = "min"))
rownames(rank_AD) <- rownames(data)
AUC_AD_AB1 <- cbind(AUC_AD_AB1, AUC(rocdemo.sca(truth = as.vector(data.degenes_AB1), data = as.vector(-rank_AD), rule = dxrule.sca)))
AUC_AD_AB2 <- cbind(AUC_AD_AB2, AUC(rocdemo.sca(truth = as.vector(data.degenes_AB2), data = as.vector(-rank_AD), rule = dxrule.sca)))

data.cl <- data4AB.cl
data <- data4AB
tmpall <- apply(data, 1, AD, data.cl)
out_AD <- abs(tmpall)
rank_AD <- as.matrix(rank(-out_AD, ties.method = "min"))
rownames(rank_AD) <- rownames(data)
AUC_AD_AB1 <- cbind(AUC_AD_AB1, AUC(rocdemo.sca(truth = as.vector(data.degenes_AB1), data = as.vector(-rank_AD), rule = dxrule.sca)))
AUC_AD_AB2 <- cbind(AUC_AD_AB2, AUC(rocdemo.sca(truth = as.vector(data.degenes_AB2), data = as.vector(-rank_AD), rule = dxrule.sca)))

data.cl <- data5AB.cl
data <- data5AB
tmpall <- apply(data, 1, AD, data.cl)
out_AD <- abs(tmpall)
rank_AD <- as.matrix(rank(-out_AD, ties.method = "min"))
rownames(rank_AD) <- rownames(data)
AUC_AD_AB1 <- cbind(AUC_AD_AB1, AUC(rocdemo.sca(truth = as.vector(data.degenes_AB1), data = as.vector(-rank_AD), rule = dxrule.sca)))
AUC_AD_AB2 <- cbind(AUC_AD_AB2, AUC(rocdemo.sca(truth = as.vector(data.degenes_AB2), data = as.vector(-rank_AD), rule = dxrule.sca)))

data.cl <- data6AB.cl
data <- data6AB
tmpall <- apply(data, 1, AD, data.cl)
out_AD <- abs(tmpall)
rank_AD <- as.matrix(rank(-out_AD, ties.method = "min"))
rownames(rank_AD) <- rownames(data)
AUC_AD_AB1 <- cbind(AUC_AD_AB1, AUC(rocdemo.sca(truth = as.vector(data.degenes_AB1), data = as.vector(-rank_AD), rule = dxrule.sca)))
AUC_AD_AB2 <- cbind(AUC_AD_AB2, AUC(rocdemo.sca(truth = as.vector(data.degenes_AB2), data = as.vector(-rank_AD), rule = dxrule.sca)))

data.cl <- data1CD.cl
data <- data1CD
tmpall <- apply(data, 1, AD, data.cl)
out_AD <- abs(tmpall)
rank_AD <- as.matrix(rank(-out_AD, ties.method = "min"))
rownames(rank_AD) <- rownames(data)
AUC_AD_CD1 <- AUC(rocdemo.sca(truth = as.vector(data.degenes_CD1), data = as.vector(-rank_AD), rule = dxrule.sca))
AUC_AD_CD2 <- AUC(rocdemo.sca(truth = as.vector(data.degenes_CD2), data = as.vector(-rank_AD), rule = dxrule.sca))

data.cl <- data2CD.cl
data <- data2CD
tmpall <- apply(data, 1, AD, data.cl)
out_AD <- abs(tmpall)
rank_AD <- as.matrix(rank(-out_AD, ties.method = "min"))
rownames(rank_AD) <- rownames(data)
AUC_AD_CD1 <- cbind(AUC_AD_CD1, AUC(rocdemo.sca(truth = as.vector(data.degenes_CD1), data = as.vector(-rank_AD), rule = dxrule.sca)))
AUC_AD_CD2 <- cbind(AUC_AD_CD2, AUC(rocdemo.sca(truth = as.vector(data.degenes_CD2), data = as.vector(-rank_AD), rule = dxrule.sca)))

data.cl <- data3CD.cl
data <- data3CD
tmpall <- apply(data, 1, AD, data.cl)
out_AD <- abs(tmpall)
rank_AD <- as.matrix(rank(-out_AD, ties.method = "min"))
rownames(rank_AD) <- rownames(data)
AUC_AD_CD1 <- cbind(AUC_AD_CD1, AUC(rocdemo.sca(truth = as.vector(data.degenes_CD1), data = as.vector(-rank_AD), rule = dxrule.sca)))
AUC_AD_CD2 <- cbind(AUC_AD_CD2, AUC(rocdemo.sca(truth = as.vector(data.degenes_CD2), data = as.vector(-rank_AD), rule = dxrule.sca)))

data.cl <- data4CD.cl
data <- data4CD
tmpall <- apply(data, 1, AD, data.cl)
out_AD <- abs(tmpall)
rank_AD <- as.matrix(rank(-out_AD, ties.method = "min"))
rownames(rank_AD) <- rownames(data)
AUC_AD_CD1 <- cbind(AUC_AD_CD1, AUC(rocdemo.sca(truth = as.vector(data.degenes_CD1), data = as.vector(-rank_AD), rule = dxrule.sca)))
AUC_AD_CD2 <- cbind(AUC_AD_CD2, AUC(rocdemo.sca(truth = as.vector(data.degenes_CD2), data = as.vector(-rank_AD), rule = dxrule.sca)))

data.cl <- data5CD.cl
data <- data5CD
tmpall <- apply(data, 1, AD, data.cl)
out_AD <- abs(tmpall)
rank_AD <- as.matrix(rank(-out_AD, ties.method = "min"))
rownames(rank_AD) <- rownames(data)
AUC_AD_CD1 <- cbind(AUC_AD_CD1, AUC(rocdemo.sca(truth = as.vector(data.degenes_CD1), data = as.vector(-rank_AD), rule = dxrule.sca)))
AUC_AD_CD2 <- cbind(AUC_AD_CD2, AUC(rocdemo.sca(truth = as.vector(data.degenes_CD2), data = as.vector(-rank_AD), rule = dxrule.sca)))

data.cl <- data6CD.cl
data <- data6CD
tmpall <- apply(data, 1, AD, data.cl)
out_AD <- abs(tmpall)
rank_AD <- as.matrix(rank(-out_AD, ties.method = "min"))
rownames(rank_AD) <- rownames(data)
AUC_AD_CD1 <- cbind(AUC_AD_CD1, AUC(rocdemo.sca(truth = as.vector(data.degenes_CD1), data = as.vector(-rank_AD), rule = dxrule.sca)))
AUC_AD_CD2 <- cbind(AUC_AD_CD2, AUC(rocdemo.sca(truth = as.vector(data.degenes_CD2), data = as.vector(-rank_AD), rule = dxrule.sca)))

##############
###  FC    ###
##############
data.cl <- data1AB.cl
data <- data1AB
tmpall <- apply(data, 1, FC, data.cl)
out_FC <- abs(tmpall)
rank_FC <- as.matrix(rank(-out_FC, ties.method = "min"))
rownames(rank_FC) <- rownames(data)
AUC_FC_AB1 <- AUC(rocdemo.sca(truth = as.vector(data.degenes_AB1), data = as.vector(-rank_FC), rule = dxrule.sca))
AUC_FC_AB2 <- AUC(rocdemo.sca(truth = as.vector(data.degenes_AB2), data = as.vector(-rank_FC), rule = dxrule.sca))

data.cl <- data2AB.cl
data <- data2AB
tmpall <- apply(data, 1, FC, data.cl)
out_FC <- abs(tmpall)
rank_FC <- as.matrix(rank(-out_FC, ties.method = "min"))
rownames(rank_FC) <- rownames(data)
AUC_FC_AB1 <- cbind(AUC_FC_AB1, AUC(rocdemo.sca(truth = as.vector(data.degenes_AB1), data = as.vector(-rank_FC), rule = dxrule.sca)))
AUC_FC_AB2 <- cbind(AUC_FC_AB2, AUC(rocdemo.sca(truth = as.vector(data.degenes_AB2), data = as.vector(-rank_FC), rule = dxrule.sca)))

data.cl <- data3AB.cl
data <- data3AB
tmpall <- apply(data, 1, FC, data.cl)
out_FC <- abs(tmpall)
rank_FC <- as.matrix(rank(-out_FC, ties.method = "min"))
rownames(rank_FC) <- rownames(data)
AUC_FC_AB1 <- cbind(AUC_FC_AB1, AUC(rocdemo.sca(truth = as.vector(data.degenes_AB1), data = as.vector(-rank_FC), rule = dxrule.sca)))
AUC_FC_AB2 <- cbind(AUC_FC_AB2, AUC(rocdemo.sca(truth = as.vector(data.degenes_AB2), data = as.vector(-rank_FC), rule = dxrule.sca)))

data.cl <- data4AB.cl
data <- data4AB
tmpall <- apply(data, 1, FC, data.cl)
out_FC <- abs(tmpall)
rank_FC <- as.matrix(rank(-out_FC, ties.method = "min"))
rownames(rank_FC) <- rownames(data)
AUC_FC_AB1 <- cbind(AUC_FC_AB1, AUC(rocdemo.sca(truth = as.vector(data.degenes_AB1), data = as.vector(-rank_FC), rule = dxrule.sca)))
AUC_FC_AB2 <- cbind(AUC_FC_AB2, AUC(rocdemo.sca(truth = as.vector(data.degenes_AB2), data = as.vector(-rank_FC), rule = dxrule.sca)))

data.cl <- data5AB.cl
data <- data5AB
tmpall <- apply(data, 1, FC, data.cl)
out_FC <- abs(tmpall)
rank_FC <- as.matrix(rank(-out_FC, ties.method = "min"))
rownames(rank_FC) <- rownames(data)
AUC_FC_AB1 <- cbind(AUC_FC_AB1, AUC(rocdemo.sca(truth = as.vector(data.degenes_AB1), data = as.vector(-rank_FC), rule = dxrule.sca)))
AUC_FC_AB2 <- cbind(AUC_FC_AB2, AUC(rocdemo.sca(truth = as.vector(data.degenes_AB2), data = as.vector(-rank_FC), rule = dxrule.sca)))

data.cl <- data6AB.cl
data <- data6AB
tmpall <- apply(data, 1, FC, data.cl)
out_FC <- abs(tmpall)
rank_FC <- as.matrix(rank(-out_FC, ties.method = "min"))
rownames(rank_FC) <- rownames(data)
AUC_FC_AB1 <- cbind(AUC_FC_AB1, AUC(rocdemo.sca(truth = as.vector(data.degenes_AB1), data = as.vector(-rank_FC), rule = dxrule.sca)))
AUC_FC_AB2 <- cbind(AUC_FC_AB2, AUC(rocdemo.sca(truth = as.vector(data.degenes_AB2), data = as.vector(-rank_FC), rule = dxrule.sca)))

data.cl <- data1CD.cl
data <- data1CD
tmpall <- apply(data, 1, FC, data.cl)
out_FC <- abs(tmpall)
rank_FC <- as.matrix(rank(-out_FC, ties.method = "min"))
rownames(rank_FC) <- rownames(data)
AUC_FC_CD1 <- AUC(rocdemo.sca(truth = as.vector(data.degenes_CD1), data = as.vector(-rank_FC), rule = dxrule.sca))
AUC_FC_CD2 <- AUC(rocdemo.sca(truth = as.vector(data.degenes_CD2), data = as.vector(-rank_FC), rule = dxrule.sca))

data.cl <- data2CD.cl
data <- data2CD
tmpall <- apply(data, 1, FC, data.cl)
out_FC <- abs(tmpall)
rank_FC <- as.matrix(rank(-out_FC, ties.method = "min"))
rownames(rank_FC) <- rownames(data)
AUC_FC_CD1 <- cbind(AUC_FC_CD1, AUC(rocdemo.sca(truth = as.vector(data.degenes_CD1), data = as.vector(-rank_FC), rule = dxrule.sca)))
AUC_FC_CD2 <- cbind(AUC_FC_CD2, AUC(rocdemo.sca(truth = as.vector(data.degenes_CD2), data = as.vector(-rank_FC), rule = dxrule.sca)))

data.cl <- data3CD.cl
data <- data3CD
tmpall <- apply(data, 1, FC, data.cl)
out_FC <- abs(tmpall)
rank_FC <- as.matrix(rank(-out_FC, ties.method = "min"))
rownames(rank_FC) <- rownames(data)
AUC_FC_CD1 <- cbind(AUC_FC_CD1, AUC(rocdemo.sca(truth = as.vector(data.degenes_CD1), data = as.vector(-rank_FC), rule = dxrule.sca)))
AUC_FC_CD2 <- cbind(AUC_FC_CD2, AUC(rocdemo.sca(truth = as.vector(data.degenes_CD2), data = as.vector(-rank_FC), rule = dxrule.sca)))

data.cl <- data4CD.cl
data <- data4CD
tmpall <- apply(data, 1, FC, data.cl)
out_FC <- abs(tmpall)
rank_FC <- as.matrix(rank(-out_FC, ties.method = "min"))
rownames(rank_FC) <- rownames(data)
AUC_FC_CD1 <- cbind(AUC_FC_CD1, AUC(rocdemo.sca(truth = as.vector(data.degenes_CD1), data = as.vector(-rank_FC), rule = dxrule.sca)))
AUC_FC_CD2 <- cbind(AUC_FC_CD2, AUC(rocdemo.sca(truth = as.vector(data.degenes_CD2), data = as.vector(-rank_FC), rule = dxrule.sca)))

data.cl <- data5CD.cl
data <- data5CD
tmpall <- apply(data, 1, FC, data.cl)
out_FC <- abs(tmpall)
rank_FC <- as.matrix(rank(-out_FC, ties.method = "min"))
rownames(rank_FC) <- rownames(data)
AUC_FC_CD1 <- cbind(AUC_FC_CD1, AUC(rocdemo.sca(truth = as.vector(data.degenes_CD1), data = as.vector(-rank_FC), rule = dxrule.sca)))
AUC_FC_CD2 <- cbind(AUC_FC_CD2, AUC(rocdemo.sca(truth = as.vector(data.degenes_CD2), data = as.vector(-rank_FC), rule = dxrule.sca)))

data.cl <- data6CD.cl
data <- data6CD
tmpall <- apply(data, 1, FC, data.cl)
out_FC <- abs(tmpall)
rank_FC <- as.matrix(rank(-out_FC, ties.method = "min"))
rownames(rank_FC) <- rownames(data)
AUC_FC_CD1 <- cbind(AUC_FC_CD1, AUC(rocdemo.sca(truth = as.vector(data.degenes_CD1), data = as.vector(-rank_FC), rule = dxrule.sca)))
AUC_FC_CD2 <- cbind(AUC_FC_CD2, AUC(rocdemo.sca(truth = as.vector(data.degenes_CD2), data = as.vector(-rank_FC), rule = dxrule.sca)))

##############
###  RP    ###
##############
data.cl <- data1AB.cl
data <- data1AB
tmpall <- RP(data, data.cl, num.perm=1, logged=TRUE, na.rm = FALSE, plot = FALSE, rand = 123)
out_RP <- apply(tmpall$RPs, 1, min)
rank_RP <- as.matrix(rank(out_RP, ties.method = "min"))
rownames(rank_RP) <- rownames(data)
AUC_RP_AB1 <- AUC(rocdemo.sca(truth = as.vector(data.degenes_AB1), data = as.vector(-rank_RP), rule = dxrule.sca))
AUC_RP_AB2 <- AUC(rocdemo.sca(truth = as.vector(data.degenes_AB2), data = as.vector(-rank_RP), rule = dxrule.sca))

data.cl <- data2AB.cl
data <- data2AB
tmpall <- RP(data, data.cl, num.perm=1, logged=TRUE, na.rm = FALSE, plot = FALSE, rand = 123)
out_RP <- apply(tmpall$RPs, 1, min)
rank_RP <- as.matrix(rank(out_RP, ties.method = "min"))
rownames(rank_RP) <- rownames(data)
AUC_RP_AB1 <- cbind(AUC_RP_AB1, AUC(rocdemo.sca(truth = as.vector(data.degenes_AB1), data = as.vector(-rank_RP), rule = dxrule.sca)))
AUC_RP_AB2 <- cbind(AUC_RP_AB2, AUC(rocdemo.sca(truth = as.vector(data.degenes_AB2), data = as.vector(-rank_RP), rule = dxrule.sca)))

data.cl <- data3AB.cl
data <- data3AB
tmpall <- RP(data, data.cl, num.perm=1, logged=TRUE, na.rm = FALSE, plot = FALSE, rand = 123)
out_RP <- apply(tmpall$RPs, 1, min)
rank_RP <- as.matrix(rank(out_RP, ties.method = "min"))
rownames(rank_RP) <- rownames(data)
AUC_RP_AB1 <- cbind(AUC_RP_AB1, AUC(rocdemo.sca(truth = as.vector(data.degenes_AB1), data = as.vector(-rank_RP), rule = dxrule.sca)))
AUC_RP_AB2 <- cbind(AUC_RP_AB2, AUC(rocdemo.sca(truth = as.vector(data.degenes_AB2), data = as.vector(-rank_RP), rule = dxrule.sca)))

data.cl <- data4AB.cl
data <- data4AB
tmpall <- RP(data, data.cl, num.perm=1, logged=TRUE, na.rm = FALSE, plot = FALSE, rand = 123)
out_RP <- apply(tmpall$RPs, 1, min)
rank_RP <- as.matrix(rank(out_RP, ties.method = "min"))
rownames(rank_RP) <- rownames(data)
AUC_RP_AB1 <- cbind(AUC_RP_AB1, AUC(rocdemo.sca(truth = as.vector(data.degenes_AB1), data = as.vector(-rank_RP), rule = dxrule.sca)))
AUC_RP_AB2 <- cbind(AUC_RP_AB2, AUC(rocdemo.sca(truth = as.vector(data.degenes_AB2), data = as.vector(-rank_RP), rule = dxrule.sca)))

data.cl <- data5AB.cl
data <- data5AB
tmpall <- RP(data, data.cl, num.perm=1, logged=TRUE, na.rm = FALSE, plot = FALSE, rand = 123)
out_RP <- apply(tmpall$RPs, 1, min)
rank_RP <- as.matrix(rank(out_RP, ties.method = "min"))
rownames(rank_RP) <- rownames(data)
AUC_RP_AB1 <- cbind(AUC_RP_AB1, AUC(rocdemo.sca(truth = as.vector(data.degenes_AB1), data = as.vector(-rank_RP), rule = dxrule.sca)))
AUC_RP_AB2 <- cbind(AUC_RP_AB2, AUC(rocdemo.sca(truth = as.vector(data.degenes_AB2), data = as.vector(-rank_RP), rule = dxrule.sca)))

data.cl <- data6AB.cl
data <- data6AB
tmpall <- RP(data, data.cl, num.perm=1, logged=TRUE, na.rm = FALSE, plot = FALSE, rand = 123)
out_RP <- apply(tmpall$RPs, 1, min)
rank_RP <- as.matrix(rank(out_RP, ties.method = "min"))
rownames(rank_RP) <- rownames(data)
AUC_RP_AB1 <- cbind(AUC_RP_AB1, AUC(rocdemo.sca(truth = as.vector(data.degenes_AB1), data = as.vector(-rank_RP), rule = dxrule.sca)))
AUC_RP_AB2 <- cbind(AUC_RP_AB2, AUC(rocdemo.sca(truth = as.vector(data.degenes_AB2), data = as.vector(-rank_RP), rule = dxrule.sca)))

data.cl <- data1CD.cl
data <- data1CD
tmpall <- RP(data, data.cl, num.perm=1, logged=TRUE, na.rm = FALSE, plot = FALSE, rand = 123)
out_RP <- apply(tmpall$RPs, 1, min)
rank_RP <- as.matrix(rank(out_RP, ties.method = "min"))
rownames(rank_RP) <- rownames(data)
AUC_RP_CD1 <- AUC(rocdemo.sca(truth = as.vector(data.degenes_CD1), data = as.vector(-rank_RP), rule = dxrule.sca))
AUC_RP_CD2 <- AUC(rocdemo.sca(truth = as.vector(data.degenes_CD2), data = as.vector(-rank_RP), rule = dxrule.sca))

data.cl <- data2CD.cl
data <- data2CD
tmpall <- RP(data, data.cl, num.perm=1, logged=TRUE, na.rm = FALSE, plot = FALSE, rand = 123)
out_RP <- apply(tmpall$RPs, 1, min)
rank_RP <- as.matrix(rank(out_RP, ties.method = "min"))
rownames(rank_RP) <- rownames(data)
AUC_RP_CD1 <- cbind(AUC_RP_CD1, AUC(rocdemo.sca(truth = as.vector(data.degenes_CD1), data = as.vector(-rank_RP), rule = dxrule.sca)))
AUC_RP_CD2 <- cbind(AUC_RP_CD2, AUC(rocdemo.sca(truth = as.vector(data.degenes_CD2), data = as.vector(-rank_RP), rule = dxrule.sca)))

data.cl <- data3CD.cl
data <- data3CD
tmpall <- RP(data, data.cl, num.perm=1, logged=TRUE, na.rm = FALSE, plot = FALSE, rand = 123)
out_RP <- apply(tmpall$RPs, 1, min)
rank_RP <- as.matrix(rank(out_RP, ties.method = "min"))
rownames(rank_RP) <- rownames(data)
AUC_RP_CD1 <- cbind(AUC_RP_CD1, AUC(rocdemo.sca(truth = as.vector(data.degenes_CD1), data = as.vector(-rank_RP), rule = dxrule.sca)))
AUC_RP_CD2 <- cbind(AUC_RP_CD2, AUC(rocdemo.sca(truth = as.vector(data.degenes_CD2), data = as.vector(-rank_RP), rule = dxrule.sca)))

data.cl <- data4CD.cl
data <- data4CD
tmpall <- RP(data, data.cl, num.perm=1, logged=TRUE, na.rm = FALSE, plot = FALSE, rand = 123)
out_RP <- apply(tmpall$RPs, 1, min)
rank_RP <- as.matrix(rank(out_RP, ties.method = "min"))
rownames(rank_RP) <- rownames(data)
AUC_RP_CD1 <- cbind(AUC_RP_CD1, AUC(rocdemo.sca(truth = as.vector(data.degenes_CD1), data = as.vector(-rank_RP), rule = dxrule.sca)))
AUC_RP_CD2 <- cbind(AUC_RP_CD2, AUC(rocdemo.sca(truth = as.vector(data.degenes_CD2), data = as.vector(-rank_RP), rule = dxrule.sca)))

data.cl <- data5CD.cl
data <- data5CD
tmpall <- RP(data, data.cl, num.perm=1, logged=TRUE, na.rm = FALSE, plot = FALSE, rand = 123)
out_RP <- apply(tmpall$RPs, 1, min)
rank_RP <- as.matrix(rank(out_RP, ties.method = "min"))
rownames(rank_RP) <- rownames(data)
AUC_RP_CD1 <- cbind(AUC_RP_CD1, AUC(rocdemo.sca(truth = as.vector(data.degenes_CD1), data = as.vector(-rank_RP), rule = dxrule.sca)))
AUC_RP_CD2 <- cbind(AUC_RP_CD2, AUC(rocdemo.sca(truth = as.vector(data.degenes_CD2), data = as.vector(-rank_RP), rule = dxrule.sca)))

data.cl <- data6CD.cl
data <- data6CD
tmpall <- RP(data, data.cl, num.perm=1, logged=TRUE, na.rm = FALSE, plot = FALSE, rand = 123)
out_RP <- apply(tmpall$RPs, 1, min)
rank_RP <- as.matrix(rank(out_RP, ties.method = "min"))
rownames(rank_RP) <- rownames(data)
AUC_RP_CD1 <- cbind(AUC_RP_CD1, AUC(rocdemo.sca(truth = as.vector(data.degenes_CD1), data = as.vector(-rank_RP), rule = dxrule.sca)))
AUC_RP_CD2 <- cbind(AUC_RP_CD2, AUC(rocdemo.sca(truth = as.vector(data.degenes_CD2), data = as.vector(-rank_RP), rule = dxrule.sca)))

##############
###  modT  ###
##############
data.cl <- data1AB.cl + 1
data <- data1AB
tmpall <- modt.stat(t(data), data.cl)
out_modT <- abs(tmpall)
rank_modT <- as.matrix(rank(-out_modT, ties.method = "min"))
rownames(rank_modT) <- rownames(data)
AUC_modT_AB1 <- AUC(rocdemo.sca(truth = as.vector(data.degenes_AB1), data = as.vector(-rank_modT), rule = dxrule.sca))
AUC_modT_AB2 <- AUC(rocdemo.sca(truth = as.vector(data.degenes_AB2), data = as.vector(-rank_modT), rule = dxrule.sca))

data.cl <- data2AB.cl + 1
data <- data2AB
tmpall <- modt.stat(t(data), data.cl)
out_modT <- abs(tmpall)
rank_modT <- as.matrix(rank(-out_modT, ties.method = "min"))
rownames(rank_modT) <- rownames(data)
AUC_modT_AB1 <- cbind(AUC_modT_AB1, AUC(rocdemo.sca(truth = as.vector(data.degenes_AB1), data = as.vector(-rank_modT), rule = dxrule.sca)))
AUC_modT_AB2 <- cbind(AUC_modT_AB2, AUC(rocdemo.sca(truth = as.vector(data.degenes_AB2), data = as.vector(-rank_modT), rule = dxrule.sca)))

data.cl <- data3AB.cl + 1
data <- data3AB
tmpall <- modt.stat(t(data), data.cl)
out_modT <- abs(tmpall)
rank_modT <- as.matrix(rank(-out_modT, ties.method = "min"))
rownames(rank_modT) <- rownames(data)
AUC_modT_AB1 <- cbind(AUC_modT_AB1, AUC(rocdemo.sca(truth = as.vector(data.degenes_AB1), data = as.vector(-rank_modT), rule = dxrule.sca)))
AUC_modT_AB2 <- cbind(AUC_modT_AB2, AUC(rocdemo.sca(truth = as.vector(data.degenes_AB2), data = as.vector(-rank_modT), rule = dxrule.sca)))

data.cl <- data4AB.cl + 1
data <- data4AB
tmpall <- modt.stat(t(data), data.cl)
out_modT <- abs(tmpall)
rank_modT <- as.matrix(rank(-out_modT, ties.method = "min"))
rownames(rank_modT) <- rownames(data)
AUC_modT_AB1 <- cbind(AUC_modT_AB1, AUC(rocdemo.sca(truth = as.vector(data.degenes_AB1), data = as.vector(-rank_modT), rule = dxrule.sca)))
AUC_modT_AB2 <- cbind(AUC_modT_AB2, AUC(rocdemo.sca(truth = as.vector(data.degenes_AB2), data = as.vector(-rank_modT), rule = dxrule.sca)))

data.cl <- data5AB.cl + 1
data <- data5AB
tmpall <- modt.stat(t(data), data.cl)
out_modT <- abs(tmpall)
rank_modT <- as.matrix(rank(-out_modT, ties.method = "min"))
rownames(rank_modT) <- rownames(data)
AUC_modT_AB1 <- cbind(AUC_modT_AB1, AUC(rocdemo.sca(truth = as.vector(data.degenes_AB1), data = as.vector(-rank_modT), rule = dxrule.sca)))
AUC_modT_AB2 <- cbind(AUC_modT_AB2, AUC(rocdemo.sca(truth = as.vector(data.degenes_AB2), data = as.vector(-rank_modT), rule = dxrule.sca)))

data.cl <- data6AB.cl + 1
data <- data6AB
tmpall <- modt.stat(t(data), data.cl)
out_modT <- abs(tmpall)
rank_modT <- as.matrix(rank(-out_modT, ties.method = "min"))
rownames(rank_modT) <- rownames(data)
AUC_modT_AB1 <- cbind(AUC_modT_AB1, AUC(rocdemo.sca(truth = as.vector(data.degenes_AB1), data = as.vector(-rank_modT), rule = dxrule.sca)))
AUC_modT_AB2 <- cbind(AUC_modT_AB2, AUC(rocdemo.sca(truth = as.vector(data.degenes_AB2), data = as.vector(-rank_modT), rule = dxrule.sca)))

data.cl <- data1CD.cl + 1
data <- data1CD
tmpall <- modt.stat(t(data), data.cl)
out_modT <- abs(tmpall)
rank_modT <- as.matrix(rank(-out_modT, ties.method = "min"))
rownames(rank_modT) <- rownames(data)
AUC_modT_CD1 <- AUC(rocdemo.sca(truth = as.vector(data.degenes_CD1), data = as.vector(-rank_modT), rule = dxrule.sca))
AUC_modT_CD2 <- AUC(rocdemo.sca(truth = as.vector(data.degenes_CD2), data = as.vector(-rank_modT), rule = dxrule.sca))

data.cl <- data2CD.cl + 1
data <- data2CD
tmpall <- modt.stat(t(data), data.cl)
out_modT <- abs(tmpall)
rank_modT <- as.matrix(rank(-out_modT, ties.method = "min"))
rownames(rank_modT) <- rownames(data)
AUC_modT_CD1 <- cbind(AUC_modT_CD1, AUC(rocdemo.sca(truth = as.vector(data.degenes_CD1), data = as.vector(-rank_modT), rule = dxrule.sca)))
AUC_modT_CD2 <- cbind(AUC_modT_CD2, AUC(rocdemo.sca(truth = as.vector(data.degenes_CD2), data = as.vector(-rank_modT), rule = dxrule.sca)))

data.cl <- data3CD.cl + 1
data <- data3CD
tmpall <- modt.stat(t(data), data.cl)
out_modT <- abs(tmpall)
rank_modT <- as.matrix(rank(-out_modT, ties.method = "min"))
rownames(rank_modT) <- rownames(data)
AUC_modT_CD1 <- cbind(AUC_modT_CD1, AUC(rocdemo.sca(truth = as.vector(data.degenes_CD1), data = as.vector(-rank_modT), rule = dxrule.sca)))
AUC_modT_CD2 <- cbind(AUC_modT_CD2, AUC(rocdemo.sca(truth = as.vector(data.degenes_CD2), data = as.vector(-rank_modT), rule = dxrule.sca)))

data.cl <- data4CD.cl + 1
data <- data4CD
tmpall <- modt.stat(t(data), data.cl)
out_modT <- abs(tmpall)
rank_modT <- as.matrix(rank(-out_modT, ties.method = "min"))
rownames(rank_modT) <- rownames(data)
AUC_modT_CD1 <- cbind(AUC_modT_CD1, AUC(rocdemo.sca(truth = as.vector(data.degenes_CD1), data = as.vector(-rank_modT), rule = dxrule.sca)))
AUC_modT_CD2 <- cbind(AUC_modT_CD2, AUC(rocdemo.sca(truth = as.vector(data.degenes_CD2), data = as.vector(-rank_modT), rule = dxrule.sca)))

data.cl <- data5CD.cl + 1
data <- data5CD
tmpall <- modt.stat(t(data), data.cl)
out_modT <- abs(tmpall)
rank_modT <- as.matrix(rank(-out_modT, ties.method = "min"))
rownames(rank_modT) <- rownames(data)
AUC_modT_CD1 <- cbind(AUC_modT_CD1, AUC(rocdemo.sca(truth = as.vector(data.degenes_CD1), data = as.vector(-rank_modT), rule = dxrule.sca)))
AUC_modT_CD2 <- cbind(AUC_modT_CD2, AUC(rocdemo.sca(truth = as.vector(data.degenes_CD2), data = as.vector(-rank_modT), rule = dxrule.sca)))

data.cl <- data6CD.cl + 1
data <- data6CD
tmpall <- modt.stat(t(data), data.cl)
out_modT <- abs(tmpall)
rank_modT <- as.matrix(rank(-out_modT, ties.method = "min"))
rownames(rank_modT) <- rownames(data)
AUC_modT_CD1 <- cbind(AUC_modT_CD1, AUC(rocdemo.sca(truth = as.vector(data.degenes_CD1), data = as.vector(-rank_modT), rule = dxrule.sca)))
AUC_modT_CD2 <- cbind(AUC_modT_CD2, AUC(rocdemo.sca(truth = as.vector(data.degenes_CD2), data = as.vector(-rank_modT), rule = dxrule.sca)))

##############
###  samT  ###
##############
data.cl <- data1AB.cl + 1
data <- data1AB
tmpall <- sam.stat(t(data), data.cl)
out_samT <- abs(tmpall)
rank_samT <- as.matrix(rank(-out_samT, ties.method = "min"))
rownames(rank_samT) <- rownames(data)
AUC_samT_AB1 <- AUC(rocdemo.sca(truth = as.vector(data.degenes_AB1), data = as.vector(-rank_samT), rule = dxrule.sca))
AUC_samT_AB2 <- AUC(rocdemo.sca(truth = as.vector(data.degenes_AB2), data = as.vector(-rank_samT), rule = dxrule.sca))

data.cl <- data2AB.cl + 1
data <- data2AB
tmpall <- sam.stat(t(data), data.cl)
out_samT <- abs(tmpall)
rank_samT <- as.matrix(rank(-out_samT, ties.method = "min"))
rownames(rank_samT) <- rownames(data)
AUC_samT_AB1 <- cbind(AUC_samT_AB1, AUC(rocdemo.sca(truth = as.vector(data.degenes_AB1), data = as.vector(-rank_samT), rule = dxrule.sca)))
AUC_samT_AB2 <- cbind(AUC_samT_AB2, AUC(rocdemo.sca(truth = as.vector(data.degenes_AB2), data = as.vector(-rank_samT), rule = dxrule.sca)))

data.cl <- data3AB.cl + 1
data <- data3AB
tmpall <- sam.stat(t(data), data.cl)
out_samT <- abs(tmpall)
rank_samT <- as.matrix(rank(-out_samT, ties.method = "min"))
rownames(rank_samT) <- rownames(data)
AUC_samT_AB1 <- cbind(AUC_samT_AB1, AUC(rocdemo.sca(truth = as.vector(data.degenes_AB1), data = as.vector(-rank_samT), rule = dxrule.sca)))
AUC_samT_AB2 <- cbind(AUC_samT_AB2, AUC(rocdemo.sca(truth = as.vector(data.degenes_AB2), data = as.vector(-rank_samT), rule = dxrule.sca)))

data.cl <- data4AB.cl + 1
data <- data4AB
tmpall <- sam.stat(t(data), data.cl)
out_samT <- abs(tmpall)
rank_samT <- as.matrix(rank(-out_samT, ties.method = "min"))
rownames(rank_samT) <- rownames(data)
AUC_samT_AB1 <- cbind(AUC_samT_AB1, AUC(rocdemo.sca(truth = as.vector(data.degenes_AB1), data = as.vector(-rank_samT), rule = dxrule.sca)))
AUC_samT_AB2 <- cbind(AUC_samT_AB2, AUC(rocdemo.sca(truth = as.vector(data.degenes_AB2), data = as.vector(-rank_samT), rule = dxrule.sca)))

data.cl <- data5AB.cl + 1
data <- data5AB
tmpall <- sam.stat(t(data), data.cl)
out_samT <- abs(tmpall)
rank_samT <- as.matrix(rank(-out_samT, ties.method = "min"))
rownames(rank_samT) <- rownames(data)
AUC_samT_AB1 <- cbind(AUC_samT_AB1, AUC(rocdemo.sca(truth = as.vector(data.degenes_AB1), data = as.vector(-rank_samT), rule = dxrule.sca)))
AUC_samT_AB2 <- cbind(AUC_samT_AB2, AUC(rocdemo.sca(truth = as.vector(data.degenes_AB2), data = as.vector(-rank_samT), rule = dxrule.sca)))

data.cl <- data6AB.cl + 1
data <- data6AB
tmpall <- sam.stat(t(data), data.cl)
out_samT <- abs(tmpall)
rank_samT <- as.matrix(rank(-out_samT, ties.method = "min"))
rownames(rank_samT) <- rownames(data)
AUC_samT_AB1 <- cbind(AUC_samT_AB1, AUC(rocdemo.sca(truth = as.vector(data.degenes_AB1), data = as.vector(-rank_samT), rule = dxrule.sca)))
AUC_samT_AB2 <- cbind(AUC_samT_AB2, AUC(rocdemo.sca(truth = as.vector(data.degenes_AB2), data = as.vector(-rank_samT), rule = dxrule.sca)))

data.cl <- data1CD.cl + 1
data <- data1CD
tmpall <- sam.stat(t(data), data.cl)
out_samT <- abs(tmpall)
rank_samT <- as.matrix(rank(-out_samT, ties.method = "min"))
rownames(rank_samT) <- rownames(data)
AUC_samT_CD1 <- AUC(rocdemo.sca(truth = as.vector(data.degenes_CD1), data = as.vector(-rank_samT), rule = dxrule.sca))
AUC_samT_CD2 <- AUC(rocdemo.sca(truth = as.vector(data.degenes_CD2), data = as.vector(-rank_samT), rule = dxrule.sca))

data.cl <- data2CD.cl + 1
data <- data2CD
tmpall <- sam.stat(t(data), data.cl)
out_samT <- abs(tmpall)
rank_samT <- as.matrix(rank(-out_samT, ties.method = "min"))
rownames(rank_samT) <- rownames(data)
AUC_samT_CD1 <- cbind(AUC_samT_CD1, AUC(rocdemo.sca(truth = as.vector(data.degenes_CD1), data = as.vector(-rank_samT), rule = dxrule.sca)))
AUC_samT_CD2 <- cbind(AUC_samT_CD2, AUC(rocdemo.sca(truth = as.vector(data.degenes_CD2), data = as.vector(-rank_samT), rule = dxrule.sca)))

data.cl <- data3CD.cl + 1
data <- data3CD
tmpall <- sam.stat(t(data), data.cl)
out_samT <- abs(tmpall)
rank_samT <- as.matrix(rank(-out_samT, ties.method = "min"))
rownames(rank_samT) <- rownames(data)
AUC_samT_CD1 <- cbind(AUC_samT_CD1, AUC(rocdemo.sca(truth = as.vector(data.degenes_CD1), data = as.vector(-rank_samT), rule = dxrule.sca)))
AUC_samT_CD2 <- cbind(AUC_samT_CD2, AUC(rocdemo.sca(truth = as.vector(data.degenes_CD2), data = as.vector(-rank_samT), rule = dxrule.sca)))

data.cl <- data4CD.cl + 1
data <- data4CD
tmpall <- sam.stat(t(data), data.cl)
out_samT <- abs(tmpall)
rank_samT <- as.matrix(rank(-out_samT, ties.method = "min"))
rownames(rank_samT) <- rownames(data)
AUC_samT_CD1 <- cbind(AUC_samT_CD1, AUC(rocdemo.sca(truth = as.vector(data.degenes_CD1), data = as.vector(-rank_samT), rule = dxrule.sca)))
AUC_samT_CD2 <- cbind(AUC_samT_CD2, AUC(rocdemo.sca(truth = as.vector(data.degenes_CD2), data = as.vector(-rank_samT), rule = dxrule.sca)))

data.cl <- data5CD.cl + 1
data <- data5CD
tmpall <- sam.stat(t(data), data.cl)
out_samT <- abs(tmpall)
rank_samT <- as.matrix(rank(-out_samT, ties.method = "min"))
rownames(rank_samT) <- rownames(data)
AUC_samT_CD1 <- cbind(AUC_samT_CD1, AUC(rocdemo.sca(truth = as.vector(data.degenes_CD1), data = as.vector(-rank_samT), rule = dxrule.sca)))
AUC_samT_CD2 <- cbind(AUC_samT_CD2, AUC(rocdemo.sca(truth = as.vector(data.degenes_CD2), data = as.vector(-rank_samT), rule = dxrule.sca)))

data.cl <- data6CD.cl + 1
data <- data6CD
tmpall <- sam.stat(t(data), data.cl)
out_samT <- abs(tmpall)
rank_samT <- as.matrix(rank(-out_samT, ties.method = "min"))
rownames(rank_samT) <- rownames(data)
AUC_samT_CD1 <- cbind(AUC_samT_CD1, AUC(rocdemo.sca(truth = as.vector(data.degenes_CD1), data = as.vector(-rank_samT), rule = dxrule.sca)))
AUC_samT_CD2 <- cbind(AUC_samT_CD2, AUC(rocdemo.sca(truth = as.vector(data.degenes_CD2), data = as.vector(-rank_samT), rule = dxrule.sca)))

##############
###  shrT  ###
##############
data.cl <- data1AB.cl + 1
data <- data1AB
tmpall <- shrinkt.stat(t(data), data.cl)
out_shrT <- abs(tmpall)
rank_shrT <- as.matrix(rank(-out_shrT, ties.method = "min"))
rownames(rank_shrT) <- rownames(data)
AUC_shrT_AB1 <- AUC(rocdemo.sca(truth = as.vector(data.degenes_AB1), data = as.vector(-rank_shrT), rule = dxrule.sca))
AUC_shrT_AB2 <- AUC(rocdemo.sca(truth = as.vector(data.degenes_AB2), data = as.vector(-rank_shrT), rule = dxrule.sca))

data.cl <- data2AB.cl + 1
data <- data2AB
tmpall <- shrinkt.stat(t(data), data.cl)
out_shrT <- abs(tmpall)
rank_shrT <- as.matrix(rank(-out_shrT, ties.method = "min"))
rownames(rank_shrT) <- rownames(data)
AUC_shrT_AB1 <- cbind(AUC_shrT_AB1, AUC(rocdemo.sca(truth = as.vector(data.degenes_AB1), data = as.vector(-rank_shrT), rule = dxrule.sca)))
AUC_shrT_AB2 <- cbind(AUC_shrT_AB2, AUC(rocdemo.sca(truth = as.vector(data.degenes_AB2), data = as.vector(-rank_shrT), rule = dxrule.sca)))

data.cl <- data3AB.cl + 1
data <- data3AB
tmpall <- shrinkt.stat(t(data), data.cl)
out_shrT <- abs(tmpall)
rank_shrT <- as.matrix(rank(-out_shrT, ties.method = "min"))
rownames(rank_shrT) <- rownames(data)
AUC_shrT_AB1 <- cbind(AUC_shrT_AB1, AUC(rocdemo.sca(truth = as.vector(data.degenes_AB1), data = as.vector(-rank_shrT), rule = dxrule.sca)))
AUC_shrT_AB2 <- cbind(AUC_shrT_AB2, AUC(rocdemo.sca(truth = as.vector(data.degenes_AB2), data = as.vector(-rank_shrT), rule = dxrule.sca)))

data.cl <- data4AB.cl + 1
data <- data4AB
tmpall <- shrinkt.stat(t(data), data.cl)
out_shrT <- abs(tmpall)
rank_shrT <- as.matrix(rank(-out_shrT, ties.method = "min"))
rownames(rank_shrT) <- rownames(data)
AUC_shrT_AB1 <- cbind(AUC_shrT_AB1, AUC(rocdemo.sca(truth = as.vector(data.degenes_AB1), data = as.vector(-rank_shrT), rule = dxrule.sca)))
AUC_shrT_AB2 <- cbind(AUC_shrT_AB2, AUC(rocdemo.sca(truth = as.vector(data.degenes_AB2), data = as.vector(-rank_shrT), rule = dxrule.sca)))

data.cl <- data5AB.cl + 1
data <- data5AB
tmpall <- shrinkt.stat(t(data), data.cl)
out_shrT <- abs(tmpall)
rank_shrT <- as.matrix(rank(-out_shrT, ties.method = "min"))
rownames(rank_shrT) <- rownames(data)
AUC_shrT_AB1 <- cbind(AUC_shrT_AB1, AUC(rocdemo.sca(truth = as.vector(data.degenes_AB1), data = as.vector(-rank_shrT), rule = dxrule.sca)))
AUC_shrT_AB2 <- cbind(AUC_shrT_AB2, AUC(rocdemo.sca(truth = as.vector(data.degenes_AB2), data = as.vector(-rank_shrT), rule = dxrule.sca)))

data.cl <- data6AB.cl + 1
data <- data6AB
tmpall <- shrinkt.stat(t(data), data.cl)
out_shrT <- abs(tmpall)
rank_shrT <- as.matrix(rank(-out_shrT, ties.method = "min"))
rownames(rank_shrT) <- rownames(data)
AUC_shrT_AB1 <- cbind(AUC_shrT_AB1, AUC(rocdemo.sca(truth = as.vector(data.degenes_AB1), data = as.vector(-rank_shrT), rule = dxrule.sca)))
AUC_shrT_AB2 <- cbind(AUC_shrT_AB2, AUC(rocdemo.sca(truth = as.vector(data.degenes_AB2), data = as.vector(-rank_shrT), rule = dxrule.sca)))

data.cl <- data1CD.cl + 1
data <- data1CD
tmpall <- shrinkt.stat(t(data), data.cl)
out_shrT <- abs(tmpall)
rank_shrT <- as.matrix(rank(-out_shrT, ties.method = "min"))
rownames(rank_shrT) <- rownames(data)
AUC_shrT_CD1 <- AUC(rocdemo.sca(truth = as.vector(data.degenes_CD1), data = as.vector(-rank_shrT), rule = dxrule.sca))
AUC_shrT_CD2 <- AUC(rocdemo.sca(truth = as.vector(data.degenes_CD2), data = as.vector(-rank_shrT), rule = dxrule.sca))

data.cl <- data2CD.cl + 1
data <- data2CD
tmpall <- shrinkt.stat(t(data), data.cl)
out_shrT <- abs(tmpall)
rank_shrT <- as.matrix(rank(-out_shrT, ties.method = "min"))
rownames(rank_shrT) <- rownames(data)
AUC_shrT_CD1 <- cbind(AUC_shrT_CD1, AUC(rocdemo.sca(truth = as.vector(data.degenes_CD1), data = as.vector(-rank_shrT), rule = dxrule.sca)))
AUC_shrT_CD2 <- cbind(AUC_shrT_CD2, AUC(rocdemo.sca(truth = as.vector(data.degenes_CD2), data = as.vector(-rank_shrT), rule = dxrule.sca)))

data.cl <- data3CD.cl + 1
data <- data3CD
tmpall <- shrinkt.stat(t(data), data.cl)
out_shrT <- abs(tmpall)
rank_shrT <- as.matrix(rank(-out_shrT, ties.method = "min"))
rownames(rank_shrT) <- rownames(data)
AUC_shrT_CD1 <- cbind(AUC_shrT_CD1, AUC(rocdemo.sca(truth = as.vector(data.degenes_CD1), data = as.vector(-rank_shrT), rule = dxrule.sca)))
AUC_shrT_CD2 <- cbind(AUC_shrT_CD2, AUC(rocdemo.sca(truth = as.vector(data.degenes_CD2), data = as.vector(-rank_shrT), rule = dxrule.sca)))

data.cl <- data4CD.cl + 1
data <- data4CD
tmpall <- shrinkt.stat(t(data), data.cl)
out_shrT <- abs(tmpall)
rank_shrT <- as.matrix(rank(-out_shrT, ties.method = "min"))
rownames(rank_shrT) <- rownames(data)
AUC_shrT_CD1 <- cbind(AUC_shrT_CD1, AUC(rocdemo.sca(truth = as.vector(data.degenes_CD1), data = as.vector(-rank_shrT), rule = dxrule.sca)))
AUC_shrT_CD2 <- cbind(AUC_shrT_CD2, AUC(rocdemo.sca(truth = as.vector(data.degenes_CD2), data = as.vector(-rank_shrT), rule = dxrule.sca)))

data.cl <- data5CD.cl + 1
data <- data5CD
tmpall <- shrinkt.stat(t(data), data.cl)
out_shrT <- abs(tmpall)
rank_shrT <- as.matrix(rank(-out_shrT, ties.method = "min"))
rownames(rank_shrT) <- rownames(data)
AUC_shrT_CD1 <- cbind(AUC_shrT_CD1, AUC(rocdemo.sca(truth = as.vector(data.degenes_CD1), data = as.vector(-rank_shrT), rule = dxrule.sca)))
AUC_shrT_CD2 <- cbind(AUC_shrT_CD2, AUC(rocdemo.sca(truth = as.vector(data.degenes_CD2), data = as.vector(-rank_shrT), rule = dxrule.sca)))

data.cl <- data6CD.cl + 1
data <- data6CD
tmpall <- shrinkt.stat(t(data), data.cl)
out_shrT <- abs(tmpall)
rank_shrT <- as.matrix(rank(-out_shrT, ties.method = "min"))
rownames(rank_shrT) <- rownames(data)
AUC_shrT_CD1 <- cbind(AUC_shrT_CD1, AUC(rocdemo.sca(truth = as.vector(data.degenes_CD1), data = as.vector(-rank_shrT), rule = dxrule.sca)))
AUC_shrT_CD2 <- cbind(AUC_shrT_CD2, AUC(rocdemo.sca(truth = as.vector(data.degenes_CD2), data = as.vector(-rank_shrT), rule = dxrule.sca)))

##############
###  ibmT  ###
##############
data.cl <- data1AB.cl
data <- data1AB
design <- model.matrix(~data.cl)
data <- as.matrix(data)
fit <- lmFit(data, design)
fit$Amean<-rowMeans(data)
fit <- IBMT(fit,2)
tmpall <- fit$IBMT.t
out_ibmT <- abs(tmpall)
rank_ibmT <- as.matrix(rank(-out_ibmT, ties.method = "min"))
rownames(rank_ibmT) <- rownames(data)
AUC_ibmT_AB1 <- AUC(rocdemo.sca(truth = as.vector(data.degenes_AB1), data = as.vector(-rank_ibmT), rule = dxrule.sca))
AUC_ibmT_AB2 <- AUC(rocdemo.sca(truth = as.vector(data.degenes_AB2), data = as.vector(-rank_ibmT), rule = dxrule.sca))

data.cl <- data2AB.cl
data <- data2AB
design <- model.matrix(~data.cl)
data <- as.matrix(data)
fit <- lmFit(data, design)
fit$Amean<-rowMeans(data)
fit <- IBMT(fit,2)
tmpall <- fit$IBMT.t
out_ibmT <- abs(tmpall)
rank_ibmT <- as.matrix(rank(-out_ibmT, ties.method = "min"))
rownames(rank_ibmT) <- rownames(data)
AUC_ibmT_AB1 <- cbind(AUC_ibmT_AB1, AUC(rocdemo.sca(truth = as.vector(data.degenes_AB1), data = as.vector(-rank_ibmT), rule = dxrule.sca)))
AUC_ibmT_AB2 <- cbind(AUC_ibmT_AB2, AUC(rocdemo.sca(truth = as.vector(data.degenes_AB2), data = as.vector(-rank_ibmT), rule = dxrule.sca)))

data.cl <- data3AB.cl
data <- data3AB
design <- model.matrix(~data.cl)
data <- as.matrix(data)
fit <- lmFit(data, design)
fit$Amean<-rowMeans(data)
fit <- IBMT(fit,2)
tmpall <- fit$IBMT.t
out_ibmT <- abs(tmpall)
rank_ibmT <- as.matrix(rank(-out_ibmT, ties.method = "min"))
rownames(rank_ibmT) <- rownames(data)
AUC_ibmT_AB1 <- cbind(AUC_ibmT_AB1, AUC(rocdemo.sca(truth = as.vector(data.degenes_AB1), data = as.vector(-rank_ibmT), rule = dxrule.sca)))
AUC_ibmT_AB2 <- cbind(AUC_ibmT_AB2, AUC(rocdemo.sca(truth = as.vector(data.degenes_AB2), data = as.vector(-rank_ibmT), rule = dxrule.sca)))

data.cl <- data4AB.cl
data <- data4AB
design <- model.matrix(~data.cl)
data <- as.matrix(data)
fit <- lmFit(data, design)
fit$Amean<-rowMeans(data)
fit <- IBMT(fit,2)
tmpall <- fit$IBMT.t
out_ibmT <- abs(tmpall)
rank_ibmT <- as.matrix(rank(-out_ibmT, ties.method = "min"))
rownames(rank_ibmT) <- rownames(data)
AUC_ibmT_AB1 <- cbind(AUC_ibmT_AB1, AUC(rocdemo.sca(truth = as.vector(data.degenes_AB1), data = as.vector(-rank_ibmT), rule = dxrule.sca)))
AUC_ibmT_AB2 <- cbind(AUC_ibmT_AB2, AUC(rocdemo.sca(truth = as.vector(data.degenes_AB2), data = as.vector(-rank_ibmT), rule = dxrule.sca)))

data.cl <- data5AB.cl
data <- data5AB
design <- model.matrix(~data.cl)
data <- as.matrix(data)
fit <- lmFit(data, design)
fit$Amean<-rowMeans(data)
fit <- IBMT(fit,2)
tmpall <- fit$IBMT.t
out_ibmT <- abs(tmpall)
rank_ibmT <- as.matrix(rank(-out_ibmT, ties.method = "min"))
rownames(rank_ibmT) <- rownames(data)
AUC_ibmT_AB1 <- cbind(AUC_ibmT_AB1, AUC(rocdemo.sca(truth = as.vector(data.degenes_AB1), data = as.vector(-rank_ibmT), rule = dxrule.sca)))
AUC_ibmT_AB2 <- cbind(AUC_ibmT_AB2, AUC(rocdemo.sca(truth = as.vector(data.degenes_AB2), data = as.vector(-rank_ibmT), rule = dxrule.sca)))

data.cl <- data6AB.cl
data <- data6AB
design <- model.matrix(~data.cl)
data <- as.matrix(data)
fit <- lmFit(data, design)
fit$Amean<-rowMeans(data)
fit <- IBMT(fit,2)
tmpall <- fit$IBMT.t
out_ibmT <- abs(tmpall)
rank_ibmT <- as.matrix(rank(-out_ibmT, ties.method = "min"))
rownames(rank_ibmT) <- rownames(data)
AUC_ibmT_AB1 <- cbind(AUC_ibmT_AB1, AUC(rocdemo.sca(truth = as.vector(data.degenes_AB1), data = as.vector(-rank_ibmT), rule = dxrule.sca)))
AUC_ibmT_AB2 <- cbind(AUC_ibmT_AB2, AUC(rocdemo.sca(truth = as.vector(data.degenes_AB2), data = as.vector(-rank_ibmT), rule = dxrule.sca)))

data.cl <- data1CD.cl
data <- data1CD
design <- model.matrix(~data.cl)
data <- as.matrix(data)
fit <- lmFit(data, design)
fit$Amean<-rowMeans(data)
fit <- IBMT(fit,2)
tmpall <- fit$IBMT.t
out_ibmT <- abs(tmpall)
rank_ibmT <- as.matrix(rank(-out_ibmT, ties.method = "min"))
rownames(rank_ibmT) <- rownames(data)
AUC_ibmT_CD1 <- AUC(rocdemo.sca(truth = as.vector(data.degenes_CD1), data = as.vector(-rank_ibmT), rule = dxrule.sca))
AUC_ibmT_CD2 <- AUC(rocdemo.sca(truth = as.vector(data.degenes_CD2), data = as.vector(-rank_ibmT), rule = dxrule.sca))

data.cl <- data2CD.cl
data <- data2CD
design <- model.matrix(~data.cl)
data <- as.matrix(data)
fit <- lmFit(data, design)
fit$Amean<-rowMeans(data)
fit <- IBMT(fit,2)
tmpall <- fit$IBMT.t
out_ibmT <- abs(tmpall)
rank_ibmT <- as.matrix(rank(-out_ibmT, ties.method = "min"))
rownames(rank_ibmT) <- rownames(data)
AUC_ibmT_CD1 <- cbind(AUC_ibmT_CD1, AUC(rocdemo.sca(truth = as.vector(data.degenes_CD1), data = as.vector(-rank_ibmT), rule = dxrule.sca)))
AUC_ibmT_CD2 <- cbind(AUC_ibmT_CD2, AUC(rocdemo.sca(truth = as.vector(data.degenes_CD2), data = as.vector(-rank_ibmT), rule = dxrule.sca)))

data.cl <- data3CD.cl
data <- data3CD
design <- model.matrix(~data.cl)
data <- as.matrix(data)
fit <- lmFit(data, design)
fit$Amean<-rowMeans(data)
fit <- IBMT(fit,2)
tmpall <- fit$IBMT.t
out_ibmT <- abs(tmpall)
rank_ibmT <- as.matrix(rank(-out_ibmT, ties.method = "min"))
rownames(rank_ibmT) <- rownames(data)
AUC_ibmT_CD1 <- cbind(AUC_ibmT_CD1, AUC(rocdemo.sca(truth = as.vector(data.degenes_CD1), data = as.vector(-rank_ibmT), rule = dxrule.sca)))
AUC_ibmT_CD2 <- cbind(AUC_ibmT_CD2, AUC(rocdemo.sca(truth = as.vector(data.degenes_CD2), data = as.vector(-rank_ibmT), rule = dxrule.sca)))

data.cl <- data4CD.cl
data <- data4CD
design <- model.matrix(~data.cl)
data <- as.matrix(data)
fit <- lmFit(data, design)
fit$Amean<-rowMeans(data)
fit <- IBMT(fit,2)
tmpall <- fit$IBMT.t
out_ibmT <- abs(tmpall)
rank_ibmT <- as.matrix(rank(-out_ibmT, ties.method = "min"))
rownames(rank_ibmT) <- rownames(data)
AUC_ibmT_CD1 <- cbind(AUC_ibmT_CD1, AUC(rocdemo.sca(truth = as.vector(data.degenes_CD1), data = as.vector(-rank_ibmT), rule = dxrule.sca)))
AUC_ibmT_CD2 <- cbind(AUC_ibmT_CD2, AUC(rocdemo.sca(truth = as.vector(data.degenes_CD2), data = as.vector(-rank_ibmT), rule = dxrule.sca)))

data.cl <- data5CD.cl
data <- data5CD
design <- model.matrix(~data.cl)
data <- as.matrix(data)
fit <- lmFit(data, design)
fit$Amean<-rowMeans(data)
fit <- IBMT(fit,2)
tmpall <- fit$IBMT.t
out_ibmT <- abs(tmpall)
rank_ibmT <- as.matrix(rank(-out_ibmT, ties.method = "min"))
rownames(rank_ibmT) <- rownames(data)
AUC_ibmT_CD1 <- cbind(AUC_ibmT_CD1, AUC(rocdemo.sca(truth = as.vector(data.degenes_CD1), data = as.vector(-rank_ibmT), rule = dxrule.sca)))
AUC_ibmT_CD2 <- cbind(AUC_ibmT_CD2, AUC(rocdemo.sca(truth = as.vector(data.degenes_CD2), data = as.vector(-rank_ibmT), rule = dxrule.sca)))

data.cl <- data6CD.cl
data <- data6CD
design <- model.matrix(~data.cl)
data <- as.matrix(data)
fit <- lmFit(data, design)
fit$Amean<-rowMeans(data)
fit <- IBMT(fit,2)
tmpall <- fit$IBMT.t
out_ibmT <- abs(tmpall)
rank_ibmT <- as.matrix(rank(-out_ibmT, ties.method = "min"))
rownames(rank_ibmT) <- rownames(data)
AUC_ibmT_CD1 <- cbind(AUC_ibmT_CD1, AUC(rocdemo.sca(truth = as.vector(data.degenes_CD1), data = as.vector(-rank_ibmT), rule = dxrule.sca)))
AUC_ibmT_CD2 <- cbind(AUC_ibmT_CD2, AUC(rocdemo.sca(truth = as.vector(data.degenes_CD2), data = as.vector(-rank_ibmT), rule = dxrule.sca)))

#############################
###  5. merge and output  ###
#############################
AUC_out <- rbind(AUC_WAD_AB1, AUC_AD_AB1, AUC_FC_AB1, AUC_RP_AB1, AUC_modT_AB1, AUC_samT_AB1, AUC_shrT_AB1, AUC_ibmT_AB1)
rownames(AUC_out) <- c("WAD", "AD", "FC", "RP", "modT", "samT", "shrT", "ibmT")
AUC_ave <- apply(AUC_out, 1, mean)
tmp <- cbind(rownames(AUC_out), AUC_out, AUC_ave)
col <- c("Method", "Site1", "Site2", "Site3", "Site4", "Site5", "Site6", param_AB_FDR)
tmp_AB1 <- rbind(col, tmp)

AUC_out <- rbind(AUC_WAD_AB2, AUC_AD_AB2, AUC_FC_AB2, AUC_RP_AB2, AUC_modT_AB2, AUC_samT_AB2, AUC_shrT_AB2, AUC_ibmT_AB2)
rownames(AUC_out) <- c("WAD", "AD", "FC", "RP", "modT", "samT", "shrT", "ibmT")
AUC_ave <- apply(AUC_out, 1, mean)
tmp <- cbind(rownames(AUC_out), AUC_out, AUC_ave)
col <- c("Method", "Site1", "Site2", "Site3", "Site4", "Site5", "Site6", param_AB_AD)
tmp_AB2 <- rbind(col, tmp)

AUC_out <- rbind(AUC_WAD_CD1, AUC_AD_CD1, AUC_FC_CD1, AUC_RP_CD1, AUC_modT_CD1, AUC_samT_CD1, AUC_shrT_CD1, AUC_ibmT_CD1)
rownames(AUC_out) <- c("WAD", "AD", "FC", "RP", "modT", "samT", "shrT", "ibmT")
AUC_ave <- apply(AUC_out, 1, mean)
tmp <- cbind(rownames(AUC_out), AUC_out, AUC_ave)
col <- c("Method", "Site1", "Site2", "Site3", "Site4", "Site5", "Site6", param_CD_FDR)
tmp_CD1 <- rbind(col, tmp)

AUC_out <- rbind(AUC_WAD_CD2, AUC_AD_CD2, AUC_FC_CD2, AUC_RP_CD2, AUC_modT_CD2, AUC_samT_CD2, AUC_shrT_CD2, AUC_ibmT_CD2)
rownames(AUC_out) <- c("WAD", "AD", "FC", "RP", "modT", "samT", "shrT", "ibmT")
AUC_ave <- apply(AUC_out, 1, mean)
tmp <- cbind(rownames(AUC_out), AUC_out, AUC_ave)
col <- c("Method", "Site1", "Site2", "Site3", "Site4", "Site5", "Site6", param_CD_AD)
tmp_CD2 <- rbind(col, tmp)

tmp <- rbind(tmp_AB1, tmp_AB2, tmp_CD1, tmp_CD2)
write.table(tmp, out_f1, sep = "\t", append=F, quote=F, row.names=F, col.names=F)
