# Supplementary material for: Evaluating methods for ranking differentially expressed genes applied to microArray quality control data
Source: BMC Bioinformatics. 2011 Jun 6;12:227. doi: 10.1186/1471-2105-12-227 (PMC3128035; doi:10.1186/1471-2105-12-227)
Supplement: Additional file 9 — Average AUC values for all methods regarding Table 3. Table 3 was obtained based on these values. [file 1471-2105-12-227-S9.XLS]

## Sheet: Sheet1
	ABI data	TAQ	TAQ	TAQ	TAQ	TAQ	TAQ	TAQ	TAQ	GEX	GEX	GEX
	#DEGs	100	200	300	400	500	600	700	800	50	100	150
	AB_FDR
	WAD	0.801365	0.79778	0.784372	0.764933	0.748741	0.735112	0.704726	0.668789	0.791088	0.741512	0.702699
	AD	0.793203	0.772861	0.756847	0.741342	0.725229	0.709238	0.68	0.642358	0.755183	0.699271	0.649908
	FC	0.790573	0.768473	0.75166	0.735653	0.71928	0.703406	0.67451	0.637025	0.751874	0.694187	0.645521
	RP	0.789528	0.765759	0.749925	0.733727	0.716874	0.700002	0.67097	0.63279	0.751905	0.690985	0.637808
	modT	0.799206	0.793796	0.779845	0.761966	0.745651	0.730797	0.70049	0.666815	0.787715	0.741925	0.709045
	samT	0.797749	0.779378	0.763705	0.747622	0.731407	0.715371	0.685617	0.647849	0.762268	0.707669	0.66016
	shrT	0.803801	0.793425	0.778636	0.761495	0.745274	0.729812	0.699039	0.663081	0.782594	0.732801	0.693815
	ibmT	0.79976	0.797885	0.784101	0.764838	0.748348	0.733909	0.70358	0.670244	0.793351	0.747906	0.716061
	AB_AD
	WAD	0.929486	0.84998	0.812671	0.784319	0.761131	0.734176	0.698184	0.663285	0.746176	0.750755	0.688594
	AD	0.944845	0.87399	0.835839	0.804836	0.77503	0.733313	0.688788	0.643806	0.757386	0.723582	0.639155
	FC	0.941549	0.868369	0.831276	0.801964	0.770852	0.728276	0.684183	0.639441	0.752492	0.7202	0.63575
	RP	0.945104	0.875403	0.838432	0.807927	0.776833	0.730658	0.684413	0.636293	0.758571	0.719383	0.627394
	modT	0.892818	0.818573	0.787864	0.763334	0.746566	0.724478	0.692541	0.661568	0.744035	0.753664	0.695363
	samT	0.942984	0.871257	0.833476	0.803181	0.775065	0.735697	0.692255	0.648466	0.758661	0.730583	0.648906
	shrT	0.920862	0.846071	0.811506	0.784112	0.762517	0.73378	0.696676	0.660005	0.75368	0.749103	0.681054
	ibmT	0.89089	0.814951	0.784214	0.760344	0.743887	0.723946	0.693316	0.663888	0.741489	0.756439	0.701628
	CD_FDR
	WAD	0.848954	0.845988	0.81146	0.796614	0.765708	0.733868	0.699167	0.661738	0.772247	0.733708	0.681075
	AD	0.827376	0.814741	0.773605	0.751972	0.72142	0.685241	0.654312	0.617384	0.689898	0.646573	0.58642
	FC	0.82929	0.808804	0.766242	0.744528	0.713587	0.678404	0.646973	0.611404	0.680446	0.639129	0.577091
	RP	0.825511	0.8036	0.756264	0.729171	0.695459	0.656897	0.6264	0.591102	0.666197	0.610003	0.542599
	modT	0.84222	0.839634	0.808384	0.794418	0.766285	0.735594	0.703031	0.666321	0.765411	0.735735	0.684747
	samT	0.835045	0.824367	0.784169	0.763283	0.732424	0.696138	0.664274	0.626557	0.706287	0.662741	0.601628
	shrT	0.846275	0.84213	0.807909	0.792158	0.762659	0.729633	0.696143	0.658064	0.755985	0.718869	0.662989
	ibmT	0.842452	0.840703	0.809974	0.796606	0.768746	0.738829	0.706112	0.669462	0.770902	0.743336	0.693788
	CD_AD
	WAD	0.799325	0.781913	0.780894	0.762168	0.747109	0.717685	0.687991	0.657513	0.782532	0.726161	0.679702
	AD	0.823033	0.799552	0.79645	0.771238	0.741049	0.698556	0.660232	0.623478	0.73676	0.663358	0.594588
	FC	0.820607	0.800381	0.793637	0.76761	0.735461	0.692298	0.653458	0.617565	0.731587	0.65135	0.586275
	RP	0.831872	0.810821	0.80475	0.773764	0.734347	0.685023	0.641325	0.600582	0.726063	0.632499	0.553748
	modT	0.788186	0.770255	0.771232	0.754757	0.745005	0.717404	0.690465	0.662438	0.783446	0.732501	0.684025
	samT	0.822585	0.80071	0.798912	0.775054	0.747488	0.706051	0.668092	0.631423	0.750364	0.67704	0.608771
	shrT	0.802466	0.784226	0.784996	0.766993	0.752284	0.719954	0.688432	0.656682	0.780196	0.721465	0.664552
	ibmT	0.784582	0.767532	0.768265	0.751874	0.743038	0.717081	0.691885	0.664798	0.783861	0.734884	0.691456
	AFX data	TAQ	TAQ	TAQ	TAQ	TAQ	TAQ	TAQ	TAQ	GEX	GEX	GEX
	#DEGs	100	200	300	400	500	600	700	800	50	100	150
	AB_FDR
	WAD	0.850567	0.839269	0.826825	0.807592	0.790463	0.779544	0.743309	0.703769	0.856031	0.789696	0.756633
	AD	0.845651	0.825097	0.811363	0.792144	0.775422	0.763513	0.726674	0.683071	0.830548	0.760778	0.707234
	FC	0.845518	0.825183	0.811434	0.792254	0.775503	0.763539	0.726711	0.683061	0.830862	0.760948	0.707437
	RP	0.846749	0.825494	0.812378	0.791743	0.774824	0.761796	0.724291	0.679877	0.835188	0.758468	0.705831
	modT	0.847768	0.83188	0.820214	0.801013	0.783704	0.772538	0.735714	0.692793	0.843163	0.773489	0.730484
	samT	0.846308	0.826444	0.813577	0.794383	0.777569	0.765785	0.728987	0.685302	0.83363	0.763723	0.711853
	shrT	0.847686	0.831568	0.819785	0.800577	0.783268	0.771969	0.735037	0.691897	0.842491	0.772931	0.728259
	ibmT	0.850558	0.836123	0.82483	0.80572	0.788204	0.776999	0.740428	0.697867	0.851278	0.78137	0.742057
	AB_AD
	WAD	0.953304	0.870238	0.815451	0.787628	0.766947	0.748812	0.723764	0.697868	0.791452	0.786603	0.751365
	AD	0.981911	0.915287	0.858351	0.82312	0.790633	0.758813	0.722695	0.683622	0.802384	0.769088	0.706803
	FC	0.981918	0.915206	0.858194	0.82298	0.790583	0.758739	0.722675	0.683609	0.802278	0.76928	0.706953
	RP	0.982032	0.915086	0.857945	0.823761	0.791144	0.758508	0.722074	0.681262	0.80471	0.76801	0.705008
	modT	0.967077	0.894922	0.840698	0.809612	0.78286	0.757006	0.725301	0.690951	0.798977	0.778338	0.727505
	samT	0.9806	0.913916	0.857381	0.822667	0.790855	0.759946	0.724392	0.685667	0.803543	0.771588	0.71098
	shrT	0.970149	0.898765	0.84392	0.812252	0.7846	0.757985	0.725598	0.69043	0.800779	0.778245	0.725639
	ibmT	0.96258	0.888814	0.835728	0.805327	0.780594	0.757045	0.727254	0.695036	0.797551	0.783438	0.737516
	CD_FDR
	WAD	0.916967	0.883478	0.860046	0.841678	0.808872	0.778444	0.740291	0.702353	0.823895	0.791512	0.743767
	AD	0.921649	0.884193	0.855474	0.834533	0.798341	0.761148	0.720306	0.677392	0.794755	0.739228	0.682826
	FC	0.921604	0.883732	0.855112	0.8343	0.798334	0.760984	0.720172	0.677288	0.794912	0.739636	0.683497
	RP	0.920012	0.884302	0.854827	0.834575	0.798435	0.759154	0.717371	0.673565	0.804298	0.738868	0.680965
	modT	0.915748	0.880989	0.856112	0.838451	0.804668	0.770035	0.729376	0.688517	0.806423	0.761906	0.707177
	samT	0.921184	0.883978	0.856279	0.836136	0.800412	0.76384	0.722944	0.68066	0.798453	0.746439	0.689002
	shrT	0.916775	0.881864	0.856758	0.838926	0.804938	0.770004	0.729195	0.688021	0.806132	0.760472	0.705836
	ibmT	0.916869	0.882875	0.859324	0.841252	0.807608	0.774138	0.734049	0.693775	0.81629	0.776603	0.720916
	CD_AD
	WAD	0.83876	0.803038	0.783341	0.762445	0.757535	0.738647	0.716807	0.689231	0.804201	0.779544	0.740378
	AD	0.873229	0.839527	0.821323	0.793291	0.776462	0.744638	0.710312	0.673493	0.79109	0.748195	0.683349
	FC	0.873226	0.839201	0.820988	0.792966	0.776066	0.74441	0.710254	0.673388	0.790934	0.748705	0.68401
	RP	0.870136	0.84147	0.826352	0.798313	0.780402	0.746841	0.710514	0.671715	0.797985	0.751456	0.682349
	modT	0.856445	0.82336	0.806549	0.782167	0.771603	0.745311	0.715875	0.681839	0.806782	0.763801	0.706514
	samT	0.869623	0.836003	0.818596	0.79152	0.776318	0.745801	0.712479	0.676224	0.797332	0.752996	0.689531
	shrT	0.858166	0.824971	0.807966	0.783352	0.772367	0.745707	0.715887	0.681515	0.806038	0.763056	0.705168
	ibmT	0.851695	0.818601	0.802443	0.779014	0.770282	0.746215	0.718551	0.686226	0.812865	0.77161	0.719185
	AG1 data	TAQ	TAQ	TAQ	TAQ	TAQ	TAQ	TAQ	TAQ	GEX	GEX	GEX
	#DEGs	100	200	300	400	500	600	700	800	50	100	150
	AB_FDR
	WAD	0.79576	0.801581	0.791676	0.765895	0.746968	0.738486	0.706778	0.672498	0.832407	0.755676	0.711188
	AD	0.797345	0.780752	0.771218	0.752557	0.734531	0.723945	0.691721	0.651966	0.794079	0.7251	0.654643
	FC	0.801262	0.780399	0.767774	0.750427	0.732533	0.720905	0.688637	0.649211	0.796716	0.723818	0.650816
	RP	0.802322	0.782128	0.772176	0.753527	0.735745	0.724755	0.690335	0.649927	0.790374	0.716606	0.651432
	modT	0.788108	0.794157	0.785348	0.760908	0.742545	0.734028	0.701857	0.662316	0.816499	0.742455	0.686484
	samT	0.785752	0.775168	0.765223	0.746176	0.728004	0.717482	0.68523	0.648	0.798931	0.729221	0.660986
	shrT	0.793799	0.792731	0.78403	0.760917	0.742275	0.733051	0.700954	0.66062	0.814161	0.74035	0.678375
	ibmT	0.79394	0.800821	0.791656	0.765896	0.746918	0.738045	0.704886	0.665316	0.827047	0.751881	0.696476
	AB_AD
	WAD	0.918628	0.823802	0.780073	0.756079	0.744077	0.720583	0.693619	0.665387	0.75105	0.755838	0.705759
	AD	0.96362	0.876661	0.826773	0.796609	0.770905	0.733004	0.692417	0.651637	0.769875	0.74103	0.653336
	FC	0.962928	0.877621	0.826616	0.797613	0.77123	0.732632	0.691202	0.649576	0.777494	0.742367	0.649593
	RP	0.965741	0.882092	0.832672	0.80162	0.773469	0.733599	0.692871	0.650182	0.774579	0.735994	0.64805
	modT	0.933844	0.841711	0.801232	0.773997	0.756363	0.727744	0.694381	0.660108	0.758299	0.748723	0.683288
	samT	0.944653	0.860547	0.812364	0.783591	0.760489	0.725407	0.686698	0.647664	0.769009	0.7436	0.660374
	shrT	0.945712	0.854341	0.811602	0.783041	0.76317	0.731712	0.695543	0.658795	0.765335	0.749015	0.675808
	ibmT	0.93069	0.838275	0.797794	0.772215	0.756459	0.728955	0.696576	0.662952	0.762679	0.75659	0.692603
	CD_FDR
	WAD	0.864641	0.838952	0.819259	0.792039	0.762939	0.728479	0.696044	0.663873	0.802766	0.751692	0.701515
	AD	0.860847	0.830869	0.799628	0.769675	0.740979	0.698891	0.668602	0.632385	0.761565	0.682103	0.617463
	FC	0.844388	0.810046	0.777935	0.748611	0.720191	0.679623	0.651897	0.61922	0.737429	0.661224	0.599463
	RP	0.863172	0.836898	0.806767	0.777499	0.748256	0.704622	0.675245	0.638577	0.769544	0.688439	0.625153
	modT	0.859141	0.829215	0.81022	0.782896	0.756606	0.718264	0.685393	0.64879	0.797498	0.728624	0.669293
	samT	0.865343	0.835422	0.805299	0.775092	0.746149	0.70388	0.672812	0.635924	0.768768	0.689756	0.624989
	shrT	0.866649	0.83696	0.813649	0.784714	0.756908	0.715982	0.682905	0.644987	0.791538	0.717366	0.653312
	ibmT	0.864508	0.834236	0.815843	0.787661	0.761071	0.722331	0.688716	0.652114	0.807621	0.737044	0.677959
	CD_AD
	WAD	0.768678	0.769508	0.754409	0.736416	0.729656	0.705991	0.679095	0.652129	0.780639	0.734494	0.703269
	AD	0.834817	0.816623	0.796207	0.769641	0.745259	0.708255	0.666359	0.62942	0.76341	0.690944	0.626416
	FC	0.836544	0.811018	0.786776	0.759682	0.732669	0.695741	0.654527	0.618897	0.74823	0.67583	0.609975
	RP	0.82294	0.818039	0.803416	0.779136	0.753635	0.715887	0.673215	0.63476	0.768531	0.697718	0.633401
	modT	0.804376	0.792007	0.77242	0.751421	0.738472	0.70909	0.67444	0.642768	0.781784	0.725999	0.6738
	samT	0.835476	0.81796	0.797623	0.7716	0.748224	0.71133	0.669617	0.632629	0.76928	0.69763	0.633478
	shrT	0.819997	0.806744	0.786655	0.763547	0.746608	0.713445	0.675154	0.640217	0.784449	0.720336	0.659426
	ibmT	0.799117	0.791627	0.773901	0.75289	0.741507	0.712147	0.677677	0.646468	0.79212	0.734652	0.681982
	GEH data	TAQ	TAQ	TAQ	TAQ	TAQ	TAQ	TAQ	TAQ	GEX	GEX	GEX
	#DEGs	100	200	300	400	500	600	700	800	50	100	150
	AB_FDR
	WAD	0.837136	0.843841	0.826718	0.810441	0.797977	0.792099	0.773877	0.74397	0.83642	0.789677	0.76079
	AD	0.842157	0.830529	0.80605	0.788809	0.77436	0.768259	0.74953	0.718323	0.804035	0.743924	0.703484
	FC	0.841678	0.830474	0.805461	0.787422	0.773177	0.766859	0.748293	0.71723	0.799729	0.742446	0.701547
	RP	0.842884	0.8311	0.806553	0.789556	0.775425	0.768453	0.749054	0.717505	0.803607	0.74445	0.704018
	modT	0.827939	0.828029	0.807985	0.790185	0.777979	0.772711	0.754763	0.723981	0.799983	0.749264	0.710469
	samT	0.842473	0.831463	0.807285	0.789932	0.775619	0.769594	0.750815	0.719523	0.804355	0.744744	0.704669
	shrT	0.837705	0.833265	0.811627	0.793678	0.780729	0.775229	0.756776	0.725429	0.804345	0.750307	0.711871
	ibmT	0.827556	0.827734	0.807818	0.789982	0.7778	0.772514	0.754525	0.72369	0.799561	0.748916	0.710086
	AB_AD
	WAD	0.924261	0.859891	0.827368	0.804564	0.794904	0.778111	0.758164	0.739727	0.777193	0.789993	0.757542
	AD	0.929989	0.880173	0.845088	0.822928	0.801738	0.776762	0.747032	0.71887	0.759606	0.756541	0.702071
	FC	0.929668	0.879645	0.844108	0.822362	0.800949	0.775955	0.745758	0.717783	0.75589	0.753643	0.700117
	RP	0.930842	0.881541	0.846153	0.824429	0.803229	0.777599	0.747468	0.718289	0.762268	0.756893	0.70238
	modT	0.922454	0.867938	0.833953	0.810757	0.794511	0.773521	0.747955	0.722842	0.750107	0.753423	0.710096
	samT	0.930491	0.880359	0.845386	0.8231	0.802289	0.777551	0.74802	0.719937	0.759549	0.757121	0.703322
	shrT	0.929844	0.876227	0.842047	0.819068	0.800964	0.778454	0.751206	0.724757	0.75711	0.758355	0.711192
	ibmT	0.9222	0.867643	0.833661	0.810546	0.794314	0.773319	0.747744	0.7226	0.749366	0.752913	0.709691
	CD_FDR
	WAD	0.85042	0.859726	0.849606	0.834672	0.814821	0.79174	0.76335	0.738129	0.816541	0.788691	0.758034
	AD	0.838744	0.84478	0.82504	0.808756	0.788573	0.761396	0.731317	0.702141	0.763264	0.725013	0.680199
	FC	0.837843	0.842607	0.821747	0.805106	0.784871	0.757154	0.726895	0.697977	0.759705	0.721308	0.67637
	RP	0.83916	0.844385	0.823766	0.807349	0.786934	0.758318	0.72876	0.699197	0.761882	0.722219	0.674398
	modT	0.825462	0.834795	0.819798	0.804688	0.786965	0.763436	0.734552	0.708256	0.785408	0.744876	0.704678
	samT	0.840264	0.846894	0.827813	0.811247	0.79146	0.764377	0.734246	0.705216	0.770923	0.731574	0.686448
	shrT	0.837262	0.845531	0.829163	0.813105	0.79468	0.769118	0.739325	0.711516	0.785434	0.745261	0.702997
	ibmT	0.825036	0.834445	0.819449	0.804402	0.786648	0.763137	0.73419	0.707805	0.785298	0.745131	0.704703
	CD_AD
	WAD	0.786196	0.795488	0.799189	0.789122	0.784545	0.767178	0.748786	0.731153	0.821889	0.781343	0.755191
	AD	0.790799	0.80302	0.810512	0.79648	0.783813	0.757349	0.729125	0.702516	0.783363	0.728135	0.684993
	FC	0.789519	0.801111	0.808955	0.794854	0.781134	0.754137	0.725278	0.69865	0.781064	0.726298	0.681115
	RP	0.789846	0.804074	0.81273	0.799043	0.785524	0.757632	0.727902	0.699825	0.788864	0.730556	0.68013
	modT	0.769641	0.783326	0.795283	0.783344	0.773098	0.750515	0.727549	0.704856	0.789548	0.743369	0.707773
	samT	0.791147	0.803218	0.811274	0.797668	0.785203	0.759286	0.731458	0.705105	0.78799	0.733819	0.691245
	shrT	0.783801	0.796667	0.806958	0.794104	0.783169	0.759287	0.733762	0.709196	0.795152	0.745122	0.706509
	ibmT	0.769107	0.782974	0.795011	0.783073	0.772745	0.75012	0.72711	0.704383	0.789275	0.743574	0.707803
	ILM data	TAQ	TAQ	TAQ	TAQ	TAQ	TAQ	TAQ	TAQ	GEX	GEX	GEX
	#DEGs	100	200	300	400	500	600	700	800	50	100	150
	AB_FDR
	WAD	0.870943	0.877029	0.872579	0.863719	0.853559	0.848456	0.824391	0.794173	0.898428	0.849174	0.828954
	AD	0.874286	0.87361	0.867688	0.858574	0.847462	0.841288	0.814506	0.778922	0.880849	0.830507	0.795895
	FC	0.873968	0.87304	0.867291	0.857839	0.846977	0.840839	0.814212	0.778545	0.881322	0.830954	0.795765
	RP	0.874194	0.874563	0.868578	0.858771	0.847533	0.841479	0.815492	0.780785	0.884407	0.832763	0.79457
	modT	0.870712	0.873035	0.867175	0.858272	0.847434	0.841016	0.814505	0.778841	0.883858	0.832342	0.803262
	samT	0.873308	0.873771	0.867735	0.858731	0.847721	0.841376	0.814655	0.778722	0.881592	0.830423	0.797567
	shrT	0.870831	0.872913	0.866975	0.858059	0.847213	0.84079	0.814184	0.778291	0.883019	0.831343	0.801798
	ibmT	0.87091	0.874818	0.869784	0.86098	0.85012	0.84391	0.818185	0.783455	0.8887	0.83724	0.810558
	AB_AD
	WAD	0.955123	0.89883	0.864024	0.844302	0.832347	0.821591	0.805077	0.785951	0.845032	0.845937	0.824577
	AD	0.973123	0.926899	0.888729	0.867643	0.849643	0.830871	0.806478	0.776882	0.853944	0.837149	0.792959
	FC	0.972724	0.92668	0.888219	0.867256	0.849425	0.830659	0.806363	0.776676	0.854546	0.837791	0.792762
	RP	0.973491	0.927101	0.890649	0.871232	0.852925	0.834339	0.809725	0.779838	0.859334	0.839922	0.791492
	modT	0.963164	0.914361	0.875708	0.85562	0.840243	0.82374	0.801861	0.774521	0.847097	0.836253	0.799536
	samT	0.970916	0.923958	0.885404	0.864575	0.847291	0.82913	0.805272	0.776013	0.852426	0.836548	0.794416
	shrT	0.964393	0.915902	0.877042	0.856791	0.841072	0.824298	0.801993	0.774197	0.847858	0.83586	0.798177
	ibmT	0.959975	0.910162	0.873186	0.853538	0.839355	0.824405	0.803784	0.778437	0.846503	0.838404	0.806373
	CD_FDR
	WAD	0.919408	0.903826	0.888709	0.878564	0.856318	0.836555	0.810529	0.783357	0.868013	0.842439	0.81064
	AD	0.926595	0.904445	0.886124	0.873417	0.847081	0.820211	0.789595	0.754228	0.84998	0.807188	0.75886
	FC	0.926642	0.904946	0.886305	0.873618	0.846994	0.820178	0.789449	0.754268	0.851953	0.808896	0.761349
	RP	0.927047	0.905375	0.885991	0.872707	0.8461	0.818742	0.787604	0.751304	0.858426	0.810355	0.757168
	modT	0.924184	0.902696	0.884941	0.87397	0.848657	0.823137	0.792979	0.758949	0.848003	0.814172	0.772331
	samT	0.926799	0.904846	0.886738	0.874506	0.84845	0.821953	0.791424	0.756376	0.850486	0.810332	0.763934
	shrT	0.92399	0.9025	0.884759	0.873826	0.848554	0.822981	0.792833	0.758782	0.847391	0.813602	0.771795
	ibmT	0.924114	0.903888	0.887758	0.876791	0.852551	0.828734	0.79973	0.767349	0.855337	0.823513	0.784483
	CD_AD
	WAD	0.876343	0.8481	0.832279	0.820622	0.817382	0.804518	0.792359	0.771554	0.848893	0.83612	0.810378
	AD	0.903853	0.87255	0.85287	0.837001	0.826277	0.804369	0.781868	0.751242	0.843003	0.815761	0.76101
	FC	0.902476	0.871804	0.853125	0.83659	0.82632	0.804053	0.781426	0.751112	0.845492	0.819696	0.763602
	RP	0.901292	0.87755	0.858878	0.842575	0.831284	0.807248	0.782984	0.751016	0.858657	0.826479	0.759636
	modT	0.890685	0.860695	0.842324	0.827287	0.819455	0.800359	0.781075	0.752838	0.841305	0.817373	0.773636
	samT	0.900854	0.869678	0.850363	0.834788	0.824986	0.803929	0.782402	0.752481	0.843334	0.817368	0.765778
	shrT	0.890789	0.860839	0.842483	0.827388	0.819503	0.800361	0.780984	0.752693	0.840997	0.816952	0.773143
	ibmT	0.888704	0.858994	0.84106	0.826986	0.820545	0.80333	0.786164	0.759971	0.84553	0.823546	0.785349
