# Supplementary material for: Evaluating methods for ranking differentially expressed genes applied to microArray quality control data
Source: BMC Bioinformatics. 2011 Jun 6;12:227. doi: 10.1186/1471-2105-12-227 (PMC3128035; doi:10.1186/1471-2105-12-227)
Supplement: Additional file 12 — Raw data for Additional file 11. There are a total of ten sheets (five platforms × two comparisons). [file 1471-2105-12-227-S12.XLS]

## Sheet: AFX_AvsB
gene_num	WAD	AD	FC	RP	modT	samT	shrT	ibmT
1	1	1	1	1	0	0	0	0
2	0.5	0.5	0.5	0.5	0	0.5	0	0
3	0.333333	0.666667	0.666667	0.666667	0	0.666667	0	0
4	0.75	0.75	0.75	0.75	0	0.5	0	0
5	0.8	0.6	0.6	0.6	0	0.4	0	0
6	0.666667	0.5	0.5	0.5	0	0.333333	0	0
7	0.571429	0.428571	0.428571	0.571429	0	0.285714	0	0
8	0.5	0.625	0.5	0.625	0.125	0.25	0.125	0
9	0.444444	0.555556	0.555556	0.555556	0.111111	0.222222	0.111111	0
10	0.5	0.5	0.5	0.5	0.1	0.2	0.1	0
11	0.727273	0.454545	0.454545	0.545455	0.0909091	0.363636	0.0909091	0
12	0.666667	0.416667	0.416667	0.583333	0.0833333	0.333333	0.0833333	0
13	0.769231	0.538462	0.461538	0.538462	0.0769231	0.461538	0.0769231	0
14	0.857143	0.642857	0.642857	0.571429	0.0714286	0.428571	0.0714286	0.0714286
15	0.866667	0.666667	0.666667	0.6	0.0666667	0.533333	0.0666667	0.0666667
16	0.8125	0.625	0.625	0.6875	0.0625	0.625	0.0625	0.0625
17	0.764706	0.647059	0.588235	0.764706	0.0588235	0.588235	0.0588235	0.0588235
18	0.777778	0.666667	0.666667	0.833333	0.0555556	0.611111	0.0555556	0.0555556
19	0.736842	0.736842	0.736842	0.789474	0.0526316	0.631579	0.0526316	0.0526316
20	0.75	0.8	0.75	0.8	0.05	0.6	0.05	0.1
21	0.809524	0.761905	0.761905	0.809524	0.047619	0.666667	0.047619	0.0952381
22	0.818182	0.772727	0.772727	0.818182	0.0909091	0.681818	0.0454545	0.0909091
23	0.913043	0.73913	0.73913	0.826087	0.0869565	0.652174	0.0434783	0.0869565
24	0.916667	0.75	0.75	0.833333	0.0833333	0.666667	0.0833333	0.0833333
25	0.88	0.8	0.8	0.84	0.08	0.68	0.08	0.08
26	0.923077	0.846154	0.846154	0.846154	0.0769231	0.692308	0.0769231	0.0769231
27	0.888889	0.851852	0.851852	0.851852	0.0740741	0.666667	0.111111	0.0740741
28	0.892857	0.857143	0.857143	0.892857	0.0714286	0.678571	0.107143	0.107143
29	0.896552	0.862069	0.862069	0.896552	0.0689655	0.689655	0.103448	0.103448
30	0.866667	0.833333	0.866667	0.9	0.0666667	0.666667	0.1	0.133333
31	0.870968	0.83871	0.83871	0.903226	0.0967742	0.677419	0.0967742	0.129032
32	0.84375	0.84375	0.8125	0.90625	0.09375	0.65625	0.09375	0.125
33	0.818182	0.878788	0.878788	0.878788	0.0909091	0.636364	0.121212	0.121212
34	0.794118	0.852941	0.852941	0.852941	0.0882353	0.676471	0.117647	0.117647
35	0.8	0.828571	0.828571	0.857143	0.0857143	0.685714	0.114286	0.114286
36	0.833333	0.833333	0.833333	0.833333	0.0833333	0.694444	0.111111	0.111111
37	0.837838	0.864865	0.864865	0.810811	0.0810811	0.702703	0.108108	0.135135
38	0.815789	0.842105	0.842105	0.842105	0.0789474	0.736842	0.105263	0.131579
39	0.871795	0.820513	0.820513	0.846154	0.0769231	0.717949	0.102564	0.128205
40	0.875	0.8	0.8	0.825	0.075	0.7	0.1	0.125
41	0.853659	0.780488	0.780488	0.804878	0.0731707	0.682927	0.097561	0.146341
42	0.857143	0.785714	0.761905	0.809524	0.0714286	0.690476	0.0952381	0.142857
43	0.883721	0.767442	0.767442	0.813953	0.0697674	0.674419	0.116279	0.139535
44	0.886364	0.75	0.75	0.795455	0.0909091	0.704545	0.136364	0.159091
45	0.888889	0.755556	0.755556	0.8	0.111111	0.711111	0.133333	0.155556
46	0.869565	0.782609	0.782609	0.782609	0.108696	0.695652	0.130435	0.152174
47	0.893617	0.787234	0.765957	0.765957	0.106383	0.702128	0.12766	0.148936
48	0.895833	0.770833	0.770833	0.770833	0.125	0.708333	0.125	0.145833
49	0.897959	0.77551	0.77551	0.795918	0.122449	0.693878	0.122449	0.142857
50	0.88	0.78	0.78	0.8	0.12	0.7	0.12	0.14
51	0.882353	0.784314	0.784314	0.803922	0.117647	0.705882	0.117647	0.137255
52	0.865385	0.769231	0.769231	0.788462	0.134615	0.692308	0.134615	0.153846
53	0.886792	0.773585	0.754717	0.773585	0.132075	0.679245	0.150943	0.150943
54	0.87037	0.759259	0.759259	0.777778	0.12963	0.666667	0.148148	0.148148
55	0.872727	0.763636	0.781818	0.763636	0.127273	0.654545	0.163636	0.145455
56	0.857143	0.767857	0.785714	0.767857	0.125	0.678571	0.160714	0.142857
57	0.842105	0.77193	0.77193	0.77193	0.122807	0.684211	0.157895	0.140351
58	0.844828	0.758621	0.758621	0.758621	0.12069	0.672414	0.155172	0.137931
59	0.830508	0.745763	0.745763	0.745763	0.118644	0.677966	0.152542	0.152542
60	0.816667	0.75	0.75	0.75	0.133333	0.7	0.15	0.15
61	0.803279	0.754098	0.754098	0.754098	0.131148	0.704918	0.147541	0.147541
62	0.806452	0.758065	0.758065	0.758065	0.129032	0.693548	0.16129	0.16129
63	0.809524	0.761905	0.761905	0.777778	0.15873	0.68254	0.15873	0.15873
64	0.796875	0.765625	0.75	0.765625	0.15625	0.703125	0.15625	0.171875
65	0.8	0.769231	0.769231	0.769231	0.153846	0.692308	0.153846	0.169231
66	0.80303	0.757576	0.772727	0.757576	0.151515	0.681818	0.151515	0.166667
67	0.80597	0.776119	0.776119	0.761194	0.149254	0.671642	0.149254	0.164179
68	0.794118	0.794118	0.779412	0.764706	0.147059	0.661765	0.147059	0.161765
69	0.797101	0.811594	0.797101	0.768116	0.144928	0.652174	0.144928	0.15942
70	0.8	0.8	0.828571	0.785714	0.142857	0.657143	0.142857	0.157143
71	0.816901	0.816901	0.816901	0.788732	0.140845	0.661972	0.140845	0.15493
72	0.819444	0.805556	0.805556	0.777778	0.138889	0.666667	0.138889	0.152778
73	0.808219	0.808219	0.808219	0.794521	0.136986	0.684932	0.136986	0.164384
74	0.810811	0.797297	0.797297	0.797297	0.135135	0.675676	0.135135	0.162162
75	0.813333	0.786667	0.8	0.786667	0.133333	0.666667	0.133333	0.173333
76	0.815789	0.776316	0.789474	0.789474	0.131579	0.657895	0.144737	0.184211
77	0.805195	0.779221	0.779221	0.792208	0.12987	0.649351	0.142857	0.207792
78	0.807692	0.769231	0.782051	0.794872	0.141026	0.653846	0.153846	0.205128
79	0.822785	0.78481	0.78481	0.810127	0.139241	0.670886	0.151899	0.21519
80	0.8375	0.775	0.775	0.8125	0.1375	0.675	0.1625	0.2125
81	0.851852	0.765432	0.777778	0.802469	0.135802	0.666667	0.160494	0.209877
82	0.853659	0.768293	0.768293	0.792683	0.134146	0.682927	0.158537	0.219512
83	0.855422	0.759036	0.771084	0.795181	0.144578	0.698795	0.168675	0.216867
84	0.845238	0.761905	0.761905	0.797619	0.154762	0.702381	0.190476	0.214286
85	0.835294	0.752941	0.752941	0.788235	0.164706	0.717647	0.2	0.211765
86	0.825581	0.744186	0.744186	0.77907	0.174419	0.709302	0.197674	0.209302
87	0.827586	0.735632	0.735632	0.770115	0.172414	0.712644	0.195402	0.206897
88	0.829545	0.727273	0.727273	0.795455	0.181818	0.704545	0.193182	0.215909
89	0.853933	0.730337	0.730337	0.786517	0.179775	0.707865	0.191011	0.213483
90	0.866667	0.733333	0.744444	0.788889	0.177778	0.722222	0.188889	0.211111
91	0.879121	0.736264	0.747253	0.78022	0.175824	0.714286	0.186813	0.208791
92	0.880435	0.75	0.75	0.771739	0.173913	0.706522	0.184783	0.217391
93	0.88172	0.752688	0.752688	0.784946	0.172043	0.709677	0.182796	0.215054
94	0.87234	0.755319	0.755319	0.787234	0.170213	0.712766	0.180851	0.212766
95	0.873684	0.757895	0.747368	0.8	0.168421	0.705263	0.178947	0.210526
96	0.895833	0.75	0.75	0.791667	0.166667	0.697917	0.177083	0.208333
97	0.896907	0.752577	0.762887	0.793814	0.164948	0.701031	0.175258	0.206186
98	0.897959	0.765306	0.765306	0.785714	0.163265	0.714286	0.173469	0.214286
99	0.888889	0.767677	0.767677	0.777778	0.161616	0.717172	0.171717	0.212121
100	0.88	0.76	0.77	0.78	0.16	0.71	0.17	0.21
101	0.891089	0.752475	0.762376	0.772277	0.158416	0.712871	0.168317	0.207921
102	0.892157	0.745098	0.764706	0.764706	0.156863	0.715686	0.176471	0.215686
103	0.893204	0.747573	0.757282	0.76699	0.165049	0.708738	0.174757	0.213592
104	0.884615	0.769231	0.778846	0.759615	0.163462	0.701923	0.173077	0.211538
105	0.87619	0.771429	0.771429	0.761905	0.161905	0.704762	0.171429	0.219048
106	0.877358	0.773585	0.764151	0.773585	0.160377	0.716981	0.169811	0.216981
107	0.869159	0.766355	0.766355	0.775701	0.158879	0.71028	0.168224	0.214953
108	0.861111	0.768519	0.768519	0.777778	0.157407	0.703704	0.166667	0.212963
109	0.862385	0.770642	0.770642	0.779817	0.155963	0.715596	0.174312	0.220183
110	0.854545	0.781818	0.772727	0.772727	0.154545	0.709091	0.181818	0.218182
111	0.846847	0.774775	0.783784	0.765766	0.153153	0.711712	0.18018	0.216216
112	0.848214	0.776786	0.785714	0.758929	0.160714	0.714286	0.1875	0.223214
113	0.849558	0.787611	0.787611	0.761062	0.159292	0.725664	0.185841	0.221239
114	0.842105	0.789474	0.789474	0.763158	0.166667	0.736842	0.192982	0.219298
115	0.834783	0.782609	0.791304	0.756522	0.165217	0.73913	0.191304	0.217391
116	0.827586	0.793103	0.793103	0.758621	0.172414	0.741379	0.189655	0.215517
117	0.837607	0.803419	0.803419	0.760684	0.179487	0.752137	0.188034	0.213675
118	0.847458	0.805085	0.805085	0.762712	0.186441	0.754237	0.186441	0.211864
119	0.848739	0.806723	0.806723	0.773109	0.184874	0.747899	0.193277	0.218487
120	0.866667	0.808333	0.816667	0.775	0.183333	0.741667	0.191667	0.216667
121	0.867769	0.809917	0.809917	0.785124	0.181818	0.735537	0.190083	0.214876
122	0.860656	0.827869	0.811475	0.786885	0.180328	0.745902	0.188525	0.213115
123	0.861789	0.821138	0.813008	0.796748	0.178862	0.739837	0.195122	0.211382
124	0.854839	0.822581	0.822581	0.806452	0.185484	0.75	0.193548	0.209677
125	0.856	0.816	0.816	0.8	0.192	0.752	0.2	0.208
126	0.857143	0.81746	0.81746	0.793651	0.198413	0.753968	0.198413	0.206349
127	0.850394	0.818898	0.818898	0.795276	0.19685	0.755906	0.19685	0.204724
128	0.84375	0.8125	0.820312	0.789062	0.195312	0.75	0.195312	0.210938
129	0.852713	0.813953	0.813953	0.79845	0.193798	0.751938	0.193798	0.217054
130	0.853846	0.823077	0.823077	0.792308	0.192308	0.753846	0.192308	0.215385
131	0.847328	0.816794	0.816794	0.793893	0.19084	0.748092	0.19084	0.21374
132	0.848485	0.810606	0.810606	0.787879	0.189394	0.75	0.189394	0.212121
133	0.849624	0.81203	0.81203	0.796992	0.18797	0.75188	0.18797	0.218045
134	0.850746	0.813433	0.813433	0.80597	0.186567	0.746269	0.19403	0.223881
135	0.844444	0.822222	0.822222	0.814815	0.192593	0.748148	0.192593	0.222222
136	0.845588	0.830882	0.823529	0.816176	0.191176	0.757353	0.191176	0.227941
137	0.846715	0.832117	0.832117	0.817518	0.189781	0.751825	0.189781	0.226277
138	0.84058	0.826087	0.826087	0.826087	0.188406	0.746377	0.188406	0.224638
139	0.841727	0.827338	0.827338	0.834532	0.18705	0.741007	0.18705	0.223022
140	0.835714	0.821429	0.821429	0.842857	0.185714	0.742857	0.185714	0.228571
141	0.843972	0.815603	0.815603	0.843972	0.184397	0.751773	0.184397	0.234043
142	0.838028	0.816901	0.816901	0.84507	0.183099	0.746479	0.183099	0.232394
143	0.839161	0.811189	0.811189	0.846154	0.181818	0.748252	0.181818	0.230769
144	0.840278	0.8125	0.805556	0.847222	0.180556	0.743056	0.180556	0.236111
145	0.834483	0.813793	0.813793	0.862069	0.17931	0.744828	0.17931	0.234483
146	0.842466	0.808219	0.815068	0.856164	0.178082	0.746575	0.184932	0.239726
147	0.836735	0.809524	0.816327	0.85034	0.176871	0.741497	0.183673	0.251701
148	0.837838	0.810811	0.810811	0.844595	0.175676	0.743243	0.182432	0.25
149	0.832215	0.805369	0.812081	0.845638	0.174497	0.744966	0.181208	0.248322
150	0.826667	0.806667	0.813333	0.853333	0.18	0.746667	0.18	0.246667
151	0.827815	0.807947	0.81457	0.860927	0.178808	0.748344	0.178808	0.251656
152	0.828947	0.802632	0.815789	0.855263	0.177632	0.75	0.184211	0.263158
153	0.830065	0.810458	0.816993	0.856209	0.176471	0.745098	0.183007	0.261438
154	0.831169	0.811688	0.824675	0.850649	0.175325	0.753247	0.181818	0.25974
155	0.825806	0.812903	0.819355	0.851613	0.174194	0.748387	0.180645	0.258065
156	0.826923	0.814103	0.814103	0.852564	0.173077	0.75	0.179487	0.25641
157	0.821656	0.808917	0.821656	0.847134	0.178344	0.751592	0.178344	0.261146
158	0.816456	0.816456	0.822785	0.848101	0.177215	0.759494	0.183544	0.265823
159	0.811321	0.811321	0.81761	0.849057	0.18239	0.761006	0.188679	0.264151
160	0.80625	0.8125	0.825	0.85625	0.18125	0.7625	0.1875	0.26875
161	0.807453	0.807453	0.819876	0.857143	0.186335	0.757764	0.186335	0.267081
162	0.802469	0.808642	0.820988	0.858025	0.185185	0.765432	0.185185	0.265432
163	0.809816	0.809816	0.815951	0.858896	0.184049	0.773006	0.184049	0.263804
164	0.817073	0.804878	0.810976	0.853659	0.182927	0.77439	0.182927	0.262195
165	0.812121	0.8	0.806061	0.854545	0.181818	0.775758	0.181818	0.260606
166	0.813253	0.801205	0.801205	0.855422	0.180723	0.771084	0.186747	0.259036
167	0.820359	0.802395	0.802395	0.856287	0.179641	0.772455	0.185629	0.257485
168	0.815476	0.797619	0.797619	0.863095	0.178571	0.77381	0.184524	0.255952
169	0.816568	0.798817	0.792899	0.857988	0.177515	0.775148	0.183432	0.254438
170	0.829412	0.8	0.794118	0.852941	0.176471	0.770588	0.188235	0.252941
171	0.830409	0.80117	0.80117	0.853801	0.175439	0.766082	0.187135	0.251462
172	0.831395	0.796512	0.796512	0.848837	0.174419	0.761628	0.19186	0.267442
173	0.83815	0.797688	0.791908	0.849711	0.17341	0.774566	0.190751	0.265896
174	0.833333	0.798851	0.798851	0.850575	0.172414	0.787356	0.189655	0.264368
175	0.845714	0.8	0.8	0.851429	0.171429	0.794286	0.188571	0.262857
176	0.840909	0.801136	0.795455	0.852273	0.170455	0.795455	0.1875	0.272727
177	0.841808	0.80226	0.79661	0.847458	0.175141	0.79661	0.19209	0.271186
178	0.848315	0.803371	0.808989	0.853933	0.174157	0.803371	0.191011	0.275281
179	0.843575	0.810056	0.810056	0.849162	0.173184	0.810056	0.189944	0.273743
180	0.838889	0.811111	0.811111	0.85	0.172222	0.816667	0.194444	0.272222
181	0.845304	0.812155	0.812155	0.850829	0.171271	0.81768	0.19337	0.270718
182	0.846154	0.813187	0.807692	0.846154	0.17033	0.818681	0.192308	0.269231
183	0.84153	0.814208	0.808743	0.84153	0.174863	0.814208	0.191257	0.26776
184	0.842391	0.815217	0.809783	0.842391	0.173913	0.815217	0.195652	0.271739
185	0.837838	0.816216	0.810811	0.837838	0.178378	0.816216	0.194595	0.275676
186	0.833333	0.817204	0.817204	0.833333	0.177419	0.817204	0.193548	0.27957
187	0.834225	0.823529	0.818182	0.834225	0.181818	0.818182	0.197861	0.278075
188	0.835106	0.829787	0.824468	0.835106	0.180851	0.819149	0.202128	0.276596
189	0.84127	0.830688	0.825397	0.830688	0.185185	0.814815	0.201058	0.275132
190	0.847368	0.831579	0.821053	0.826316	0.184211	0.821053	0.2	0.273684
191	0.848168	0.827225	0.82199	0.827225	0.183246	0.827225	0.204188	0.272251
192	0.854167	0.822917	0.828125	0.822917	0.1875	0.822917	0.208333	0.270833
193	0.849741	0.834197	0.829016	0.829016	0.186528	0.818653	0.207254	0.279793
194	0.860825	0.835052	0.835052	0.829897	0.185567	0.819588	0.21134	0.278351
195	0.85641	0.835897	0.835897	0.830769	0.184615	0.825641	0.215385	0.276923
196	0.857143	0.841837	0.836735	0.831633	0.188776	0.831633	0.214286	0.27551
197	0.857868	0.837563	0.837563	0.832487	0.192893	0.832487	0.213198	0.274112
198	0.858586	0.838384	0.838384	0.828283	0.191919	0.828283	0.212121	0.272727
199	0.854271	0.844221	0.834171	0.824121	0.190955	0.829146	0.21608	0.276382
200	0.855	0.84	0.835	0.825	0.19	0.825	0.225	0.28
201	0.850746	0.845771	0.830846	0.825871	0.19403	0.820896	0.233831	0.278607
202	0.851485	0.841584	0.836634	0.826733	0.193069	0.816832	0.232673	0.287129
203	0.847291	0.847291	0.842365	0.827586	0.197044	0.812808	0.231527	0.29064
204	0.848039	0.843137	0.843137	0.823529	0.196078	0.808824	0.240196	0.289216
205	0.853659	0.843902	0.843902	0.819512	0.195122	0.809756	0.239024	0.287805
206	0.854369	0.839806	0.84466	0.825243	0.194175	0.81068	0.237864	0.291262
207	0.855072	0.84058	0.845411	0.821256	0.193237	0.821256	0.236715	0.294686
208	0.855769	0.846154	0.846154	0.817308	0.192308	0.817308	0.240385	0.293269
209	0.851675	0.842105	0.84689	0.813397	0.191388	0.813397	0.239234	0.301435
210	0.857143	0.842857	0.852381	0.809524	0.190476	0.809524	0.242857	0.3
211	0.85782	0.848341	0.848341	0.810427	0.189573	0.815166	0.241706	0.303318
212	0.863208	0.858491	0.849057	0.806604	0.198113	0.811321	0.240566	0.306604
213	0.86385	0.85446	0.85446	0.802817	0.197183	0.807512	0.244131	0.309859
214	0.869159	0.859813	0.85514	0.799065	0.205607	0.813084	0.242991	0.313084
215	0.865116	0.855814	0.851163	0.795349	0.213953	0.809302	0.255814	0.316279
216	0.865741	0.856481	0.856481	0.796296	0.212963	0.805556	0.25463	0.324074
217	0.861751	0.857143	0.852535	0.797235	0.211982	0.806452	0.253456	0.322581
218	0.862385	0.853211	0.848624	0.798165	0.215596	0.802752	0.252294	0.321101
219	0.86758	0.853881	0.853881	0.794521	0.219178	0.803653	0.251142	0.319635
220	0.863636	0.85	0.85	0.790909	0.222727	0.8	0.25	0.322727
221	0.864253	0.846154	0.850679	0.791855	0.221719	0.79638	0.248869	0.321267
222	0.86036	0.842342	0.851351	0.792793	0.220721	0.797297	0.247748	0.324324
223	0.869955	0.847534	0.847534	0.793722	0.219731	0.793722	0.246637	0.32287
224	0.870536	0.84375	0.848214	0.790179	0.21875	0.794643	0.245536	0.330357
225	0.866667	0.848889	0.853333	0.8	0.217778	0.795556	0.244444	0.337778
226	0.867257	0.849558	0.853982	0.809735	0.216814	0.79646	0.243363	0.336283
227	0.867841	0.85022	0.85022	0.806167	0.215859	0.797357	0.246696	0.334802
228	0.868421	0.846491	0.850877	0.802632	0.219298	0.807018	0.245614	0.337719
229	0.864629	0.847162	0.851528	0.812227	0.222707	0.80786	0.244541	0.336245
230	0.86087	0.847826	0.847826	0.817391	0.226087	0.804348	0.243478	0.33913
231	0.857143	0.844156	0.844156	0.813853	0.229437	0.809524	0.242424	0.337662
232	0.857759	0.844828	0.849138	0.814655	0.228448	0.806034	0.241379	0.336207
233	0.854077	0.845494	0.849785	0.815451	0.23176	0.806867	0.244635	0.334764
234	0.858974	0.850427	0.846154	0.811966	0.239316	0.811966	0.247863	0.333333
235	0.86383	0.851064	0.851064	0.808511	0.238298	0.812766	0.246809	0.33617
236	0.860169	0.851695	0.847458	0.809322	0.237288	0.809322	0.245763	0.334746
237	0.85654	0.852321	0.848101	0.818565	0.240506	0.810127	0.244726	0.341772
238	0.861345	0.852941	0.848739	0.823529	0.239496	0.806723	0.243697	0.344538
239	0.861925	0.849372	0.845188	0.828452	0.238494	0.811715	0.242678	0.343096
240	0.866667	0.85	0.845833	0.833333	0.2375	0.808333	0.241667	0.341667
241	0.863071	0.850622	0.846473	0.834025	0.236515	0.804979	0.244813	0.340249
242	0.859504	0.855372	0.85124	0.834711	0.239669	0.805785	0.247934	0.338843
243	0.860082	0.855967	0.851852	0.839506	0.238683	0.802469	0.246914	0.337449
244	0.856557	0.856557	0.856557	0.840164	0.237705	0.807377	0.245902	0.336066
245	0.857143	0.857143	0.857143	0.844898	0.236735	0.804082	0.24898	0.334694
246	0.861789	0.857724	0.853659	0.845528	0.235772	0.804878	0.247967	0.333333
247	0.862348	0.854251	0.850202	0.846154	0.234818	0.805668	0.246964	0.331984
248	0.858871	0.850806	0.850806	0.842742	0.237903	0.806452	0.245968	0.330645
249	0.863454	0.851406	0.84739	0.839357	0.236948	0.803213	0.24498	0.329317
250	0.864	0.852	0.848	0.84	0.236	0.804	0.252	0.336
251	0.868526	0.85259	0.848606	0.836653	0.23506	0.804781	0.25498	0.338645
252	0.865079	0.853175	0.845238	0.837302	0.238095	0.805556	0.253968	0.345238
253	0.86166	0.849802	0.841897	0.837945	0.245059	0.802372	0.256917	0.351779
254	0.862205	0.850394	0.846457	0.838583	0.244094	0.799213	0.259843	0.350394
255	0.862745	0.85098	0.847059	0.835294	0.25098	0.796078	0.258824	0.352941
256	0.859375	0.851562	0.84375	0.839844	0.25	0.800781	0.257812	0.351562
257	0.863813	0.85214	0.848249	0.840467	0.252918	0.801556	0.2607	0.350195
258	0.864341	0.852713	0.848837	0.844961	0.251938	0.802326	0.25969	0.348837
259	0.864865	0.849421	0.849421	0.849421	0.250965	0.799228	0.262548	0.34749
260	0.865385	0.85	0.85	0.85	0.25	0.803846	0.261538	0.353846
261	0.8659	0.850575	0.846743	0.850575	0.252874	0.808429	0.260536	0.35249
262	0.866412	0.847328	0.843511	0.851145	0.255725	0.80916	0.259542	0.351145
263	0.863118	0.844106	0.840304	0.847909	0.254753	0.809886	0.26616	0.353612
264	0.863636	0.844697	0.837121	0.848485	0.257576	0.814394	0.272727	0.356061
265	0.860377	0.841509	0.837736	0.849057	0.256604	0.811321	0.271698	0.354717
266	0.860902	0.838346	0.838346	0.849624	0.259398	0.81203	0.274436	0.357143
267	0.857678	0.838951	0.835206	0.850187	0.262172	0.812734	0.277154	0.359551
268	0.858209	0.835821	0.83209	0.854478	0.264925	0.809701	0.279851	0.365672
269	0.858736	0.836431	0.836431	0.855019	0.263941	0.810409	0.27881	0.36803
270	0.862963	0.833333	0.833333	0.859259	0.27037	0.814815	0.281481	0.37037
271	0.863469	0.837638	0.833948	0.859779	0.269373	0.815498	0.284133	0.372694
272	0.860294	0.834559	0.834559	0.860294	0.272059	0.8125	0.283088	0.371324
273	0.860806	0.838828	0.831502	0.857143	0.271062	0.809524	0.285714	0.369963
274	0.861314	0.839416	0.832117	0.857664	0.270073	0.813869	0.288321	0.368613
275	0.861818	0.836364	0.829091	0.861818	0.269091	0.810909	0.287273	0.374545
276	0.862319	0.833333	0.82971	0.862319	0.268116	0.807971	0.293478	0.376812
277	0.859206	0.833935	0.833935	0.859206	0.267148	0.808664	0.292419	0.375451
278	0.859712	0.834532	0.830935	0.856115	0.266187	0.805755	0.298561	0.374101
279	0.856631	0.835125	0.835125	0.856631	0.268817	0.802867	0.297491	0.376344
280	0.857143	0.835714	0.832143	0.857143	0.267857	0.8	0.296429	0.378571
281	0.857651	0.839858	0.83274	0.86121	0.266904	0.80427	0.295374	0.377224
282	0.85461	0.843972	0.840426	0.865248	0.265957	0.804965	0.294326	0.379433
283	0.85159	0.840989	0.837456	0.862191	0.265018	0.809187	0.293286	0.381625
284	0.852113	0.838028	0.838028	0.862676	0.264085	0.809859	0.292254	0.380282
285	0.852632	0.838596	0.838596	0.859649	0.266667	0.810526	0.291228	0.378947
286	0.853147	0.839161	0.842657	0.86014	0.269231	0.811189	0.293706	0.381119
287	0.853659	0.839721	0.839721	0.857143	0.271777	0.808362	0.296167	0.379791
288	0.854167	0.840278	0.847222	0.854167	0.274306	0.8125	0.302083	0.378472
289	0.854671	0.84083	0.851211	0.854671	0.276817	0.813149	0.301038	0.377163
290	0.851724	0.844828	0.855172	0.855172	0.275862	0.810345	0.306897	0.37931
291	0.848797	0.848797	0.859107	0.85567	0.274914	0.80756	0.305842	0.381443
292	0.84589	0.85274	0.859589	0.856164	0.277397	0.808219	0.311644	0.383562
293	0.849829	0.856655	0.863481	0.853242	0.279863	0.805461	0.317406	0.382253
294	0.85034	0.863946	0.863946	0.85034	0.282313	0.802721	0.316327	0.384354
295	0.850847	0.867797	0.864407	0.850847	0.284746	0.80678	0.318644	0.386441
296	0.85473	0.868243	0.864865	0.847973	0.283784	0.804054	0.317568	0.388514
297	0.855219	0.868687	0.872054	0.851852	0.286195	0.804714	0.316498	0.387205
298	0.855705	0.872483	0.872483	0.848993	0.291946	0.805369	0.315436	0.389262
299	0.856187	0.869565	0.869565	0.849498	0.29097	0.80602	0.317726	0.38796
300	0.853333	0.866667	0.87	0.853333	0.29	0.806667	0.316667	0.386667
301	0.853821	0.86711	0.86711	0.850498	0.289037	0.813953	0.315615	0.388704
302	0.854305	0.86755	0.870861	0.847682	0.288079	0.81457	0.31457	0.387417
303	0.858086	0.871287	0.867987	0.848185	0.293729	0.811881	0.313531	0.386139
304	0.861842	0.871711	0.868421	0.845395	0.296053	0.809211	0.315789	0.384868
305	0.859016	0.87541	0.865574	0.842623	0.295082	0.806557	0.314754	0.386885
306	0.859477	0.879085	0.869281	0.846405	0.294118	0.803922	0.316993	0.385621
307	0.859935	0.876221	0.872964	0.846906	0.29316	0.807818	0.319218	0.384365
308	0.86039	0.873377	0.87013	0.844156	0.292208	0.805195	0.321429	0.383117
309	0.857605	0.873786	0.867314	0.84466	0.294498	0.809061	0.320388	0.385113
310	0.86129	0.870968	0.870968	0.848387	0.296774	0.812903	0.322581	0.383871
311	0.858521	0.868167	0.868167	0.845659	0.29582	0.81672	0.324759	0.382637
312	0.858974	0.86859	0.86859	0.842949	0.294872	0.814103	0.326923	0.384615
313	0.85623	0.86901	0.86901	0.846645	0.29393	0.811502	0.325879	0.386581
314	0.856688	0.866242	0.869427	0.843949	0.296178	0.812102	0.324841	0.38535
315	0.857143	0.866667	0.866667	0.847619	0.301587	0.812698	0.326984	0.390476
316	0.857595	0.870253	0.867089	0.848101	0.303797	0.810127	0.329114	0.389241
317	0.858044	0.867508	0.867508	0.84858	0.302839	0.81388	0.334385	0.391167
318	0.855346	0.86478	0.86478	0.855346	0.305031	0.814465	0.333333	0.389937
319	0.862069	0.868339	0.865204	0.855799	0.304075	0.815047	0.335423	0.388715
320	0.8625	0.865625	0.865625	0.853125	0.30625	0.815625	0.334375	0.390625
321	0.862928	0.866044	0.866044	0.853583	0.308411	0.816199	0.336449	0.392523
322	0.860248	0.86646	0.869565	0.850932	0.307453	0.813665	0.335404	0.391304
323	0.860681	0.866873	0.866873	0.854489	0.306502	0.811146	0.334365	0.390093
324	0.861111	0.867284	0.867284	0.854938	0.308642	0.808642	0.333333	0.388889
325	0.858462	0.867692	0.864615	0.855385	0.310769	0.806154	0.332308	0.387692
326	0.861963	0.865031	0.865031	0.852761	0.309816	0.803681	0.334356	0.389571
327	0.862385	0.865443	0.865443	0.853211	0.311927	0.804281	0.333333	0.388379
328	0.859756	0.862805	0.862805	0.85061	0.310976	0.807927	0.335366	0.387195
329	0.863222	0.860182	0.863222	0.854103	0.31003	0.805471	0.334347	0.386018
330	0.860606	0.863636	0.860606	0.854545	0.309091	0.80303	0.333333	0.387879
331	0.858006	0.861027	0.858006	0.851964	0.308157	0.803625	0.335347	0.39577
332	0.858434	0.858434	0.858434	0.85241	0.310241	0.807229	0.334337	0.394578
333	0.855856	0.858859	0.858859	0.852853	0.309309	0.807808	0.333333	0.396396
334	0.856287	0.856287	0.856287	0.850299	0.308383	0.805389	0.335329	0.398204
335	0.856716	0.853731	0.856716	0.847761	0.307463	0.808955	0.334328	0.397015
336	0.860119	0.854167	0.854167	0.848214	0.309524	0.806548	0.33631	0.395833
337	0.860534	0.851632	0.854599	0.845697	0.308605	0.807122	0.338279	0.397626
338	0.863905	0.852071	0.852071	0.849112	0.307692	0.807692	0.337278	0.39645
339	0.867257	0.849558	0.852507	0.849558	0.306785	0.80826	0.342183	0.39823
340	0.864706	0.847059	0.852941	0.85	0.305882	0.808824	0.347059	0.397059
341	0.865103	0.847507	0.853372	0.847507	0.31085	0.812317	0.346041	0.398827
342	0.862573	0.850877	0.856725	0.845029	0.312865	0.812865	0.347953	0.397661
343	0.865889	0.854227	0.854227	0.845481	0.311953	0.813411	0.349854	0.396501
344	0.863372	0.851744	0.851744	0.84593	0.313953	0.811047	0.348837	0.398256
345	0.86087	0.852174	0.852174	0.846377	0.313043	0.808696	0.347826	0.397101
346	0.864162	0.849711	0.852601	0.843931	0.320809	0.812139	0.346821	0.401734
347	0.867435	0.853026	0.855908	0.84438	0.325648	0.81268	0.345821	0.400576
348	0.864943	0.856322	0.856322	0.844828	0.324713	0.813218	0.344828	0.399425
349	0.86533	0.856734	0.856734	0.845272	0.323782	0.810888	0.34384	0.401146
350	0.865714	0.857143	0.857143	0.842857	0.322857	0.811429	0.345714	0.4
351	0.868946	0.85755	0.863248	0.846154	0.321937	0.809117	0.344729	0.401709
352	0.866477	0.860795	0.860795	0.846591	0.321023	0.809659	0.34375	0.403409
353	0.866856	0.858357	0.86119	0.844193	0.320113	0.813031	0.342776	0.407932
354	0.867232	0.858757	0.861582	0.841808	0.322034	0.813559	0.341808	0.40678
355	0.867606	0.859155	0.859155	0.842254	0.321127	0.814085	0.340845	0.405634
356	0.865169	0.856742	0.856742	0.839888	0.323034	0.817416	0.342697	0.407303
357	0.871148	0.857143	0.854342	0.840336	0.32493	0.817927	0.347339	0.408964
358	0.868715	0.857542	0.854749	0.840782	0.324022	0.815642	0.349162	0.407821
359	0.869081	0.860724	0.852368	0.844011	0.32312	0.816156	0.348189	0.406685
360	0.872222	0.858333	0.858333	0.844444	0.322222	0.816667	0.347222	0.408333
361	0.869806	0.861496	0.858726	0.844875	0.32133	0.817175	0.354571	0.407202
362	0.872928	0.859116	0.861878	0.842541	0.320442	0.820442	0.356354	0.406077
363	0.870523	0.859504	0.859504	0.842975	0.319559	0.818182	0.355372	0.407713
364	0.873626	0.857143	0.862637	0.840659	0.318681	0.818681	0.354396	0.409341
365	0.873973	0.857534	0.863014	0.841096	0.320548	0.816438	0.353425	0.408219
366	0.874317	0.860656	0.863388	0.84153	0.319672	0.814208	0.352459	0.407104
367	0.871935	0.858311	0.86376	0.841962	0.318801	0.817439	0.351499	0.405995
368	0.869565	0.861413	0.866848	0.842391	0.317935	0.817935	0.350543	0.404891
369	0.869919	0.861789	0.867209	0.842818	0.319783	0.818428	0.349593	0.406504
370	0.87027	0.864865	0.87027	0.840541	0.321622	0.821622	0.351351	0.405405
371	0.87062	0.867925	0.867925	0.838275	0.32345	0.819407	0.355795	0.404313
372	0.86828	0.865591	0.86828	0.83871	0.322581	0.819892	0.354839	0.405914
373	0.871314	0.865952	0.868633	0.836461	0.321716	0.817694	0.356568	0.404826
374	0.868984	0.86631	0.86631	0.836898	0.323529	0.815508	0.355615	0.406417
375	0.866667	0.866667	0.864	0.837333	0.325333	0.818667	0.357333	0.408
376	0.867021	0.864362	0.867021	0.837766	0.327128	0.821809	0.356383	0.409574
377	0.872679	0.864721	0.867374	0.835544	0.32626	0.822281	0.355438	0.408488
378	0.875661	0.862434	0.867725	0.835979	0.325397	0.820106	0.357143	0.407407
379	0.873351	0.862797	0.865435	0.836412	0.327177	0.82058	0.356201	0.408971
380	0.873684	0.863158	0.863158	0.839474	0.326316	0.821053	0.355263	0.410526
381	0.871391	0.860892	0.860892	0.83727	0.328084	0.818898	0.356955	0.412073
382	0.86911	0.861257	0.858639	0.835079	0.329843	0.819372	0.358639	0.413613
383	0.869452	0.859008	0.856397	0.835509	0.331593	0.819843	0.360313	0.412533
384	0.869792	0.861979	0.856771	0.833333	0.333333	0.820312	0.359375	0.414062
385	0.872727	0.85974	0.857143	0.833766	0.335065	0.823377	0.358442	0.412987
386	0.873057	0.860104	0.857513	0.834197	0.334197	0.823834	0.357513	0.414508
387	0.873385	0.860465	0.857881	0.832041	0.333333	0.824289	0.356589	0.416021
388	0.871134	0.858247	0.858247	0.829897	0.332474	0.824742	0.35567	0.414948
389	0.868895	0.856041	0.858612	0.830334	0.33162	0.825193	0.354756	0.413882
390	0.866667	0.85641	0.858974	0.828205	0.330769	0.825641	0.353846	0.415385
391	0.86445	0.856777	0.861893	0.828645	0.329923	0.828645	0.352941	0.414322
392	0.867347	0.857143	0.862245	0.831633	0.331633	0.831633	0.352041	0.413265
393	0.867684	0.860051	0.860051	0.834606	0.333333	0.832061	0.35369	0.417303
394	0.865482	0.857868	0.862944	0.835025	0.332487	0.835025	0.352792	0.416244
395	0.865823	0.858228	0.865823	0.835443	0.331646	0.832911	0.35443	0.41519
396	0.866162	0.861111	0.866162	0.840909	0.333333	0.833333	0.353535	0.419192
397	0.866499	0.861461	0.86398	0.84131	0.332494	0.831234	0.352645	0.420655
398	0.869347	0.859296	0.866834	0.841709	0.331658	0.834171	0.354271	0.419598
399	0.869674	0.859649	0.867168	0.847118	0.330827	0.83208	0.358396	0.418546
400	0.87	0.8625	0.8675	0.85	0.335	0.8325	0.36	0.4175
401	0.870324	0.865337	0.865337	0.850374	0.334165	0.830424	0.361596	0.416459
402	0.868159	0.863184	0.863184	0.853234	0.335821	0.830846	0.360697	0.415423
403	0.868486	0.863524	0.863524	0.853598	0.334988	0.833747	0.362283	0.414392
404	0.868812	0.863861	0.861386	0.851485	0.339109	0.834158	0.361386	0.413366
405	0.866667	0.861728	0.859259	0.854321	0.338272	0.834568	0.360494	0.412346
406	0.866995	0.862069	0.862069	0.85468	0.339901	0.832512	0.359606	0.413793
407	0.867322	0.864865	0.859951	0.85258	0.339066	0.837838	0.358722	0.412776
408	0.867647	0.862745	0.860294	0.857843	0.338235	0.840686	0.357843	0.416667
409	0.867971	0.863081	0.865526	0.855746	0.339853	0.841076	0.356968	0.418093
410	0.870732	0.863415	0.865854	0.853659	0.341463	0.841463	0.360976	0.417073
411	0.873479	0.861314	0.86618	0.851582	0.343066	0.839416	0.360097	0.416058
412	0.873786	0.86165	0.868932	0.856796	0.342233	0.839806	0.359223	0.415049
413	0.871671	0.861985	0.866828	0.854722	0.341404	0.837772	0.358354	0.414044
414	0.869565	0.859903	0.86715	0.857488	0.34058	0.84058	0.357488	0.415459
415	0.86747	0.862651	0.86506	0.855422	0.342169	0.840964	0.361446	0.414458
416	0.867788	0.865385	0.865385	0.853365	0.34375	0.84375	0.360577	0.413462
417	0.868106	0.865707	0.865707	0.856115	0.345324	0.844125	0.359712	0.414868
418	0.866029	0.866029	0.866029	0.854067	0.34689	0.844498	0.358852	0.416268
419	0.866348	0.868735	0.863962	0.852029	0.346062	0.847255	0.360382	0.417661
420	0.864286	0.869048	0.864286	0.852381	0.345238	0.847619	0.366667	0.421429
421	0.866983	0.869359	0.864608	0.850356	0.346793	0.847981	0.365796	0.420428
422	0.869668	0.869668	0.864929	0.850711	0.345972	0.845972	0.364929	0.419431
423	0.869976	0.869976	0.867612	0.851064	0.345154	0.846336	0.36643	0.420804
424	0.870283	0.867925	0.867925	0.849057	0.346698	0.846698	0.367925	0.419811
425	0.872941	0.868235	0.868235	0.849412	0.345882	0.847059	0.367059	0.418824
426	0.873239	0.868545	0.866197	0.849765	0.34507	0.847418	0.368545	0.422535
427	0.875878	0.868852	0.864169	0.847775	0.346604	0.845433	0.370023	0.423888
428	0.878505	0.869159	0.86215	0.848131	0.348131	0.848131	0.369159	0.422897
429	0.878788	0.867133	0.86014	0.848485	0.347319	0.846154	0.368298	0.421911
430	0.876744	0.869767	0.860465	0.851163	0.346512	0.851163	0.369767	0.42093
431	0.87471	0.87007	0.865429	0.849188	0.348028	0.853828	0.36891	0.422274
432	0.872685	0.868056	0.868056	0.849537	0.349537	0.854167	0.372685	0.421296
433	0.87067	0.86836	0.872979	0.847575	0.34873	0.854503	0.371824	0.420323
434	0.868664	0.870968	0.873272	0.845622	0.35023	0.852535	0.373272	0.419355
435	0.866667	0.871264	0.873563	0.845977	0.351724	0.855172	0.374713	0.42069
436	0.869266	0.873853	0.87156	0.84633	0.353211	0.853211	0.373853	0.419725
437	0.871854	0.874142	0.871854	0.846682	0.352403	0.855835	0.372998	0.421053
438	0.869863	0.874429	0.872146	0.847032	0.351598	0.856164	0.372146	0.422374
439	0.870159	0.872437	0.870159	0.84738	0.353075	0.85877	0.371298	0.42369
440	0.870455	0.870455	0.868182	0.845455	0.354545	0.856818	0.370455	0.422727
441	0.870748	0.870748	0.868481	0.848073	0.353741	0.857143	0.369615	0.421769
442	0.868778	0.868778	0.868778	0.848416	0.352941	0.855204	0.368778	0.420814
443	0.869074	0.866817	0.866817	0.853273	0.354402	0.85553	0.370203	0.419865
444	0.867117	0.867117	0.867117	0.853604	0.353604	0.855856	0.369369	0.421171
445	0.865169	0.87191	0.867416	0.853933	0.352809	0.85618	0.370787	0.422472
446	0.867713	0.869955	0.869955	0.85426	0.35426	0.85426	0.372197	0.421525
447	0.870246	0.870246	0.868009	0.854586	0.353468	0.852349	0.371365	0.420582
448	0.870536	0.870536	0.868304	0.852679	0.354911	0.857143	0.370536	0.421875
449	0.868597	0.873051	0.868597	0.853007	0.356347	0.855234	0.36971	0.423163
450	0.868889	0.873333	0.873333	0.851111	0.355556	0.855556	0.368889	0.422222
451	0.866962	0.873614	0.875831	0.851441	0.354767	0.853659	0.368071	0.423503
452	0.865044	0.876106	0.878319	0.849558	0.353982	0.853982	0.369469	0.422566
453	0.865342	0.87638	0.883002	0.84989	0.353201	0.854305	0.370861	0.423841
454	0.867841	0.876652	0.885463	0.85022	0.352423	0.854626	0.372247	0.42511
455	0.87033	0.876923	0.883516	0.850549	0.351648	0.857143	0.371429	0.424176
456	0.870614	0.877193	0.883772	0.848684	0.350877	0.855263	0.370614	0.425439
457	0.870897	0.87965	0.884026	0.851204	0.352298	0.857768	0.371991	0.424508
458	0.871179	0.882096	0.882096	0.849345	0.351528	0.858079	0.371179	0.423581
459	0.87146	0.882353	0.882353	0.847495	0.35512	0.860566	0.37037	0.422658
460	0.869565	0.880435	0.880435	0.845652	0.356522	0.86087	0.373913	0.421739
461	0.869848	0.878525	0.882863	0.848156	0.355748	0.859002	0.375271	0.420824
462	0.867965	0.876623	0.883117	0.84632	0.354978	0.861472	0.376623	0.424242
463	0.868251	0.87905	0.885529	0.844492	0.356371	0.859611	0.37581	0.423326
464	0.868534	0.87931	0.883621	0.844828	0.355603	0.857759	0.375	0.424569
465	0.873118	0.87957	0.883871	0.845161	0.356989	0.855914	0.378495	0.423656
466	0.871245	0.877682	0.881974	0.847639	0.356223	0.854077	0.379828	0.424893
467	0.869379	0.877944	0.882227	0.847966	0.359743	0.852248	0.381156	0.426124
468	0.869658	0.876068	0.884615	0.848291	0.361111	0.852564	0.382479	0.425214
469	0.869936	0.878465	0.884861	0.848614	0.360341	0.852878	0.381663	0.424307
470	0.868085	0.880851	0.885106	0.848936	0.361702	0.851064	0.380851	0.425532
471	0.866242	0.881104	0.88535	0.849257	0.360934	0.849257	0.382166	0.424628
472	0.864407	0.879237	0.883475	0.849576	0.362288	0.847458	0.383475	0.427966
473	0.864693	0.881607	0.883721	0.84778	0.365751	0.849894	0.382664	0.427061
474	0.867089	0.881857	0.883966	0.850211	0.367089	0.852321	0.383966	0.42616
475	0.867368	0.88	0.884211	0.850526	0.368421	0.852632	0.383158	0.425263
476	0.867647	0.882353	0.886555	0.848739	0.369748	0.85084	0.384454	0.42437
477	0.867925	0.880503	0.886792	0.849057	0.368973	0.851153	0.383648	0.425577
478	0.868201	0.880753	0.884937	0.84728	0.370293	0.849372	0.384937	0.424686
479	0.868476	0.881002	0.88309	0.849687	0.36952	0.849687	0.384134	0.425887
480	0.86875	0.88125	0.883333	0.85	0.36875	0.852083	0.383333	0.427083
481	0.869023	0.881497	0.881497	0.848233	0.372141	0.850312	0.384615	0.426195
482	0.871369	0.881743	0.881743	0.846473	0.371369	0.850622	0.385892	0.429461
483	0.871636	0.879917	0.879917	0.846791	0.3706	0.853002	0.385093	0.430642
484	0.869835	0.878099	0.880165	0.847107	0.369835	0.85124	0.386364	0.431818
485	0.870103	0.876289	0.880412	0.847423	0.369072	0.851546	0.385567	0.430928
486	0.868313	0.880658	0.882716	0.849794	0.37037	0.849794	0.384774	0.430041
487	0.868583	0.87885	0.882957	0.850103	0.36961	0.848049	0.383984	0.429158
488	0.868852	0.879098	0.881148	0.85041	0.370902	0.846311	0.383197	0.428279
489	0.869121	0.877301	0.879346	0.850716	0.370143	0.846626	0.382413	0.429448
490	0.869388	0.877551	0.879592	0.85102	0.369388	0.84898	0.381633	0.428571
491	0.869654	0.8778	0.881874	0.851324	0.370672	0.847251	0.380855	0.427699
492	0.871951	0.878049	0.882114	0.851626	0.371951	0.847561	0.382114	0.430894
493	0.872211	0.880325	0.882353	0.849899	0.371197	0.84787	0.383367	0.43002
494	0.870445	0.880567	0.880567	0.848178	0.37247	0.846154	0.382591	0.42915
495	0.870707	0.880808	0.882828	0.848485	0.371717	0.848485	0.381818	0.428283
496	0.868952	0.879032	0.881048	0.846774	0.372984	0.84879	0.381048	0.427419
497	0.867203	0.877264	0.879276	0.84507	0.372233	0.849095	0.380282	0.426559
498	0.869478	0.87751	0.881526	0.843373	0.373494	0.849398	0.381526	0.427711
499	0.867735	0.87976	0.881764	0.841683	0.372745	0.847695	0.382766	0.426854
500	0.87	0.878	0.882	0.842	0.374	0.846	0.382	0.426
501	0.868263	0.878244	0.88024	0.844311	0.37525	0.844311	0.383234	0.42515
502	0.870518	0.876494	0.880478	0.846614	0.374502	0.842629	0.38247	0.424303
503	0.868787	0.87674	0.880716	0.846918	0.373757	0.846918	0.387674	0.423459
504	0.867063	0.875	0.878968	0.847222	0.375	0.849206	0.388889	0.422619
505	0.865347	0.875248	0.877228	0.847525	0.376238	0.851485	0.390099	0.421782
506	0.865613	0.87747	0.879447	0.847826	0.375494	0.851779	0.389328	0.422925
507	0.86785	0.877712	0.881657	0.848126	0.378698	0.850099	0.390533	0.422091
508	0.866142	0.877953	0.879921	0.846457	0.377953	0.850394	0.389764	0.42126
509	0.86444	0.878193	0.880157	0.848723	0.37721	0.848723	0.388998	0.420432
510	0.862745	0.876471	0.878431	0.85098	0.376471	0.84902	0.388235	0.423529
511	0.861057	0.876712	0.880626	0.849315	0.377691	0.847358	0.387476	0.422701
512	0.863281	0.878906	0.882812	0.851562	0.376953	0.849609	0.386719	0.423828
513	0.863548	0.879142	0.881092	0.853801	0.376218	0.851852	0.387914	0.423002
514	0.863813	0.879377	0.879377	0.854086	0.377432	0.850195	0.38716	0.422179
515	0.862136	0.87767	0.87767	0.856311	0.376699	0.848544	0.386408	0.423301
516	0.862403	0.879845	0.877907	0.858527	0.375969	0.848837	0.387597	0.424419
517	0.862669	0.878143	0.880077	0.856867	0.375242	0.84913	0.386847	0.423598
518	0.861004	0.878378	0.880309	0.855212	0.374517	0.849421	0.3861	0.42471
519	0.863198	0.878613	0.882466	0.855491	0.373796	0.847784	0.385356	0.425819
520	0.861538	0.878846	0.882692	0.853846	0.375	0.846154	0.386538	0.425
521	0.861804	0.882917	0.882917	0.852207	0.37428	0.846449	0.385797	0.424184
522	0.863985	0.885057	0.881226	0.850575	0.375479	0.846743	0.386973	0.429119
523	0.864245	0.885277	0.881453	0.852772	0.376673	0.848948	0.386233	0.43021
524	0.862595	0.885496	0.883588	0.853053	0.375954	0.849237	0.385496	0.429389
525	0.860952	0.88381	0.881905	0.855238	0.375238	0.853333	0.384762	0.428571
526	0.859316	0.882129	0.88403	0.853612	0.374525	0.851711	0.385932	0.427757
527	0.859583	0.882353	0.882353	0.851992	0.377609	0.851992	0.385199	0.426945
528	0.859848	0.882576	0.882576	0.854167	0.376894	0.854167	0.386364	0.426136
529	0.860113	0.884688	0.882798	0.854442	0.376181	0.854442	0.385633	0.425331
530	0.860377	0.884906	0.883019	0.854717	0.377358	0.854717	0.384906	0.424528
531	0.858757	0.883239	0.883239	0.854991	0.376648	0.853107	0.384181	0.423729
532	0.862782	0.883459	0.883459	0.853383	0.37594	0.853383	0.383459	0.424812
533	0.864916	0.881801	0.881801	0.853659	0.375235	0.853659	0.384615	0.425891
534	0.867041	0.88015	0.88015	0.853933	0.374532	0.853933	0.383895	0.425094
535	0.865421	0.880374	0.882243	0.856075	0.373832	0.852336	0.383178	0.426168
536	0.863806	0.884328	0.882463	0.854478	0.375	0.850746	0.382463	0.427239
537	0.86406	0.884544	0.880819	0.854749	0.374302	0.851024	0.38175	0.430168
538	0.862454	0.8829	0.881041	0.855019	0.373606	0.85316	0.381041	0.429368
539	0.860853	0.881262	0.883117	0.855288	0.372913	0.855288	0.384045	0.430427
540	0.862963	0.881481	0.883333	0.855556	0.372222	0.853704	0.385185	0.42963
541	0.863216	0.885397	0.883549	0.853974	0.371534	0.853974	0.384473	0.428835
542	0.861624	0.883764	0.883764	0.852399	0.370849	0.852399	0.385609	0.428044
543	0.860037	0.883978	0.882136	0.850829	0.370166	0.854512	0.384899	0.429098
544	0.858456	0.882353	0.884191	0.851103	0.373162	0.854779	0.384191	0.430147
545	0.86055	0.880734	0.882569	0.851376	0.372477	0.856881	0.383486	0.431193
546	0.860806	0.880952	0.880952	0.851648	0.371795	0.857143	0.382784	0.432234
547	0.86106	0.879342	0.88117	0.85192	0.371115	0.855576	0.382084	0.431444
548	0.863139	0.879562	0.881387	0.854015	0.372263	0.854015	0.381387	0.432482
549	0.863388	0.879781	0.879781	0.852459	0.371585	0.854281	0.382514	0.431694
550	0.863636	0.881818	0.88	0.852727	0.372727	0.854545	0.385455	0.432727
551	0.862069	0.880218	0.878403	0.852995	0.373866	0.854809	0.384755	0.433757
552	0.862319	0.878623	0.878623	0.851449	0.373188	0.855072	0.38587	0.432971
553	0.862568	0.880651	0.878843	0.853526	0.374322	0.853526	0.38698	0.432188
554	0.861011	0.882671	0.879061	0.851986	0.375451	0.851986	0.386282	0.433213
555	0.861261	0.881081	0.877477	0.852252	0.374775	0.854054	0.385586	0.432432
556	0.859712	0.881295	0.877698	0.852518	0.374101	0.856115	0.384892	0.431655
557	0.861759	0.879713	0.877917	0.850987	0.375224	0.854578	0.387792	0.432675
558	0.863799	0.88172	0.876344	0.851254	0.374552	0.854839	0.392473	0.4319
559	0.862254	0.880143	0.874776	0.849732	0.373882	0.853309	0.391771	0.431127
560	0.8625	0.878571	0.876786	0.85	0.373214	0.853571	0.391071	0.430357
561	0.864528	0.877005	0.877005	0.850267	0.372549	0.85205	0.392157	0.431373
562	0.862989	0.879004	0.877224	0.848754	0.371886	0.852313	0.391459	0.432384
563	0.863233	0.879218	0.875666	0.850799	0.371226	0.850799	0.390764	0.431616
564	0.865248	0.879433	0.875887	0.849291	0.370567	0.851064	0.390071	0.432624
565	0.865487	0.879646	0.877876	0.849558	0.369912	0.849558	0.39292	0.431858
566	0.863958	0.878092	0.876325	0.849823	0.372792	0.849823	0.392226	0.432862
567	0.865961	0.876543	0.87478	0.851852	0.372134	0.850088	0.393298	0.432099
568	0.866197	0.876761	0.875	0.852113	0.371479	0.850352	0.392606	0.431338
569	0.864675	0.87522	0.87522	0.85413	0.370826	0.850615	0.393673	0.432337
570	0.864912	0.873684	0.873684	0.85614	0.370175	0.850877	0.394737	0.433333
571	0.865149	0.872154	0.872154	0.856392	0.369527	0.851138	0.394046	0.432574
572	0.867133	0.872378	0.872378	0.858392	0.370629	0.851399	0.393357	0.431818
573	0.867365	0.874346	0.874346	0.856894	0.371728	0.851658	0.394415	0.431065
574	0.869338	0.874564	0.872822	0.858885	0.372822	0.850174	0.39547	0.432056
575	0.867826	0.873043	0.871304	0.857391	0.372174	0.850435	0.398261	0.433043
576	0.868056	0.871528	0.869792	0.857639	0.371528	0.852431	0.399306	0.434028
577	0.866551	0.87175	0.868284	0.856153	0.372617	0.854419	0.40208	0.433276
578	0.866782	0.871972	0.868512	0.858131	0.371972	0.852941	0.403114	0.432526
579	0.865285	0.872193	0.870466	0.860104	0.373057	0.853195	0.402418	0.433506
580	0.863793	0.87069	0.87069	0.858621	0.375862	0.855172	0.401724	0.437931
581	0.864028	0.872633	0.869191	0.860585	0.375215	0.855422	0.402754	0.442341
582	0.865979	0.871134	0.871134	0.859107	0.37457	0.857388	0.40378	0.443299
583	0.867925	0.871355	0.86964	0.859348	0.373928	0.859348	0.403087	0.442539
584	0.868151	0.869863	0.869863	0.861301	0.373288	0.863014	0.402397	0.441781
585	0.870085	0.871795	0.870085	0.861538	0.37265	0.863248	0.403419	0.441026
586	0.868601	0.870307	0.868601	0.860068	0.372014	0.861775	0.40273	0.440273
587	0.868825	0.870528	0.870528	0.860307	0.373083	0.86201	0.402044	0.441227
588	0.869048	0.869048	0.870748	0.862245	0.372449	0.862245	0.403061	0.440476
589	0.870968	0.870968	0.86927	0.862479	0.373514	0.860781	0.404075	0.443124
590	0.869492	0.872881	0.871186	0.866102	0.374576	0.861017	0.405085	0.442373
591	0.86802	0.873096	0.871404	0.864636	0.375635	0.862944	0.404399	0.441624
592	0.869932	0.871622	0.873311	0.863176	0.375	0.866554	0.403716	0.440878
593	0.870152	0.871838	0.871838	0.865093	0.376054	0.865093	0.403035	0.440135
594	0.87037	0.87037	0.87037	0.867003	0.375421	0.863636	0.402357	0.439394
595	0.870588	0.868908	0.870588	0.867227	0.37479	0.865546	0.401681	0.440336
596	0.870805	0.86745	0.870805	0.869128	0.374161	0.864094	0.401007	0.439597
597	0.871022	0.869347	0.869347	0.871022	0.373534	0.865997	0.40201	0.438861
598	0.871237	0.867893	0.869565	0.871237	0.37291	0.866221	0.401338	0.441472
599	0.871452	0.868114	0.869783	0.869783	0.373957	0.866444	0.400668	0.444073
600	0.873333	0.87	0.868333	0.868333	0.375	0.866667	0.403333	0.445
601	0.87188	0.868552	0.866889	0.866889	0.374376	0.866889	0.402662	0.445923
602	0.872093	0.86711	0.865449	0.86711	0.375415	0.865449	0.401993	0.445183
603	0.870647	0.86733	0.864013	0.865672	0.378109	0.865672	0.401327	0.444444
604	0.870861	0.865894	0.864238	0.865894	0.377483	0.864238	0.402318	0.445364
605	0.872727	0.864463	0.864463	0.866116	0.37686	0.864463	0.401653	0.444628
606	0.874587	0.864686	0.863036	0.867987	0.376238	0.864686	0.40099	0.447195
607	0.874794	0.864909	0.863262	0.868204	0.375618	0.863262	0.401977	0.446458
608	0.875	0.866776	0.863487	0.868421	0.375	0.863487	0.402961	0.445724
609	0.875205	0.866995	0.865353	0.868637	0.374384	0.865353	0.403941	0.444992
610	0.87541	0.865574	0.863934	0.870492	0.37541	0.865574	0.403279	0.445902
611	0.875614	0.864157	0.864157	0.87234	0.376432	0.865794	0.402619	0.445172
612	0.874183	0.866013	0.866013	0.870915	0.375817	0.864379	0.401961	0.446078
613	0.874388	0.867863	0.869494	0.872757	0.375204	0.862969	0.402936	0.445351
614	0.874593	0.86645	0.868078	0.872964	0.374593	0.863192	0.403909	0.444625
615	0.874797	0.866667	0.869919	0.871545	0.37561	0.861789	0.403252	0.443902
616	0.876623	0.866883	0.868506	0.87013	0.375	0.86039	0.405844	0.443182
617	0.876823	0.865478	0.867099	0.86872	0.376013	0.860616	0.408428	0.442464
618	0.877023	0.864078	0.867314	0.868932	0.375405	0.860841	0.409385	0.441748
619	0.877221	0.865913	0.867528	0.869144	0.374798	0.859451	0.408724	0.442649
620	0.879032	0.866129	0.867742	0.869355	0.375806	0.859677	0.408065	0.441935
621	0.877617	0.866345	0.869565	0.869565	0.376812	0.858293	0.409018	0.444444
622	0.877814	0.866559	0.868167	0.869775	0.376206	0.856913	0.40836	0.445338
623	0.876404	0.866774	0.869984	0.868379	0.377207	0.855538	0.40931	0.446228
624	0.875	0.870192	0.86859	0.866987	0.378205	0.855769	0.410256	0.448718
625	0.8736	0.8704	0.8688	0.8656	0.3792	0.8544	0.4096	0.4512
626	0.875399	0.870607	0.867412	0.865815	0.380192	0.853035	0.408946	0.450479
627	0.874003	0.870813	0.866029	0.866029	0.38118	0.85327	0.408293	0.449761
628	0.874204	0.869427	0.866242	0.86465	0.380573	0.853503	0.407643	0.449045
629	0.874404	0.868045	0.864865	0.864865	0.379968	0.853736	0.406995	0.45151
630	0.873016	0.868254	0.863492	0.866667	0.379365	0.852381	0.407937	0.450794
631	0.873217	0.866878	0.863708	0.868463	0.378764	0.852615	0.40729	0.451664
632	0.873418	0.865506	0.863924	0.867089	0.378165	0.852848	0.406646	0.450949
633	0.876777	0.865719	0.862559	0.867299	0.379147	0.853081	0.406003	0.450237
634	0.876972	0.864353	0.862776	0.865931	0.380126	0.853312	0.405363	0.449527
635	0.875591	0.862992	0.864567	0.864567	0.379528	0.851969	0.404724	0.448819
636	0.875786	0.863208	0.863208	0.86478	0.383648	0.852201	0.404088	0.449686
637	0.875981	0.863422	0.861852	0.863422	0.383046	0.852433	0.403454	0.452119
638	0.874608	0.863636	0.862069	0.863636	0.384013	0.851097	0.404389	0.454545
639	0.874804	0.86385	0.862285	0.862285	0.384977	0.85133	0.405321	0.453834
640	0.875	0.8625	0.860938	0.8625	0.3875	0.854688	0.40625	0.453125
641	0.875195	0.861154	0.861154	0.861154	0.386895	0.854914	0.407176	0.452418
642	0.876947	0.859813	0.859813	0.861371	0.38785	0.853583	0.406542	0.454829
643	0.877138	0.861586	0.860031	0.863142	0.387247	0.855365	0.407465	0.454121
644	0.875776	0.860248	0.858696	0.861801	0.386646	0.85559	0.408385	0.456522
645	0.875969	0.860465	0.857364	0.862016	0.386047	0.855814	0.407752	0.457364
646	0.874613	0.862229	0.857585	0.862229	0.388545	0.854489	0.410217	0.456656
647	0.874807	0.862442	0.859351	0.862442	0.387944	0.854714	0.412674	0.457496
648	0.876543	0.862654	0.859568	0.862654	0.390432	0.853395	0.412037	0.45679
649	0.876733	0.861325	0.859784	0.862866	0.392912	0.853621	0.411402	0.457627
650	0.876923	0.861538	0.86	0.863077	0.392308	0.855385	0.410769	0.458462
651	0.875576	0.861751	0.863287	0.864823	0.391705	0.855607	0.410138	0.460829
652	0.875767	0.861963	0.861963	0.865031	0.392638	0.855828	0.411043	0.461656
653	0.874426	0.863706	0.862175	0.863706	0.392037	0.854518	0.413476	0.460949
654	0.873089	0.863914	0.862385	0.863914	0.392966	0.856269	0.412844	0.461774
655	0.871756	0.864122	0.861069	0.865649	0.393893	0.854962	0.41374	0.461069
656	0.870427	0.865854	0.86128	0.864329	0.394817	0.855183	0.41311	0.46189
657	0.869102	0.866058	0.861492	0.864536	0.395738	0.853881	0.415525	0.461187
658	0.869301	0.867781	0.861702	0.864742	0.396657	0.854103	0.416413	0.462006
659	0.869499	0.866464	0.861912	0.863429	0.397572	0.852807	0.415781	0.462822
660	0.869697	0.866667	0.860606	0.862121	0.398485	0.85303	0.418182	0.463636
661	0.869894	0.866868	0.860817	0.863843	0.397882	0.853253	0.417549	0.464448
662	0.870091	0.865559	0.862538	0.862538	0.398792	0.853474	0.41994	0.463746
663	0.871795	0.865762	0.862745	0.862745	0.399698	0.852187	0.420814	0.464555
664	0.870482	0.865964	0.862952	0.865964	0.399096	0.85241	0.421687	0.463855
665	0.869173	0.866165	0.864662	0.864662	0.398496	0.851128	0.422556	0.466165
666	0.869369	0.866366	0.866366	0.863363	0.397898	0.851351	0.421922	0.466967
667	0.869565	0.865067	0.866567	0.862069	0.4003	0.851574	0.422789	0.466267
668	0.86976	0.866766	0.866766	0.860778	0.402695	0.853293	0.423653	0.465569
669	0.872945	0.86846	0.86846	0.860987	0.403587	0.852018	0.424514	0.466368
670	0.873134	0.867164	0.868657	0.861194	0.402985	0.850746	0.423881	0.465672
671	0.873323	0.867362	0.868852	0.859911	0.403875	0.852459	0.423249	0.466468
672	0.873512	0.86756	0.86756	0.858631	0.404762	0.852679	0.422619	0.467262
673	0.872214	0.867756	0.86627	0.860327	0.40416	0.852897	0.421991	0.466568
674	0.873887	0.866469	0.869436	0.862018	0.403561	0.853116	0.422849	0.465875
675	0.872593	0.868148	0.868148	0.865185	0.402963	0.851852	0.423704	0.466667
676	0.872781	0.866864	0.868343	0.863905	0.403846	0.850592	0.424556	0.465976
677	0.874446	0.867061	0.867061	0.865583	0.40325	0.849335	0.425406	0.466765
678	0.876106	0.865782	0.865782	0.865782	0.402655	0.849558	0.424779	0.466077
679	0.876289	0.865979	0.865979	0.865979	0.402062	0.851252	0.425626	0.46539
680	0.876471	0.864706	0.867647	0.866176	0.401471	0.85	0.425	0.464706
681	0.87812	0.864905	0.86931	0.864905	0.400881	0.851689	0.424376	0.46696
682	0.876833	0.866569	0.869501	0.866569	0.403226	0.85044	0.423754	0.466276
683	0.875549	0.8653	0.869693	0.8653	0.402635	0.850659	0.423133	0.465593
684	0.875731	0.865497	0.869883	0.865497	0.402047	0.849415	0.422515	0.464912
685	0.877372	0.868613	0.870073	0.864234	0.40292	0.849635	0.421898	0.467153
686	0.877551	0.867347	0.87172	0.864431	0.402332	0.848397	0.422741	0.466472
687	0.88064	0.86754	0.870451	0.864629	0.401747	0.847162	0.422125	0.465793
688	0.880814	0.866279	0.869186	0.864826	0.401163	0.84593	0.421512	0.46657
689	0.882438	0.866473	0.867925	0.86357	0.400581	0.844702	0.422351	0.465893
690	0.882609	0.866667	0.868116	0.863768	0.4	0.844928	0.421739	0.465217
691	0.881331	0.86686	0.868307	0.865412	0.400868	0.845152	0.422576	0.464544
692	0.884393	0.867052	0.867052	0.865607	0.401734	0.843931	0.42341	0.465318
693	0.88456	0.867244	0.867244	0.865801	0.401154	0.844156	0.425685	0.464646
694	0.886167	0.865994	0.867435	0.865994	0.400576	0.84438	0.426513	0.463977
695	0.886331	0.864748	0.866187	0.869065	0.401439	0.843165	0.428777	0.464748
696	0.886494	0.866379	0.866379	0.869253	0.400862	0.843391	0.429598	0.46408
697	0.886657	0.866571	0.866571	0.870875	0.400287	0.843615	0.428981	0.464849
698	0.885387	0.866762	0.86533	0.869628	0.401146	0.842407	0.428367	0.464183
699	0.885551	0.866953	0.865522	0.868383	0.400572	0.841202	0.429185	0.463519
700	0.887143	0.865714	0.865714	0.87	0.401429	0.841429	0.428571	0.464286
701	0.885877	0.865906	0.865906	0.871612	0.400856	0.841655	0.42796	0.46505
702	0.884615	0.866097	0.864672	0.87037	0.400285	0.840456	0.42735	0.464387
703	0.886202	0.86771	0.863442	0.870555	0.40256	0.840683	0.429587	0.465149
704	0.884943	0.867898	0.862216	0.872159	0.401989	0.84233	0.428977	0.464489
705	0.883688	0.866667	0.862411	0.87234	0.402837	0.841135	0.429787	0.46383
706	0.883853	0.865439	0.862606	0.871105	0.402266	0.84136	0.429178	0.463173
707	0.882603	0.864215	0.862801	0.872702	0.401697	0.84017	0.428571	0.463932
708	0.881356	0.864407	0.861582	0.871469	0.402542	0.838983	0.430791	0.464689
709	0.882934	0.863188	0.861777	0.87024	0.404795	0.8378	0.430183	0.465444
710	0.883099	0.86338	0.860563	0.869014	0.405634	0.83662	0.430986	0.464789
711	0.883263	0.862166	0.859353	0.872011	0.405063	0.83685	0.43038	0.465541
712	0.883427	0.86236	0.860955	0.870787	0.404494	0.837079	0.429775	0.464888
713	0.882188	0.862553	0.859748	0.87237	0.403927	0.837307	0.429173	0.465638
714	0.880952	0.862745	0.859944	0.87395	0.403361	0.837535	0.429972	0.466387
715	0.881119	0.862937	0.86014	0.874126	0.405594	0.837762	0.430769	0.468531
716	0.881285	0.861732	0.860335	0.874302	0.406425	0.837989	0.430168	0.467877
717	0.880056	0.86053	0.863319	0.873082	0.405858	0.838215	0.429568	0.468619
718	0.87883	0.859331	0.862117	0.873259	0.405292	0.839833	0.428969	0.467967
719	0.880389	0.859527	0.860918	0.874826	0.40612	0.838665	0.429764	0.471488
720	0.881944	0.859722	0.861111	0.875	0.405556	0.838889	0.429167	0.470833
721	0.882108	0.861304	0.859917	0.87656	0.404993	0.840499	0.428571	0.47018
722	0.882271	0.861496	0.860111	0.875346	0.404432	0.842105	0.429363	0.472299
723	0.881051	0.861687	0.860304	0.876902	0.405256	0.842324	0.430152	0.471646
724	0.881215	0.860497	0.859116	0.877072	0.406077	0.843923	0.429558	0.470994
725	0.881379	0.85931	0.86069	0.877241	0.405517	0.844138	0.428966	0.470345
726	0.881543	0.858127	0.859504	0.878788	0.406336	0.844353	0.429752	0.471074
727	0.881706	0.858322	0.859697	0.878955	0.405777	0.844567	0.431912	0.473177
728	0.881868	0.857143	0.85989	0.877747	0.40522	0.84478	0.431319	0.473901
729	0.88203	0.855967	0.858711	0.877915	0.406036	0.846365	0.430727	0.475995
730	0.882192	0.856164	0.858904	0.876712	0.406849	0.845205	0.432877	0.476712
731	0.880985	0.856361	0.859097	0.875513	0.406293	0.845417	0.432285	0.47606
732	0.879781	0.855191	0.857923	0.875683	0.407104	0.844262	0.431694	0.47541
733	0.879945	0.855389	0.856753	0.874488	0.406548	0.844475	0.432469	0.476126
734	0.880109	0.855586	0.855586	0.874659	0.408719	0.843324	0.433243	0.476839
735	0.880272	0.854422	0.854422	0.873469	0.409524	0.842177	0.432653	0.47619
736	0.881793	0.853261	0.855978	0.872283	0.408967	0.842391	0.432065	0.475543
737	0.881954	0.85346	0.856174	0.872456	0.408412	0.841248	0.432836	0.476255
738	0.882114	0.855014	0.855014	0.873984	0.410569	0.840108	0.432249	0.47561
739	0.882273	0.853857	0.85521	0.874154	0.411367	0.838972	0.433018	0.474966
740	0.882432	0.854054	0.855405	0.874324	0.410811	0.839189	0.435135	0.475676
741	0.883941	0.852901	0.85695	0.877193	0.410256	0.838057	0.434548	0.476383
742	0.884097	0.8531	0.857143	0.876011	0.409704	0.838275	0.43531	0.475741
743	0.882907	0.851952	0.858681	0.876178	0.411844	0.838493	0.43607	0.476447
744	0.88172	0.850806	0.858871	0.876344	0.41129	0.837366	0.436828	0.475806
745	0.881879	0.849664	0.85906	0.875168	0.410738	0.838926	0.437584	0.475168
746	0.882038	0.852547	0.857909	0.873995	0.410188	0.837802	0.436997	0.475871
747	0.883534	0.851406	0.85676	0.875502	0.410977	0.839357	0.437751	0.476573
748	0.88369	0.850267	0.856952	0.875668	0.410428	0.838235	0.437166	0.475936
749	0.88518	0.851802	0.857143	0.875834	0.41255	0.839786	0.436582	0.476636
750	0.884	0.854667	0.857333	0.874667	0.414667	0.838667	0.437333	0.476
751	0.882823	0.856192	0.857523	0.873502	0.414115	0.838881	0.438083	0.475366
752	0.882979	0.855053	0.856383	0.87367	0.413564	0.839096	0.43883	0.476064
753	0.881806	0.855246	0.856574	0.875166	0.413015	0.837981	0.439575	0.475432
754	0.880637	0.856764	0.855438	0.875332	0.412467	0.838196	0.440318	0.474801
755	0.87947	0.855629	0.856954	0.875497	0.41457	0.837086	0.44106	0.474172
756	0.87963	0.85582	0.857143	0.876984	0.414021	0.837302	0.440476	0.474868
757	0.878468	0.857332	0.856011	0.878468	0.414795	0.836196	0.441215	0.47424
758	0.878628	0.856201	0.854881	0.879947	0.415567	0.835092	0.441953	0.473615
759	0.880105	0.855072	0.85639	0.881423	0.41502	0.83531	0.44137	0.472991
760	0.881579	0.853947	0.855263	0.880263	0.414474	0.835526	0.442105	0.473684
761	0.881735	0.854139	0.854139	0.879106	0.413929	0.835742	0.441524	0.474376
762	0.880577	0.854331	0.854331	0.879265	0.414698	0.834646	0.440945	0.475066
763	0.880734	0.854522	0.853211	0.879423	0.415465	0.833552	0.441678	0.475754
764	0.879581	0.853403	0.853403	0.88089	0.414921	0.836387	0.441099	0.475131
765	0.879739	0.852288	0.852288	0.879739	0.414379	0.835294	0.44183	0.475817
766	0.879896	0.85248	0.853786	0.87859	0.415144	0.834204	0.441253	0.476501
767	0.878748	0.852673	0.853977	0.877445	0.415906	0.835724	0.441982	0.478488
768	0.877604	0.851562	0.852865	0.877604	0.415365	0.834635	0.442708	0.477865
769	0.877763	0.853056	0.853056	0.879064	0.414824	0.83485	0.444733	0.477243
770	0.879221	0.851948	0.851948	0.877922	0.415584	0.835065	0.444156	0.476623
771	0.87808	0.853437	0.85214	0.87808	0.415045	0.835279	0.44358	0.477302
772	0.876943	0.853627	0.852332	0.876943	0.417098	0.834197	0.444301	0.476684
773	0.875809	0.853816	0.853816	0.877102	0.417853	0.834411	0.443726	0.476067
774	0.875969	0.852713	0.854005	0.877261	0.417313	0.833333	0.443152	0.475452
775	0.877419	0.855484	0.854194	0.876129	0.416774	0.833548	0.442581	0.474839
776	0.877577	0.854381	0.85567	0.876289	0.416237	0.833763	0.44201	0.476804
777	0.876448	0.854569	0.855856	0.875161	0.415701	0.83269	0.441441	0.47619
778	0.875321	0.854756	0.854756	0.874036	0.415167	0.832905	0.442159	0.475578
779	0.874198	0.853659	0.854942	0.874198	0.414634	0.831836	0.442875	0.477535
780	0.874359	0.852564	0.853846	0.873077	0.415385	0.830769	0.444872	0.478205
781	0.873239	0.852753	0.856594	0.873239	0.414853	0.830986	0.445583	0.478873
782	0.873402	0.852941	0.856777	0.872123	0.415601	0.831202	0.445013	0.478261
783	0.873563	0.854406	0.85696	0.871009	0.416347	0.831418	0.444444	0.47765
784	0.872449	0.853316	0.857143	0.869898	0.417092	0.831633	0.443878	0.477041
785	0.871338	0.852229	0.857325	0.86879	0.416561	0.831847	0.444586	0.478981
786	0.872774	0.852417	0.856234	0.868957	0.416031	0.834606	0.445293	0.478372
787	0.872935	0.855146	0.856417	0.870394	0.416773	0.836086	0.447268	0.479034
788	0.874365	0.856599	0.856599	0.870558	0.418782	0.835025	0.44797	0.480964
789	0.874525	0.858048	0.856781	0.870722	0.418251	0.835234	0.447402	0.480355
790	0.874684	0.858228	0.856962	0.870886	0.418987	0.834177	0.446835	0.481013
791	0.873578	0.858407	0.857143	0.869785	0.419722	0.834387	0.446271	0.480405
792	0.873737	0.857323	0.856061	0.871212	0.420455	0.834596	0.445707	0.481061
793	0.873897	0.856242	0.854981	0.870113	0.421185	0.833544	0.447667	0.480454
794	0.872796	0.855164	0.855164	0.869018	0.420655	0.833753	0.447103	0.479849
795	0.871698	0.856604	0.855346	0.871698	0.420126	0.832704	0.446541	0.480503
796	0.870603	0.855528	0.854271	0.870603	0.419598	0.832915	0.447236	0.479899
797	0.870765	0.854454	0.853199	0.870765	0.420326	0.833124	0.446675	0.481807
798	0.870927	0.85589	0.853383	0.87218	0.419799	0.833333	0.446115	0.482456
799	0.871089	0.854819	0.852315	0.871089	0.419274	0.836045	0.44806	0.484355
800	0.87125	0.85375	0.8525	0.87	0.41875	0.83625	0.44875	0.48375
801	0.871411	0.853933	0.852684	0.868914	0.419476	0.835206	0.44819	0.484395
802	0.871571	0.852868	0.851621	0.86783	0.421446	0.834165	0.447631	0.485037
803	0.871731	0.853051	0.85056	0.86675	0.423412	0.834371	0.447073	0.485679
804	0.870647	0.85199	0.85199	0.865672	0.424129	0.833333	0.446517	0.485075
805	0.870807	0.853416	0.850932	0.867081	0.424845	0.834783	0.448447	0.484472
806	0.870968	0.853598	0.852357	0.867246	0.424318	0.836228	0.449132	0.485112
807	0.871128	0.85254	0.85254	0.866171	0.425031	0.836431	0.451053	0.484511
808	0.871287	0.852723	0.851485	0.866337	0.424505	0.836634	0.450495	0.485149
809	0.872682	0.851669	0.851669	0.866502	0.425216	0.836836	0.449938	0.485785
810	0.874074	0.851852	0.851852	0.865432	0.424691	0.837037	0.450617	0.48642
811	0.874229	0.850801	0.850801	0.865598	0.424168	0.839704	0.452528	0.48582
812	0.874384	0.850985	0.850985	0.864532	0.424877	0.839901	0.453202	0.485222
813	0.873309	0.849938	0.849938	0.863469	0.424354	0.838868	0.453875	0.485855
814	0.873464	0.848894	0.848894	0.863636	0.423833	0.840295	0.454545	0.485258
815	0.872393	0.847853	0.84908	0.865031	0.423313	0.839264	0.455215	0.487117
816	0.872549	0.848039	0.848039	0.865196	0.422794	0.839461	0.455882	0.48652
817	0.871481	0.847001	0.848225	0.865361	0.422277	0.838433	0.456548	0.485924
818	0.870416	0.845966	0.848411	0.864303	0.42176	0.838631	0.458435	0.486553
819	0.871795	0.846154	0.847375	0.864469	0.422466	0.837607	0.457875	0.487179
820	0.870732	0.847561	0.847561	0.864634	0.42439	0.837805	0.458537	0.487805
821	0.869671	0.847747	0.846529	0.864799	0.423873	0.83922	0.457978	0.488429
822	0.86983	0.847932	0.845499	0.864964	0.423358	0.840633	0.457421	0.489051
823	0.869988	0.846902	0.844471	0.863913	0.422843	0.842041	0.45808	0.490887
824	0.870146	0.845874	0.84466	0.862864	0.42233	0.842233	0.459951	0.492718
825	0.871515	0.844848	0.844848	0.864242	0.421818	0.841212	0.460606	0.493333
826	0.871671	0.846247	0.845036	0.865617	0.421308	0.840194	0.460048	0.492736
827	0.871826	0.847642	0.845224	0.866989	0.422007	0.839178	0.459492	0.49214
828	0.870773	0.849034	0.845411	0.865942	0.422705	0.839372	0.460145	0.493961
829	0.870929	0.850422	0.84801	0.864897	0.422195	0.838359	0.45959	0.494572
830	0.86988	0.850602	0.846988	0.86506	0.424096	0.839759	0.461446	0.493976
831	0.871239	0.849579	0.847172	0.865223	0.424789	0.839952	0.46089	0.494585
832	0.871394	0.84976	0.847356	0.865385	0.426683	0.840144	0.461538	0.49399
833	0.870348	0.848739	0.847539	0.864346	0.42617	0.840336	0.460984	0.493397
834	0.871703	0.85012	0.848921	0.864508	0.425659	0.839329	0.461631	0.494005
835	0.870659	0.851497	0.849102	0.863473	0.42515	0.839521	0.462275	0.493413
836	0.87201	0.850478	0.850478	0.863636	0.427033	0.840909	0.461722	0.495215
837	0.873357	0.850657	0.850657	0.863799	0.427718	0.841099	0.462366	0.494624
838	0.873508	0.850835	0.853222	0.863962	0.430788	0.840095	0.463007	0.49642
839	0.872467	0.851013	0.852205	0.862932	0.430274	0.841478	0.464839	0.498212
840	0.87381	0.85119	0.85119	0.861905	0.430952	0.840476	0.465476	0.497619
841	0.875149	0.852556	0.851367	0.862069	0.431629	0.841855	0.464923	0.497027
842	0.875297	0.851544	0.851544	0.861045	0.432304	0.842043	0.464371	0.496437
843	0.877817	0.852906	0.85172	0.862396	0.431791	0.84223	0.46382	0.497034
844	0.879147	0.853081	0.851896	0.863744	0.432464	0.841232	0.46564	0.498815
845	0.87929	0.854438	0.852071	0.862722	0.431953	0.840237	0.466272	0.498225
846	0.879433	0.85461	0.85461	0.861702	0.432624	0.839243	0.465721	0.497636
847	0.878394	0.854782	0.854782	0.863046	0.434475	0.840614	0.467532	0.498229
848	0.878538	0.856132	0.854953	0.863208	0.433962	0.840802	0.466981	0.498821
849	0.878681	0.855124	0.853946	0.863369	0.433451	0.839812	0.467609	0.500589
850	0.88	0.854118	0.854118	0.862353	0.434118	0.84	0.468235	0.501176
851	0.878966	0.853114	0.854289	0.862515	0.434783	0.839013	0.467685	0.501763
852	0.877934	0.853286	0.853286	0.862676	0.435446	0.838028	0.46831	0.502347
853	0.878077	0.853458	0.853458	0.862837	0.436108	0.838218	0.467761	0.501758
854	0.87822	0.85363	0.85363	0.86534	0.435597	0.839578	0.468384	0.501171
855	0.878363	0.853801	0.85614	0.866667	0.436257	0.838596	0.467836	0.500585
856	0.878505	0.85514	0.856308	0.865654	0.439252	0.837617	0.46729	0.501168
857	0.87748	0.857643	0.85881	0.865811	0.43874	0.837806	0.469078	0.50175
858	0.877622	0.856643	0.858974	0.865967	0.439394	0.837995	0.468531	0.502331
859	0.877765	0.85681	0.857974	0.866123	0.438882	0.83702	0.46915	0.50291
860	0.880233	0.859302	0.859302	0.867442	0.439535	0.836047	0.469767	0.504651
861	0.882695	0.859466	0.859466	0.868757	0.439024	0.836237	0.470383	0.505226
862	0.881671	0.859629	0.859629	0.87007	0.438515	0.836427	0.470998	0.5058
863	0.882966	0.859791	0.86095	0.87022	0.440324	0.837775	0.471611	0.505214
864	0.883102	0.861111	0.862269	0.869213	0.44213	0.837963	0.471065	0.505787
865	0.882081	0.863584	0.862428	0.87052	0.441618	0.836994	0.47052	0.506358
866	0.882217	0.863741	0.862587	0.87067	0.441109	0.836028	0.469977	0.506928
867	0.8812	0.865052	0.862745	0.870819	0.4406	0.835063	0.470588	0.506344
868	0.882488	0.864055	0.864055	0.869816	0.441244	0.835253	0.471198	0.50576
869	0.882624	0.864212	0.864212	0.868815	0.440736	0.836594	0.472957	0.50748
870	0.881609	0.864368	0.863218	0.868966	0.441379	0.836782	0.472414	0.508046
871	0.881745	0.863375	0.863375	0.869116	0.440873	0.836969	0.47302	0.510907
872	0.883028	0.863532	0.863532	0.869266	0.440367	0.837156	0.473624	0.510321
873	0.883162	0.862543	0.864834	0.869416	0.441008	0.837342	0.474227	0.509737
874	0.884439	0.8627	0.864989	0.869565	0.441648	0.838673	0.473684	0.509153
875	0.883429	0.864	0.866286	0.869714	0.442286	0.837714	0.474286	0.508571
876	0.88242	0.863014	0.866438	0.869863	0.441781	0.836758	0.473744	0.510274
877	0.882554	0.86317	0.86545	0.870011	0.442417	0.835804	0.475485	0.509692
878	0.881549	0.864465	0.866743	0.869021	0.441913	0.835991	0.474943	0.509112
879	0.881684	0.863481	0.866894	0.868032	0.442548	0.836177	0.47554	0.50967
880	0.881818	0.863636	0.867045	0.868182	0.442045	0.8375	0.476136	0.511364
881	0.884222	0.864926	0.868331	0.867196	0.443814	0.837684	0.475596	0.513053
882	0.88322	0.865079	0.868481	0.866213	0.444444	0.836735	0.47619	0.512472
883	0.884485	0.866365	0.869762	0.867497	0.445074	0.83692	0.475651	0.511891
884	0.883484	0.865385	0.871041	0.868778	0.44457	0.835973	0.476244	0.512443
885	0.882486	0.865537	0.872316	0.868927	0.446328	0.835028	0.477966	0.511864
886	0.883747	0.86456	0.87246	0.869074	0.445824	0.836343	0.478555	0.511287
887	0.885006	0.86584	0.871477	0.869222	0.446449	0.836528	0.478016	0.51071
888	0.884009	0.867117	0.871622	0.869369	0.447072	0.837838	0.478604	0.511261
889	0.884139	0.867267	0.872891	0.868391	0.446569	0.839145	0.478065	0.511811
890	0.88427	0.867416	0.87191	0.867416	0.448315	0.840449	0.478652	0.51236
891	0.883277	0.869809	0.870932	0.868687	0.448934	0.839506	0.481481	0.512907
892	0.882287	0.871076	0.871076	0.868834	0.449552	0.839686	0.482063	0.512332
893	0.883539	0.871221	0.870101	0.870101	0.450168	0.839866	0.483763	0.511758
894	0.884787	0.870246	0.870246	0.870246	0.451902	0.838926	0.483221	0.512304
895	0.886034	0.870391	0.871508	0.870391	0.451397	0.839106	0.482682	0.511732
896	0.885045	0.86942	0.871652	0.871652	0.450893	0.839286	0.483259	0.511161
897	0.884058	0.86845	0.871795	0.871795	0.45039	0.839465	0.483835	0.510591
898	0.884187	0.868597	0.871938	0.871938	0.449889	0.839644	0.48441	0.510022
899	0.884316	0.867631	0.870968	0.873192	0.451613	0.840934	0.483871	0.510567
900	0.883333	0.866667	0.87	0.872222	0.452222	0.841111	0.484444	0.511111
901	0.883463	0.866815	0.869034	0.873474	0.45394	0.842397	0.483907	0.510544
902	0.883592	0.866962	0.868071	0.872506	0.454545	0.842572	0.485588	0.511086
903	0.882614	0.866002	0.868217	0.873754	0.45515	0.843854	0.48505	0.511628
904	0.882743	0.865044	0.868363	0.873894	0.454646	0.845133	0.487832	0.513274
905	0.882873	0.866298	0.868508	0.872928	0.454144	0.845304	0.488398	0.512707
906	0.883002	0.866446	0.868653	0.873068	0.45585	0.844371	0.487859	0.512141
907	0.883131	0.867696	0.869901	0.873208	0.455347	0.84344	0.488423	0.511577
908	0.88326	0.870044	0.870044	0.873348	0.457048	0.843612	0.487885	0.511013
909	0.885589	0.870187	0.870187	0.873487	0.456546	0.843784	0.488449	0.511551
910	0.885714	0.869231	0.869231	0.874725	0.456044	0.843956	0.489011	0.512088
911	0.88584	0.868277	0.868277	0.87596	0.455543	0.84303	0.49067	0.511526
912	0.884868	0.867325	0.869518	0.877193	0.45614	0.843202	0.491228	0.510965
913	0.884995	0.866375	0.86966	0.876232	0.455641	0.842278	0.492881	0.510405
914	0.88512	0.866521	0.869803	0.875274	0.456236	0.842451	0.49453	0.509847
915	0.884153	0.866667	0.869945	0.87541	0.455738	0.843716	0.493989	0.50929
916	0.884279	0.866812	0.868996	0.874454	0.45524	0.844978	0.494541	0.508734
917	0.883315	0.868048	0.868048	0.873501	0.454744	0.844057	0.494002	0.508179
918	0.882353	0.868192	0.868192	0.873638	0.455338	0.844227	0.494553	0.508715
919	0.881393	0.867247	0.868335	0.872688	0.45593	0.844396	0.494015	0.508161
920	0.880435	0.868478	0.867391	0.872826	0.457609	0.844565	0.495652	0.508696
921	0.879479	0.868621	0.86645	0.871878	0.458198	0.84582	0.495114	0.509229
922	0.878525	0.868764	0.866594	0.872017	0.457701	0.845987	0.496746	0.508677
923	0.878657	0.868906	0.866739	0.872156	0.458288	0.846154	0.497291	0.509209
924	0.877706	0.87013	0.867965	0.873377	0.457792	0.84632	0.496753	0.508658
925	0.876757	0.869189	0.867027	0.874595	0.458378	0.847568	0.496216	0.508108
926	0.87581	0.87041	0.86933	0.87473	0.458963	0.846652	0.49568	0.508639
927	0.877023	0.87055	0.869471	0.874865	0.459547	0.846818	0.496224	0.510248
928	0.877155	0.87069	0.869612	0.873922	0.461207	0.846983	0.49569	0.509698
929	0.877287	0.871905	0.869752	0.874058	0.462863	0.846071	0.496233	0.50915
930	0.878495	0.873118	0.869892	0.874194	0.463441	0.846237	0.495699	0.509677
931	0.878625	0.873255	0.871106	0.873255	0.462943	0.847476	0.496241	0.50913
932	0.879828	0.873391	0.870172	0.873391	0.464592	0.847639	0.497854	0.508584
933	0.878885	0.873526	0.870311	0.873526	0.465166	0.846731	0.49732	0.510182
934	0.880086	0.872591	0.87152	0.873662	0.465739	0.845824	0.497859	0.510707
935	0.879144	0.872727	0.872727	0.875936	0.465241	0.848128	0.497326	0.512299
936	0.878205	0.871795	0.871795	0.876068	0.46688	0.848291	0.497863	0.512821
937	0.877268	0.870864	0.871932	0.875133	0.466382	0.848453	0.497332	0.51334
938	0.879531	0.871002	0.871002	0.876333	0.465885	0.848614	0.498934	0.514925
939	0.880724	0.873269	0.870075	0.876464	0.465389	0.848775	0.498403	0.514377
940	0.881915	0.87234	0.869149	0.876596	0.465957	0.847872	0.497872	0.517021
941	0.88204	0.872476	0.871413	0.87779	0.465462	0.848034	0.497343	0.517535
942	0.881104	0.87155	0.87155	0.877919	0.464968	0.849257	0.498938	0.518047
943	0.88017	0.870626	0.871686	0.878049	0.464475	0.848356	0.49947	0.517497
944	0.880297	0.871822	0.872881	0.877119	0.463983	0.849576	0.498941	0.516949
945	0.880423	0.870899	0.871958	0.877249	0.46455	0.848677	0.499471	0.516402
946	0.88055	0.871036	0.872093	0.877378	0.465116	0.848837	0.498943	0.51797
947	0.87962	0.873284	0.872228	0.877508	0.464625	0.847941	0.499472	0.518479
948	0.879747	0.872363	0.871308	0.877637	0.464135	0.848101	0.498945	0.518987
949	0.879874	0.871444	0.87039	0.876712	0.463646	0.848261	0.499473	0.519494
950	0.88	0.870526	0.871579	0.876842	0.463158	0.848421	0.5	0.521053
951	0.879075	0.869611	0.872766	0.87592	0.462671	0.847529	0.499474	0.520505
952	0.878151	0.870798	0.872899	0.875	0.462185	0.847689	0.49895	0.519958
953	0.87723	0.870934	0.873033	0.87618	0.4617	0.8468	0.498426	0.519412
954	0.87631	0.871069	0.874214	0.875262	0.461216	0.84696	0.497904	0.519916
955	0.877487	0.873298	0.874346	0.874346	0.462827	0.84712	0.498429	0.519372
956	0.876569	0.873431	0.875523	0.873431	0.462343	0.846234	0.497908	0.519874
957	0.877743	0.873563	0.874608	0.872518	0.462905	0.84744	0.498433	0.520376
958	0.877871	0.872651	0.874739	0.872651	0.462422	0.848643	0.497912	0.519833
959	0.877998	0.872784	0.873827	0.873827	0.462982	0.849844	0.499479	0.520334
960	0.877083	0.872917	0.872917	0.872917	0.4625	0.85	0.498958	0.519792
961	0.876171	0.873049	0.873049	0.874089	0.462019	0.849116	0.49948	0.519251
962	0.878378	0.873181	0.873181	0.873181	0.462578	0.848233	0.50104	0.518711
963	0.878505	0.873313	0.873313	0.873313	0.462098	0.84839	0.500519	0.520249
964	0.877593	0.873444	0.873444	0.873444	0.461618	0.84751	0.5	0.51971
965	0.87772	0.872539	0.873575	0.875648	0.46114	0.847668	0.500518	0.520207
966	0.877847	0.871636	0.872671	0.875776	0.460663	0.846791	0.501035	0.519669
967	0.877973	0.871768	0.871768	0.876939	0.460186	0.846949	0.501551	0.519131
968	0.878099	0.870868	0.870868	0.878099	0.460744	0.846074	0.501033	0.520661
969	0.878225	0.871001	0.871001	0.877193	0.460268	0.845201	0.501548	0.521156
970	0.878351	0.871134	0.870103	0.876289	0.460825	0.84433	0.502062	0.520619
971	0.877446	0.870237	0.870237	0.875386	0.46035	0.84449	0.502575	0.520082
972	0.876543	0.87037	0.869342	0.874486	0.461934	0.845679	0.504115	0.521605
973	0.877698	0.869476	0.870504	0.874615	0.462487	0.845838	0.504625	0.523124
974	0.877823	0.868583	0.870637	0.874743	0.464066	0.845996	0.505133	0.523614
975	0.877949	0.867692	0.869744	0.874872	0.46359	0.846154	0.504615	0.524103
976	0.877049	0.866803	0.869877	0.873975	0.463115	0.847336	0.505123	0.523566
977	0.876151	0.865916	0.868987	0.875128	0.463664	0.846469	0.504606	0.52303
978	0.875256	0.866053	0.869121	0.874233	0.46319	0.846626	0.505112	0.522495
979	0.874362	0.868233	0.869254	0.874362	0.463739	0.846782	0.505618	0.521961
980	0.873469	0.867347	0.870408	0.87449	0.463265	0.845918	0.505102	0.522449
981	0.872579	0.867482	0.869521	0.874618	0.463812	0.847095	0.505607	0.523955
982	0.872709	0.869654	0.869654	0.874745	0.465377	0.848269	0.505092	0.523422
983	0.872838	0.869786	0.868769	0.873856	0.464903	0.848423	0.504578	0.522889
984	0.871951	0.868902	0.868902	0.873984	0.465447	0.849593	0.505081	0.525407
985	0.872081	0.869036	0.869036	0.875127	0.46599	0.848731	0.505584	0.525888
986	0.872211	0.869168	0.869168	0.874239	0.466531	0.84787	0.505071	0.525355
987	0.871327	0.869301	0.868288	0.873354	0.467072	0.849037	0.504559	0.525836
988	0.871457	0.868421	0.869433	0.873482	0.466599	0.848178	0.504049	0.527328
989	0.870576	0.867543	0.868554	0.874621	0.467139	0.849343	0.503539	0.526795
990	0.871717	0.867677	0.868687	0.873737	0.468687	0.849495	0.50404	0.527273
991	0.871847	0.868819	0.86781	0.873865	0.468214	0.849647	0.50555	0.526741
992	0.870968	0.867944	0.867944	0.872984	0.467742	0.84879	0.50504	0.527218
993	0.871098	0.868077	0.868077	0.874119	0.468278	0.847936	0.505539	0.526687
994	0.871227	0.867203	0.868209	0.874245	0.467807	0.848089	0.506036	0.528169
995	0.872362	0.868342	0.868342	0.875377	0.469347	0.849246	0.505528	0.527638
996	0.87249	0.868474	0.868474	0.874498	0.468876	0.848394	0.507028	0.527108
997	0.873621	0.867603	0.868606	0.874624	0.469408	0.850552	0.50652	0.527583
998	0.872745	0.867735	0.867735	0.873747	0.46994	0.850701	0.507014	0.527054
999	0.872873	0.866867	0.866867	0.872873	0.47047	0.851852	0.507508	0.526527
1000	0.873	0.867	0.868	0.873	0.471	0.852	0.507	0.526
1030	0.876699	0.868932	0.868932	0.869903	0.481553	0.850485	0.51068	0.534951
1060	0.870755	0.863208	0.864151	0.868868	0.487736	0.85566	0.516981	0.534906
1090	0.873394	0.86789	0.86789	0.872477	0.493578	0.858716	0.521101	0.53578
1120	0.872321	0.872321	0.874107	0.870536	0.498214	0.860714	0.528571	0.538393
1150	0.871304	0.873043	0.872174	0.874783	0.505217	0.861739	0.534783	0.547826
1180	0.867797	0.872881	0.872881	0.876271	0.512712	0.859322	0.536441	0.55339
1210	0.869421	0.880992	0.879339	0.872727	0.514876	0.850413	0.533884	0.561983
1240	0.868548	0.877419	0.878226	0.870161	0.516129	0.858065	0.537097	0.56371
1270	0.869291	0.867717	0.867717	0.867717	0.518898	0.865354	0.540945	0.570866
1300	0.863846	0.868462	0.868462	0.87	0.518462	0.860769	0.536154	0.575385
1330	0.866917	0.869925	0.867669	0.868421	0.520301	0.860902	0.538346	0.578947
1360	0.871324	0.874265	0.872794	0.866176	0.520588	0.858088	0.539706	0.583088
1390	0.872662	0.872662	0.874101	0.866906	0.520863	0.860432	0.542446	0.581295
1420	0.876761	0.876761	0.878169	0.864789	0.523944	0.864789	0.54507	0.579577
1450	0.874483	0.88069	0.88	0.864828	0.525517	0.871034	0.547586	0.584828
1480	0.873649	0.885135	0.883108	0.865541	0.525	0.872297	0.549324	0.587162
1510	0.880132	0.884106	0.883444	0.868212	0.531126	0.87351	0.553642	0.590728
1540	0.877922	0.881818	0.87987	0.87013	0.537662	0.875974	0.557792	0.590909
1570	0.878344	0.88535	0.883439	0.869427	0.535669	0.878344	0.559873	0.596178
1600	0.880625	0.8875	0.885	0.8725	0.539375	0.879375	0.56375	0.595625
1630	0.884663	0.892025	0.888957	0.874847	0.539264	0.877914	0.569939	0.60184
1660	0.88494	0.890361	0.886747	0.870482	0.544578	0.875301	0.572289	0.601205
1690	0.882249	0.887574	0.885207	0.872189	0.548521	0.871598	0.57929	0.599408
1720	0.881395	0.89186	0.890116	0.869767	0.55	0.872093	0.576744	0.599419
1750	0.885143	0.891429	0.888571	0.873714	0.552571	0.872571	0.576571	0.602286
1780	0.887079	0.887079	0.885955	0.873034	0.553933	0.873596	0.579775	0.605618
1810	0.889503	0.889503	0.887293	0.874033	0.559116	0.873481	0.583978	0.607735
1840	0.88587	0.88913	0.888587	0.871196	0.561413	0.874457	0.588587	0.609239
1870	0.887701	0.890374	0.888235	0.872193	0.564706	0.87754	0.592513	0.612299
1900	0.888947	0.891053	0.889474	0.875263	0.564211	0.879474	0.593684	0.619474
1930	0.890155	0.890674	0.890155	0.876684	0.566839	0.878756	0.593782	0.623316
1960	0.888265	0.888776	0.888265	0.877551	0.569388	0.884184	0.595408	0.631122
1990	0.888442	0.888945	0.885427	0.878392	0.573367	0.884422	0.59799	0.634673
2020	0.885149	0.890594	0.891584	0.878713	0.577723	0.881683	0.598515	0.634158
2050	0.882927	0.892683	0.892683	0.879024	0.580976	0.882927	0.601951	0.634634
2080	0.880769	0.891346	0.892308	0.878846	0.583654	0.882692	0.601442	0.640385
2110	0.877725	0.890047	0.892417	0.881991	0.583412	0.882938	0.60237	0.641232
2140	0.881308	0.892056	0.891121	0.881776	0.584579	0.883178	0.606542	0.643925
2170	0.882488	0.888018	0.889401	0.879724	0.588018	0.882949	0.609217	0.647465
2200	0.880455	0.888636	0.888636	0.88	0.588636	0.883182	0.61	0.645455
2230	0.88296	0.888341	0.888341	0.883408	0.590583	0.880717	0.615247	0.646637
2260	0.881416	0.888496	0.889381	0.884513	0.593363	0.883186	0.618584	0.650442
2290	0.883406	0.887773	0.891266	0.886463	0.59738	0.882969	0.621834	0.653275
2320	0.884483	0.889655	0.889224	0.889224	0.600862	0.884914	0.625431	0.653879
2350	0.886809	0.891915	0.891489	0.890213	0.600851	0.884681	0.625957	0.65617
2380	0.889916	0.894958	0.894958	0.888655	0.607563	0.883193	0.628571	0.657983
2410	0.890456	0.892946	0.893361	0.888797	0.611203	0.881743	0.630705	0.659751
2440	0.888934	0.892623	0.892213	0.890574	0.614344	0.879508	0.635656	0.660246
2470	0.889474	0.888259	0.889474	0.891498	0.61498	0.881377	0.635628	0.664372
2500	0.8876	0.8868	0.8876	0.892	0.614	0.8804	0.64	0.6664
2530	0.888142	0.886561	0.886166	0.893676	0.616601	0.882609	0.639526	0.668775
2560	0.887109	0.887109	0.887109	0.895312	0.621484	0.882812	0.640625	0.670312
2590	0.888803	0.885714	0.886873	0.896911	0.623552	0.883012	0.642471	0.674517
2620	0.892366	0.885878	0.885878	0.895802	0.628626	0.880916	0.646183	0.675191
2650	0.891698	0.886792	0.884906	0.895094	0.631698	0.879245	0.64717	0.675849
2680	0.891418	0.885448	0.887313	0.895896	0.632836	0.878731	0.652985	0.674627
2710	0.888192	0.884502	0.88524	0.892989	0.634317	0.87786	0.658672	0.675646
2740	0.886496	0.885036	0.887591	0.891241	0.638321	0.881022	0.661314	0.678102
2770	0.890614	0.886282	0.887004	0.889531	0.642238	0.881949	0.66426	0.678339
2800	0.889286	0.8875	0.886071	0.889643	0.6425	0.883214	0.666071	0.678571
2830	0.890813	0.886219	0.886926	0.888693	0.644523	0.881272	0.668198	0.680212
2860	0.892308	0.886014	0.887413	0.889161	0.646853	0.881469	0.668881	0.68042
2890	0.889965	0.887197	0.886851	0.891003	0.648789	0.878893	0.669204	0.683045
2920	0.891438	0.888699	0.888356	0.891781	0.65	0.879795	0.671233	0.683219
2950	0.890508	0.887119	0.887458	0.892542	0.651525	0.878644	0.673559	0.683051
2980	0.889262	0.889262	0.888591	0.891611	0.654698	0.880537	0.673826	0.684899
3010	0.889701	0.885714	0.886379	0.891694	0.65515	0.882724	0.674086	0.68505
3040	0.887171	0.884868	0.884539	0.888816	0.654605	0.880921	0.675329	0.689145
3070	0.889251	0.883388	0.884691	0.887948	0.655049	0.881433	0.67557	0.689251
3100	0.888387	0.884194	0.883226	0.886774	0.654194	0.882258	0.677097	0.689677
3130	0.889776	0.884984	0.885942	0.88722	0.654952	0.879233	0.676038	0.690415
3160	0.888608	0.887658	0.886076	0.886076	0.656013	0.880063	0.676266	0.692405
3190	0.889028	0.889028	0.888401	0.887774	0.657053	0.880564	0.677429	0.69373
3220	0.890373	0.890373	0.888199	0.887267	0.656832	0.879503	0.678261	0.69441
3250	0.889846	0.891077	0.889538	0.885846	0.658154	0.879077	0.679385	0.692308
3280	0.890244	0.891463	0.890244	0.883841	0.659451	0.877439	0.680183	0.694817
3310	0.890937	0.889124	0.888218	0.883988	0.661631	0.879154	0.680967	0.697885
3340	0.890719	0.89012	0.887126	0.883234	0.66018	0.88024	0.68024	0.696108
3370	0.891098	0.886944	0.88635	0.882196	0.662018	0.880712	0.680415	0.698813
3400	0.889706	0.886471	0.885882	0.882059	0.665294	0.880882	0.68	0.701176
3430	0.891545	0.887172	0.887172	0.884257	0.664723	0.880758	0.679009	0.702041
3460	0.89104	0.887283	0.887283	0.884104	0.665896	0.882948	0.678324	0.70289
3490	0.892264	0.886819	0.886533	0.883668	0.66533	0.883668	0.679656	0.703438
3520	0.891477	0.887216	0.886648	0.880966	0.665909	0.884375	0.680966	0.703977
3550	0.891831	0.885915	0.885915	0.881127	0.667606	0.884789	0.682254	0.706197
3580	0.891899	0.885196	0.884637	0.881564	0.670112	0.885754	0.684916	0.708101
3610	0.892244	0.88615	0.88615	0.881717	0.67036	0.886427	0.68615	0.70831
3640	0.891209	0.887088	0.886264	0.881593	0.671978	0.885165	0.689011	0.709066
3670	0.891281	0.886921	0.886104	0.881199	0.673569	0.884196	0.689373	0.710627
3700	0.889459	0.886486	0.887297	0.88027	0.673784	0.884054	0.691081	0.71027
3730	0.890885	0.888204	0.887668	0.879625	0.674799	0.883646	0.691153	0.710992
3760	0.889894	0.889362	0.888298	0.880319	0.674468	0.882979	0.691223	0.7125
3790	0.891557	0.890501	0.888127	0.881003	0.676781	0.882586	0.691821	0.711346
3820	0.893455	0.889005	0.888482	0.880105	0.675654	0.882199	0.693455	0.711257
3850	0.892727	0.888831	0.888312	0.879221	0.676623	0.883117	0.694286	0.712727
3880	0.892268	0.887629	0.886082	0.878351	0.680412	0.882474	0.697165	0.715206
3910	0.89335	0.886189	0.885678	0.879284	0.680818	0.881586	0.698977	0.716368
3940	0.894416	0.883756	0.885025	0.878173	0.681472	0.881218	0.699492	0.717259
3970	0.895214	0.882116	0.884131	0.879345	0.68136	0.881864	0.699244	0.719144
4000	0.89425	0.8835	0.883	0.87725	0.68175	0.8815	0.70125	0.7195
4030	0.894045	0.883623	0.884864	0.877419	0.682382	0.88263	0.701241	0.720844
4060	0.894828	0.88399	0.885468	0.878079	0.683498	0.882512	0.700985	0.722414
4090	0.896333	0.885086	0.885086	0.878973	0.682396	0.882152	0.7	0.72445
4120	0.895146	0.885437	0.887136	0.88034	0.68301	0.881068	0.701214	0.724029
4150	0.896627	0.884819	0.885542	0.880964	0.682651	0.88241	0.702651	0.723855
4180	0.894737	0.885407	0.887081	0.8811	0.683254	0.88445	0.701675	0.724163
4210	0.895249	0.885273	0.886461	0.880998	0.68361	0.885273	0.702138	0.724228
4240	0.895991	0.885613	0.886085	0.882075	0.686557	0.884198	0.703302	0.724764
4270	0.89555	0.885948	0.884778	0.880562	0.687119	0.88267	0.704215	0.725995
4300	0.894651	0.885349	0.884884	0.881395	0.687442	0.883023	0.706512	0.726744
4330	0.894688	0.883834	0.884758	0.882679	0.688222	0.882448	0.708314	0.728176
4360	0.894725	0.883028	0.883716	0.884174	0.689908	0.882339	0.709174	0.729128
4390	0.8959	0.882005	0.882232	0.884282	0.690661	0.882916	0.709567	0.730068
4420	0.896154	0.881674	0.88371	0.88552	0.693891	0.882579	0.711538	0.732353
4450	0.896404	0.882022	0.88382	0.885169	0.694382	0.882697	0.711685	0.732809
4480	0.897545	0.882589	0.883036	0.885491	0.695536	0.883036	0.712723	0.733482
4510	0.896452	0.88337	0.884701	0.887361	0.697118	0.882927	0.713747	0.73592
4540	0.897137	0.88326	0.884581	0.888106	0.698018	0.881938	0.7163	0.738106
4570	0.898468	0.883589	0.884683	0.88884	0.7	0.880744	0.715974	0.738293
4600	0.896522	0.88413	0.884348	0.888913	0.7	0.881739	0.717826	0.739565
4630	0.89568	0.883369	0.884881	0.888121	0.702376	0.882073	0.71879	0.739741
4660	0.895279	0.883691	0.883262	0.887983	0.70515	0.88133	0.719957	0.740343
4690	0.895309	0.882303	0.883156	0.886994	0.706397	0.882303	0.722601	0.741578
4720	0.895127	0.882627	0.881992	0.885593	0.708051	0.879661	0.723729	0.74322
4750	0.894737	0.882526	0.883158	0.885895	0.707789	0.877895	0.723368	0.744421
4780	0.895816	0.883054	0.882636	0.888075	0.709414	0.876778	0.724059	0.744351
4810	0.898337	0.882328	0.882744	0.888981	0.710603	0.877963	0.724532	0.744075
4840	0.89814	0.881818	0.882851	0.889669	0.711983	0.879339	0.725826	0.744421
4870	0.897741	0.881314	0.882546	0.890554	0.713963	0.880698	0.727926	0.744969
4900	0.896939	0.882041	0.883673	0.89	0.713061	0.881633	0.727959	0.744898
4930	0.896552	0.883367	0.883773	0.889655	0.713996	0.882353	0.728803	0.745639
4960	0.897379	0.88246	0.884073	0.889919	0.714113	0.883468	0.73004	0.746774
4990	0.898196	0.883768	0.884369	0.888377	0.714028	0.882766	0.730261	0.749098
5020	0.898008	0.884661	0.886056	0.889641	0.713944	0.882669	0.730478	0.749004
5050	0.898416	0.885941	0.88495	0.889109	0.715644	0.882178	0.731881	0.750495
5080	0.898425	0.884646	0.884449	0.888976	0.716929	0.883858	0.732677	0.751772
5110	0.900196	0.88454	0.884736	0.888845	0.717613	0.884344	0.734051	0.753033
5140	0.899222	0.884047	0.884047	0.889105	0.717704	0.88463	0.735798	0.752529
5170	0.9	0.884913	0.884333	0.888588	0.718569	0.884333	0.736944	0.753772
5200	0.901346	0.885	0.885769	0.889808	0.719231	0.884808	0.737308	0.754231
5230	0.90153	0.885468	0.885851	0.889101	0.719694	0.884895	0.737667	0.755449
5260	0.90057	0.885171	0.886122	0.888973	0.720532	0.884791	0.737072	0.756084
5290	0.9	0.886957	0.887335	0.888847	0.720794	0.883932	0.738374	0.757089
5320	0.901692	0.886466	0.886466	0.888346	0.722932	0.885338	0.738722	0.758647
5350	0.900748	0.886168	0.885607	0.887664	0.724112	0.885981	0.739813	0.759813
5380	0.901115	0.885316	0.885688	0.887732	0.723792	0.884015	0.741264	0.760781
5410	0.901109	0.886691	0.886322	0.88817	0.723845	0.884288	0.740481	0.761368
5440	0.9	0.886949	0.886213	0.887132	0.724449	0.88364	0.740809	0.761213
5470	0.900183	0.887203	0.886289	0.887751	0.726874	0.884278	0.742779	0.761609
5500	0.901455	0.887273	0.887636	0.887091	0.726909	0.884182	0.744727	0.764364
5530	0.900542	0.88698	0.887161	0.888065	0.726944	0.884268	0.74557	0.76528
5560	0.9	0.885612	0.886871	0.88759	0.727158	0.885432	0.744964	0.765827
5590	0.900537	0.886762	0.887299	0.88873	0.727013	0.884615	0.744544	0.766011
5620	0.900178	0.885943	0.886833	0.888968	0.727936	0.885409	0.744484	0.766904
5650	0.899823	0.886726	0.886372	0.888319	0.729027	0.884602	0.743186	0.766549
5680	0.899824	0.886092	0.885035	0.887676	0.729754	0.885387	0.744014	0.767782
5710	0.899825	0.885114	0.885114	0.887391	0.730998	0.885464	0.743608	0.7662
5740	0.901045	0.883972	0.884669	0.888328	0.729965	0.886237	0.743206	0.766028
5770	0.902253	0.884402	0.885095	0.888215	0.730156	0.885789	0.743154	0.766378
5800	0.902414	0.884655	0.885517	0.886897	0.729655	0.885517	0.744828	0.766379
5830	0.903431	0.885249	0.884734	0.886449	0.730703	0.885077	0.745111	0.766038
5860	0.903584	0.885836	0.885324	0.885324	0.731399	0.884983	0.745904	0.767406
5890	0.905433	0.886248	0.886587	0.885569	0.733277	0.88455	0.74584	0.767742
5920	0.904223	0.886655	0.886655	0.886486	0.733446	0.883784	0.745777	0.767736
5950	0.903193	0.886218	0.886218	0.887227	0.732773	0.884538	0.745546	0.768571
5980	0.902843	0.887625	0.888127	0.88796	0.73311	0.885452	0.746488	0.769732
6010	0.903827	0.887354	0.88802	0.887687	0.732779	0.885691	0.746755	0.769717
6040	0.903146	0.887252	0.888742	0.886921	0.732781	0.885762	0.747185	0.769702
6070	0.902801	0.887315	0.887644	0.887974	0.732784	0.885832	0.748105	0.768863
6100	0.902787	0.888361	0.887869	0.888525	0.732787	0.887049	0.749508	0.769672
6130	0.902936	0.888254	0.888418	0.88907	0.733442	0.88646	0.748613	0.770147
6160	0.90211	0.888312	0.889448	0.888799	0.733279	0.886364	0.748539	0.770779
6190	0.902585	0.888853	0.888368	0.888207	0.732795	0.886753	0.747981	0.771405
6220	0.903215	0.889228	0.888746	0.888424	0.733441	0.886174	0.748714	0.772347
6250	0.90416	0.88944	0.88944	0.88848	0.73376	0.88688	0.74896	0.77248
6280	0.902866	0.889013	0.889809	0.88758	0.734554	0.887739	0.749045	0.772771
6310	0.903011	0.889065	0.890174	0.887639	0.734231	0.88859	0.749604	0.7729
6340	0.902839	0.888801	0.88959	0.887697	0.734543	0.888486	0.75	0.773344
6370	0.902198	0.889168	0.889796	0.888383	0.735165	0.888226	0.74898	0.774254
6400	0.902656	0.889531	0.890469	0.888906	0.735625	0.888906	0.749062	0.774531
6430	0.902955	0.889891	0.890824	0.889269	0.735614	0.888647	0.749922	0.775583
6460	0.902167	0.889164	0.891022	0.890557	0.735913	0.8887	0.749536	0.776471
6490	0.901387	0.888906	0.889985	0.890601	0.736364	0.888136	0.750539	0.776888
6520	0.90138	0.888957	0.889417	0.889724	0.737883	0.88819	0.751534	0.776687
6550	0.901985	0.889313	0.889313	0.891145	0.738931	0.888855	0.75313	0.776947
6580	0.90152	0.888754	0.889818	0.891185	0.740274	0.887994	0.753495	0.777508
6610	0.901513	0.89062	0.889107	0.891225	0.740847	0.887897	0.753404	0.777307
6640	0.90241	0.890512	0.889608	0.891867	0.741265	0.887349	0.753464	0.778614
6670	0.902999	0.889955	0.889055	0.891304	0.74078	0.887406	0.754873	0.778711
6700	0.902388	0.888507	0.888507	0.891493	0.74194	0.886866	0.755075	0.779701
6730	0.90208	0.888113	0.888559	0.89153	0.741753	0.886478	0.754681	0.779643
6760	0.901775	0.887574	0.88787	0.892012	0.741716	0.886243	0.753698	0.780178
6790	0.901031	0.887334	0.887334	0.892047	0.741532	0.885567	0.754345	0.779971
6820	0.90088	0.886364	0.887537	0.890469	0.742375	0.885484	0.754692	0.780938
6850	0.900292	0.886423	0.887591	0.890073	0.743358	0.885109	0.755766	0.779708
6880	0.901017	0.887645	0.887355	0.889826	0.742733	0.88532	0.755523	0.780087
6910	0.900868	0.887699	0.887554	0.889001	0.742692	0.885094	0.755572	0.780753
6940	0.901441	0.888184	0.887896	0.888473	0.744669	0.885014	0.754611	0.781556
6970	0.902009	0.887088	0.887518	0.888235	0.743185	0.885366	0.75538	0.782353
7000	0.902714	0.887286	0.887143	0.887714	0.744286	0.884143	0.756	0.782571
7030	0.902845	0.887624	0.886771	0.888193	0.744523	0.884637	0.756757	0.782646
7060	0.902408	0.886686	0.885977	0.887677	0.745609	0.884419	0.757649	0.782861
7090	0.903103	0.88646	0.886037	0.887165	0.746121	0.883921	0.758392	0.783216
7120	0.903792	0.886376	0.886096	0.886657	0.74691	0.883427	0.759831	0.783848
7150	0.903636	0.886713	0.886154	0.885315	0.748112	0.883217	0.761119	0.783916
7180	0.90376	0.885933	0.885515	0.885515	0.749304	0.883426	0.761421	0.78468
7210	0.903467	0.885437	0.884605	0.885992	0.749931	0.883773	0.761997	0.784882
7240	0.903453	0.884669	0.884392	0.885359	0.749724	0.883564	0.76174	0.784945
7270	0.901788	0.884319	0.884732	0.885695	0.749794	0.882669	0.762448	0.785695
7300	0.901507	0.88411	0.88411	0.884384	0.750548	0.882329	0.763562	0.785479
7330	0.901228	0.884038	0.883902	0.884584	0.751023	0.882401	0.763984	0.78513
7360	0.900408	0.884511	0.884375	0.884783	0.750951	0.881386	0.764266	0.785598
7390	0.901759	0.884032	0.883762	0.885115	0.751827	0.881732	0.764682	0.786333
7420	0.902426	0.883558	0.88248	0.884636	0.752022	0.881536	0.76469	0.786927
7450	0.902819	0.883087	0.882953	0.885369	0.752215	0.881745	0.764698	0.787517
7480	0.90254	0.882086	0.882353	0.884358	0.752807	0.882487	0.765508	0.787299
7510	0.90253	0.883222	0.882024	0.883356	0.752863	0.883356	0.767377	0.787883
7540	0.901592	0.883024	0.883289	0.885013	0.753183	0.883422	0.767241	0.788064
7570	0.901849	0.882563	0.882827	0.885469	0.753765	0.88362	0.767107	0.787847
7600	0.901579	0.882368	0.882105	0.884868	0.754605	0.883026	0.766316	0.7875
7630	0.901966	0.882045	0.881782	0.88401	0.754915	0.882962	0.766579	0.788073
7660	0.901828	0.881593	0.882768	0.883812	0.754961	0.883159	0.766971	0.78812
7690	0.90117	0.881795	0.882835	0.883355	0.754876	0.883745	0.76749	0.788296
7720	0.901813	0.881995	0.882124	0.88342	0.755052	0.88329	0.767487	0.788212
7750	0.903097	0.881806	0.881677	0.883742	0.757032	0.882452	0.769032	0.788645
7780	0.902828	0.882262	0.882648	0.883033	0.758098	0.882134	0.769152	0.788946
7810	0.903201	0.883355	0.883483	0.882714	0.758387	0.88233	0.76991	0.78886
7840	0.902296	0.882908	0.883291	0.883673	0.758418	0.882015	0.771429	0.790051
7870	0.902922	0.883355	0.883355	0.883355	0.758323	0.882211	0.772554	0.79047
7900	0.901899	0.882532	0.882658	0.883418	0.758354	0.882405	0.772658	0.791772
7930	0.902144	0.882346	0.882598	0.88348	0.759521	0.882598	0.772762	0.792938
7960	0.902638	0.882538	0.88304	0.884296	0.76005	0.882412	0.772864	0.793593
7990	0.903004	0.882478	0.882478	0.884856	0.759574	0.881977	0.772591	0.794368
8020	0.902993	0.88217	0.882544	0.88591	0.759102	0.881671	0.772319	0.794888
8050	0.903727	0.882112	0.881988	0.886087	0.759255	0.881366	0.772671	0.795404
8080	0.903094	0.882302	0.881064	0.885149	0.759653	0.881188	0.772772	0.795297
8110	0.904069	0.881134	0.881874	0.884587	0.760173	0.881504	0.77349	0.795438
8140	0.904668	0.881327	0.881818	0.884889	0.759951	0.882064	0.773956	0.7957
8170	0.905141	0.881395	0.882007	0.884455	0.761322	0.882007	0.774051	0.795104
8200	0.905366	0.881585	0.881951	0.88439	0.761341	0.882073	0.774268	0.795366
8230	0.905832	0.880923	0.881774	0.88384	0.761968	0.882139	0.773755	0.796962
8260	0.906538	0.881235	0.88184	0.883293	0.762228	0.881719	0.77385	0.7977
8290	0.906634	0.880579	0.881906	0.883233	0.76345	0.881303	0.774668	0.797708
8320	0.905288	0.880889	0.881611	0.882572	0.763942	0.881731	0.77488	0.797356
8350	0.904671	0.88024	0.881557	0.882036	0.764671	0.881317	0.77497	0.798323
8380	0.905251	0.880191	0.880788	0.881504	0.765155	0.88222	0.775537	0.798568
8410	0.905232	0.880499	0.880975	0.882045	0.765755	0.882164	0.776457	0.798692
8440	0.905687	0.880687	0.880687	0.881635	0.765521	0.881991	0.776303	0.798341
8470	0.905431	0.879929	0.880283	0.881936	0.765407	0.882763	0.77745	0.797993
8500	0.905412	0.879765	0.880353	0.882118	0.766	0.882941	0.777882	0.798353
8530	0.905041	0.880188	0.880188	0.88136	0.766471	0.882063	0.779132	0.799766
8560	0.904907	0.879907	0.880257	0.881659	0.767056	0.88236	0.779439	0.799533
8590	0.905355	0.879744	0.879977	0.881956	0.768568	0.882072	0.779278	0.799418
8620	0.90522	0.879814	0.879698	0.882831	0.768677	0.881671	0.779814	0.8
8650	0.904855	0.879538	0.88	0.883815	0.768786	0.881272	0.780347	0.800347
8680	0.904724	0.880069	0.879724	0.883756	0.7697	0.880991	0.781221	0.800806
8710	0.903674	0.880253	0.879679	0.882778	0.76969	0.880827	0.781745	0.801148
8740	0.904462	0.880435	0.880206	0.883066	0.770709	0.88032	0.781236	0.800801
8770	0.905587	0.880844	0.880844	0.88244	0.770924	0.880616	0.78187	0.80114
8800	0.906023	0.880795	0.880795	0.881364	0.771136	0.880795	0.782386	0.802273
8830	0.907135	0.880521	0.881087	0.882333	0.771687	0.881314	0.783239	0.803058
8860	0.906998	0.880248	0.880813	0.882167	0.771558	0.881828	0.78386	0.803837
8890	0.906299	0.88054	0.881215	0.882452	0.771991	0.881552	0.783577	0.804949
8920	0.90639	0.880605	0.882175	0.882735	0.772197	0.881166	0.783632	0.805269
8950	0.906816	0.880894	0.882235	0.882905	0.772514	0.881229	0.783687	0.805363
8980	0.906347	0.881403	0.881626	0.882739	0.773385	0.880958	0.784855	0.805679
9010	0.905327	0.881576	0.882242	0.882686	0.773252	0.881576	0.784462	0.80566
9040	0.905752	0.881637	0.881527	0.88385	0.773894	0.881637	0.784735	0.805642
9070	0.906064	0.881036	0.881036	0.884013	0.774642	0.881698	0.784785	0.805292
9100	0.905604	0.881209	0.881648	0.884066	0.774396	0.881648	0.785165	0.804835
9130	0.905257	0.88138	0.881928	0.885104	0.774808	0.881818	0.784995	0.805038
9160	0.90524	0.882424	0.882205	0.885808	0.775	0.881878	0.785044	0.805349
9190	0.90555	0.88259	0.882263	0.886181	0.775734	0.88161	0.785963	0.80555
9220	0.905531	0.882321	0.883189	0.885792	0.775705	0.881996	0.786226	0.806074
9250	0.905514	0.882595	0.883568	0.885838	0.776108	0.88227	0.786919	0.806054
9280	0.90528	0.883621	0.883082	0.885668	0.776401	0.882004	0.786638	0.807328
9310	0.906122	0.882599	0.882814	0.886144	0.776584	0.881955	0.786788	0.807411
9340	0.905567	0.882548	0.882762	0.886081	0.776338	0.88212	0.786403	0.808137
9370	0.906297	0.882924	0.882604	0.885806	0.777161	0.88175	0.787086	0.808431
9400	0.905957	0.882766	0.883404	0.886489	0.777128	0.881702	0.788085	0.808617
9430	0.906257	0.882821	0.883457	0.886002	0.777625	0.881972	0.788017	0.808484
9460	0.906025	0.882664	0.882558	0.886364	0.777907	0.882347	0.788478	0.808985
9490	0.905269	0.882192	0.882824	0.886723	0.778398	0.882086	0.788514	0.809378
9520	0.905987	0.882563	0.882668	0.88687	0.778466	0.882773	0.788445	0.810714
9550	0.906283	0.882723	0.882513	0.886283	0.777696	0.882723	0.788168	0.811099
9580	0.906576	0.882359	0.881942	0.885908	0.777871	0.883194	0.788309	0.811691
9610	0.905827	0.882102	0.88231	0.886264	0.77846	0.882622	0.788658	0.812383
9640	0.904876	0.882365	0.882676	0.885581	0.779253	0.882573	0.788382	0.812552
9670	0.903826	0.88211	0.882834	0.885626	0.780558	0.88304	0.788935	0.81303
9700	0.903711	0.882165	0.88268	0.885361	0.780722	0.882887	0.789072	0.813608
9730	0.903289	0.882117	0.882939	0.885098	0.780473	0.882837	0.789414	0.813464
9760	0.903689	0.882377	0.882889	0.884426	0.780943	0.883402	0.789959	0.813115
9790	0.903269	0.882635	0.883248	0.88478	0.78141	0.88284	0.790603	0.81287
9820	0.902749	0.882383	0.882994	0.884216	0.780855	0.881874	0.790428	0.813442
9850	0.90264	0.882132	0.882843	0.884772	0.781117	0.881624	0.791269	0.813503
9880	0.902733	0.881883	0.883198	0.88502	0.780466	0.882287	0.791599	0.814372
9910	0.902624	0.882038	0.882846	0.884965	0.780727	0.881635	0.792028	0.814632
9940	0.902918	0.882193	0.882797	0.884708	0.780584	0.881992	0.791449	0.81499
9970	0.904012	0.881545	0.883049	0.884955	0.781444	0.881946	0.791474	0.814845
10000	0.9037	0.882	0.8824	0.8844	0.7819	0.8824	0.7919	0.8153
10030	0.903888	0.882054	0.881854	0.88335	0.782552	0.882752	0.791625	0.815753
10060	0.903877	0.882207	0.882604	0.8834	0.782803	0.882704	0.79175	0.816004
10090	0.903667	0.881962	0.882656	0.883152	0.783251	0.882953	0.791675	0.815758
10120	0.903953	0.881621	0.882411	0.882905	0.783893	0.883498	0.792194	0.815909
10150	0.903744	0.881773	0.882266	0.882463	0.783547	0.88335	0.791921	0.816552
10180	0.903438	0.881827	0.881925	0.882711	0.784185	0.883202	0.791749	0.817092
10210	0.903624	0.881685	0.882272	0.88335	0.784231	0.882762	0.79236	0.81665
10240	0.904102	0.881152	0.882031	0.883594	0.784375	0.883008	0.793164	0.816602
10270	0.9037	0.881207	0.881207	0.88296	0.78481	0.882765	0.793476	0.816748
10300	0.903495	0.880194	0.880971	0.883204	0.784951	0.882816	0.793398	0.816602
10330	0.903679	0.879768	0.880155	0.883156	0.784995	0.882672	0.793224	0.817038
10360	0.903475	0.880019	0.880212	0.883108	0.784942	0.882625	0.79305	0.817664
10390	0.902887	0.880462	0.880462	0.882483	0.784793	0.882483	0.792974	0.818094
10420	0.902495	0.88023	0.880422	0.88167	0.784549	0.882054	0.793666	0.818042
10450	0.902775	0.879809	0.88067	0.881722	0.784689	0.881627	0.794067	0.81799
10480	0.902481	0.879866	0.881011	0.881679	0.784542	0.881202	0.794561	0.817366
10510	0.902854	0.880685	0.881732	0.882112	0.785157	0.880685	0.795147	0.817507
10540	0.902562	0.88093	0.881499	0.881973	0.785294	0.880171	0.795825	0.817552
10570	0.903122	0.881362	0.881741	0.88193	0.78543	0.878997	0.796121	0.817881
10600	0.903208	0.88066	0.880094	0.882075	0.786038	0.878868	0.796321	0.817642
10630	0.903387	0.880245	0.87968	0.881938	0.785983	0.878739	0.796802	0.818344
10660	0.903659	0.879644	0.879081	0.882364	0.786304	0.878518	0.797092	0.818199
10690	0.903368	0.878765	0.878672	0.882507	0.787278	0.87811	0.798129	0.818335
10720	0.902612	0.878918	0.878545	0.881996	0.78806	0.878265	0.798507	0.818657
10750	0.902884	0.878047	0.878233	0.882047	0.788651	0.878233	0.799256	0.818791
10780	0.903061	0.878015	0.878015	0.882096	0.789332	0.8782	0.799722	0.819666
10810	0.903053	0.877613	0.877706	0.882609	0.789454	0.878353	0.800185	0.819611
10840	0.902768	0.877306	0.876845	0.882841	0.790129	0.878044	0.800369	0.819834
10870	0.90322	0.877369	0.876817	0.882245	0.790708	0.878105	0.801104	0.819779
10900	0.90367	0.876881	0.876789	0.882018	0.790917	0.87789	0.801101	0.819633
10930	0.903751	0.877768	0.877036	0.882068	0.791491	0.877768	0.801921	0.819945
10960	0.904288	0.877372	0.877555	0.882117	0.791788	0.878102	0.802464	0.819891
10990	0.904004	0.877434	0.876888	0.881802	0.791629	0.878344	0.802639	0.820018
11020	0.904083	0.877314	0.87677	0.882123	0.791652	0.879038	0.803267	0.820236
11050	0.903982	0.876923	0.876923	0.882262	0.791674	0.879186	0.802534	0.820362
11080	0.904783	0.876805	0.876805	0.881679	0.791516	0.879242	0.802256	0.820578
11110	0.90432	0.876418	0.876868	0.881818	0.791629	0.878938	0.80234	0.820972
11140	0.904039	0.87684	0.877289	0.881957	0.791921	0.878725	0.802603	0.822352
11170	0.90376	0.876902	0.877619	0.881826	0.792211	0.877977	0.803133	0.82265
11200	0.903393	0.877232	0.878125	0.881875	0.792411	0.878393	0.803482	0.823571
11230	0.903206	0.877115	0.877827	0.881567	0.792876	0.878094	0.804363	0.824221
11260	0.902931	0.877531	0.877531	0.881172	0.793783	0.877975	0.804352	0.824512
11290	0.902569	0.877236	0.877679	0.880868	0.794597	0.877502	0.804694	0.824446
11320	0.902297	0.877032	0.877385	0.881007	0.7947	0.877473	0.803975	0.82553
11350	0.90185	0.877797	0.876916	0.881145	0.794714	0.877709	0.804141	0.826344
11380	0.902021	0.877329	0.877153	0.88058	0.794728	0.877768	0.804042	0.826714
11410	0.902366	0.877739	0.876687	0.880368	0.795092	0.877651	0.804294	0.826994
11440	0.902098	0.877098	0.876399	0.88042	0.795542	0.877797	0.80472	0.827185
11470	0.90279	0.877071	0.876896	0.88082	0.79599	0.877594	0.805057	0.827637
11500	0.902174	0.876696	0.876609	0.881478	0.796435	0.877391	0.804783	0.828
11530	0.902775	0.877277	0.876843	0.881266	0.796704	0.877103	0.805724	0.828187
11560	0.902682	0.877076	0.876903	0.881574	0.796799	0.876817	0.806315	0.828806
11590	0.902847	0.877222	0.877135	0.882053	0.79767	0.876618	0.806644	0.828904
11620	0.903184	0.877539	0.877281	0.88253	0.798107	0.87642	0.807401	0.829088
11650	0.903176	0.877253	0.876652	0.882747	0.798112	0.876996	0.807554	0.829099
11680	0.903425	0.87714	0.876455	0.882962	0.798887	0.876884	0.807791	0.829623
11710	0.903672	0.876601	0.876687	0.883006	0.799744	0.877114	0.807686	0.83006
11740	0.903578	0.876661	0.876235	0.883135	0.8	0.877342	0.808433	0.829898
11770	0.903314	0.87689	0.876466	0.883178	0.80017	0.876805	0.809091	0.830076
11800	0.903051	0.876525	0.87678	0.88322	0.800339	0.877203	0.809322	0.829915
11830	0.902959	0.876669	0.876923	0.882671	0.800507	0.877092	0.809637	0.829417
11860	0.903035	0.876391	0.877403	0.882968	0.801012	0.877234	0.810034	0.830101
11890	0.903196	0.876787	0.877124	0.883095	0.801598	0.87746	0.810513	0.830362
11920	0.903356	0.876426	0.877097	0.883809	0.802181	0.877768	0.810822	0.831292
11950	0.903515	0.876402	0.87682	0.883598	0.802762	0.878912	0.811715	0.831632
11980	0.903673	0.876711	0.876795	0.883723	0.802922	0.8798	0.81202	0.83172
12010	0.903414	0.876769	0.876603	0.884013	0.802914	0.879933	0.812406	0.83189
12040	0.904236	0.876412	0.876661	0.884136	0.802824	0.879568	0.812708	0.832392
12070	0.90464	0.876719	0.876636	0.883761	0.8029	0.879287	0.813173	0.832891
12100	0.904876	0.87686	0.876612	0.883636	0.802975	0.879339	0.813306	0.832893
12130	0.904122	0.876917	0.877082	0.883924	0.80404	0.879308	0.813355	0.833141
12160	0.904523	0.87648	0.876645	0.883635	0.804852	0.878947	0.813076	0.833799
12190	0.904758	0.87703	0.87662	0.883839	0.804512	0.879245	0.81329	0.83347
12220	0.904664	0.877169	0.877332	0.883715	0.804419	0.879133	0.813912	0.833961
12250	0.904408	0.878204	0.878204	0.88351	0.804653	0.879837	0.813796	0.833959
12280	0.904886	0.878094	0.877932	0.883062	0.80513	0.880375	0.814088	0.833713
12310	0.904712	0.878798	0.878148	0.882291	0.80528	0.88026	0.81446	0.833956
12340	0.904862	0.879335	0.87893	0.882091	0.805997	0.880227	0.815073	0.83436
12370	0.905335	0.879224	0.879143	0.881811	0.805982	0.880356	0.815279	0.8346
12400	0.905968	0.879516	0.879435	0.881048	0.80621	0.880645	0.815081	0.835
12430	0.905712	0.879887	0.879726	0.880772	0.80708	0.880772	0.815286	0.834996
12460	0.905457	0.880177	0.880337	0.880899	0.807464	0.881059	0.815249	0.835313
12490	0.905364	0.880144	0.880705	0.880865	0.807446	0.880865	0.815612	0.835709
12520	0.905032	0.880351	0.880671	0.880911	0.807827	0.880511	0.815655	0.835224
12550	0.905259	0.88	0.880876	0.880797	0.808048	0.880478	0.815458	0.835697
12580	0.905008	0.880207	0.880922	0.880843	0.808267	0.880922	0.816216	0.835771
12610	0.905313	0.880333	0.881047	0.88073	0.808485	0.880412	0.816257	0.835607
12640	0.904905	0.880142	0.880696	0.880222	0.80894	0.880538	0.816139	0.835522
12670	0.904025	0.880189	0.880347	0.879953	0.808761	0.88011	0.816101	0.835675
12700	0.903622	0.879921	0.881102	0.880315	0.808898	0.880472	0.816693	0.835512
12730	0.903456	0.879811	0.880754	0.880361	0.809112	0.880361	0.817046	0.836371
12760	0.902978	0.880016	0.880721	0.879781	0.809639	0.880251	0.817085	0.836677
12790	0.903597	0.880297	0.88061	0.879515	0.809304	0.880297	0.817045	0.836747
12820	0.903744	0.880577	0.880655	0.879563	0.80936	0.880811	0.817161	0.836661
12850	0.903735	0.881245	0.881634	0.879222	0.809805	0.880856	0.817665	0.836887
12880	0.903649	0.881366	0.882065	0.879736	0.809938	0.880745	0.817624	0.837267
12910	0.903718	0.88141	0.882262	0.879318	0.810225	0.8811	0.818048	0.836871
12940	0.903864	0.881762	0.882071	0.879366	0.811051	0.880757	0.818547	0.836862
12970	0.903855	0.882035	0.88165	0.879722	0.811411	0.880802	0.818658	0.836931
13000	0.904385	0.881154	0.881231	0.879385	0.811462	0.881462	0.819077	0.837385
13030	0.903837	0.881044	0.881351	0.879893	0.812126	0.881965	0.818726	0.837989
13060	0.903752	0.881087	0.880934	0.880015	0.812021	0.882083	0.819066	0.838208
13090	0.903896	0.880672	0.881131	0.879985	0.812223	0.882659	0.819786	0.838121
13120	0.903735	0.880488	0.880869	0.879802	0.813034	0.882546	0.819893	0.838262
13150	0.903726	0.880456	0.880913	0.88	0.812548	0.882129	0.820456	0.838783
13180	0.902883	0.880273	0.880804	0.880728	0.812974	0.881639	0.820865	0.83915
13210	0.903179	0.880091	0.880469	0.880621	0.813096	0.881756	0.821575	0.839137
13240	0.903323	0.879758	0.880589	0.880891	0.81352	0.881118	0.821752	0.839275
13270	0.90324	0.879955	0.88101	0.880482	0.813866	0.881387	0.82208	0.838885
13300	0.903534	0.880301	0.881353	0.880301	0.813985	0.881278	0.822331	0.839173
13330	0.903601	0.88057	0.88117	0.880195	0.814404	0.88177	0.82198	0.83871
13360	0.903817	0.880913	0.881362	0.88024	0.814671	0.881886	0.822305	0.839596
13390	0.903659	0.881105	0.881553	0.880134	0.815086	0.881777	0.821957	0.839507
13420	0.904024	0.881073	0.88152	0.880849	0.814605	0.881446	0.821833	0.840015
13450	0.904684	0.881115	0.881561	0.880818	0.815019	0.881264	0.82223	0.840372
13480	0.904748	0.881454	0.881602	0.880861	0.814763	0.881009	0.821958	0.84043
13510	0.904589	0.881051	0.881791	0.881273	0.815544	0.881199	0.821984	0.840785
13540	0.90421	0.881315	0.88161	0.881019	0.815879	0.881315	0.822157	0.839956
13570	0.9042	0.881356	0.881503	0.881209	0.816065	0.881209	0.822771	0.840604
13600	0.904706	0.881544	0.88125	0.881103	0.816103	0.88125	0.823309	0.840515
13630	0.904329	0.880704	0.880998	0.881438	0.816067	0.880778	0.823698	0.840499
13660	0.904758	0.8806	0.880527	0.881332	0.816325	0.880966	0.823646	0.841069
13690	0.904602	0.880351	0.880789	0.881885	0.816216	0.880716	0.823594	0.840979
13720	0.904446	0.880466	0.880685	0.881924	0.816618	0.881268	0.824052	0.841837
13750	0.904291	0.8808	0.8808	0.881964	0.816582	0.881382	0.824073	0.841891
13780	0.903774	0.880697	0.880624	0.88164	0.816909	0.881132	0.824891	0.84238
13810	0.904055	0.880449	0.880883	0.881101	0.817161	0.881245	0.824982	0.842433
13840	0.903757	0.880708	0.880853	0.880708	0.817702	0.881358	0.824855	0.842919
13870	0.903533	0.880966	0.881255	0.880606	0.817952	0.881471	0.825162	0.843331
13900	0.903381	0.881511	0.881223	0.88036	0.817842	0.881511	0.825396	0.843525
13930	0.903518	0.881335	0.88112	0.880258	0.817875	0.88112	0.825628	0.843431
13960	0.903653	0.881447	0.880731	0.880516	0.818123	0.880731	0.825287	0.843123
13990	0.903503	0.880986	0.881058	0.880701	0.818585	0.880701	0.824946	0.842816
14020	0.903638	0.880456	0.881241	0.880171	0.818402	0.881027	0.825321	0.843367
14050	0.903559	0.880498	0.881139	0.880356	0.818648	0.880996	0.82548	0.843559
14080	0.903977	0.880327	0.880895	0.880327	0.818608	0.881179	0.82571	0.843466
14110	0.904252	0.880369	0.880936	0.880865	0.818285	0.881077	0.825939	0.84394
14140	0.90488	0.880693	0.881259	0.881259	0.81867	0.880835	0.825672	0.844554
14170	0.905152	0.880946	0.881299	0.88151	0.818631	0.881228	0.825406	0.844531
14200	0.905	0.880915	0.880915	0.880775	0.818662	0.881338	0.825845	0.844437
14230	0.90513	0.880815	0.880885	0.880604	0.819044	0.881307	0.825931	0.844835
14260	0.904979	0.880505	0.881136	0.880295	0.819144	0.881487	0.825316	0.845302
14290	0.905318	0.880616	0.880686	0.880266	0.819174	0.881526	0.825752	0.845696
14320	0.905656	0.880307	0.880587	0.879609	0.818645	0.881355	0.826257	0.845251
14350	0.905923	0.880767	0.881254	0.879582	0.818885	0.881463	0.826481	0.845784
14380	0.905563	0.881224	0.881572	0.88025	0.819541	0.881572	0.826495	0.845132
14410	0.905552	0.881263	0.88161	0.880014	0.8195	0.881402	0.826232	0.84483
14440	0.905817	0.881094	0.881648	0.87964	0.818975	0.881371	0.826108	0.845706
14470	0.906151	0.880857	0.881755	0.879682	0.818659	0.880926	0.825916	0.846164
14500	0.906552	0.881448	0.881586	0.880207	0.818897	0.881103	0.825724	0.846069
14530	0.906538	0.881142	0.881349	0.880041	0.818789	0.881074	0.825602	0.846318
14560	0.905907	0.881044	0.881044	0.880151	0.81875	0.880701	0.825481	0.846154
14590	0.905757	0.88122	0.880809	0.88026	0.818917	0.880809	0.825086	0.845922
14620	0.905609	0.881053	0.881259	0.880164	0.81881	0.880164	0.825034	0.846375
14650	0.905461	0.881365	0.880887	0.880478	0.81884	0.87959	0.824915	0.846212
14680	0.905722	0.880995	0.881199	0.880518	0.818392	0.87936	0.825204	0.846185
14710	0.90537	0.881033	0.880693	0.880761	0.818423	0.879266	0.825085	0.846363
14740	0.90536	0.880801	0.880868	0.880936	0.81791	0.879376	0.825034	0.846744
14770	0.905349	0.880569	0.881043	0.880366	0.818213	0.879418	0.824441	0.846852
14800	0.905	0.880608	0.880743	0.880068	0.817973	0.879527	0.824527	0.847162
14830	0.904653	0.88031	0.880715	0.880108	0.818274	0.879838	0.824343	0.847471
14860	0.904643	0.880417	0.880417	0.880013	0.818775	0.88035	0.824764	0.84751
14890	0.904634	0.88039	0.88039	0.879919	0.819006	0.88039	0.825252	0.847884
14920	0.904155	0.880228	0.880228	0.87996	0.819035	0.880228	0.825737	0.84752
14950	0.904281	0.88	0.879866	0.88	0.81913	0.880401	0.826087	0.847692
14980	0.904339	0.879907	0.879907	0.879773	0.819693	0.880908	0.826302	0.847664
15010	0.904131	0.87968	0.879947	0.879747	0.819187	0.881279	0.826782	0.847568
15040	0.904255	0.88012	0.88012	0.879189	0.819614	0.881516	0.827128	0.848072
15070	0.903915	0.87996	0.879827	0.878898	0.819708	0.881221	0.827339	0.848374
15100	0.904106	0.879801	0.879404	0.878742	0.82	0.881192	0.827417	0.848477
15130	0.903833	0.87918	0.879379	0.878519	0.819564	0.881031	0.827429	0.848976
15160	0.903694	0.87876	0.879485	0.878892	0.819327	0.880937	0.827177	0.849077
15190	0.904279	0.879263	0.879592	0.878999	0.819157	0.881435	0.827255	0.848716
15220	0.904402	0.879501	0.879961	0.878909	0.819842	0.88134	0.827135	0.848686
15250	0.904262	0.879607	0.87941	0.879344	0.820721	0.880984	0.827279	0.849049
15280	0.90445	0.879516	0.879843	0.879385	0.820942	0.881021	0.827421	0.849476
15310	0.90418	0.880013	0.880797	0.879686	0.821228	0.881189	0.827368	0.850359
15340	0.904498	0.880443	0.880834	0.879857	0.821447	0.881356	0.827771	0.850391
15370	0.904099	0.880416	0.880677	0.880156	0.821275	0.881132	0.828107	0.850748
15400	0.904481	0.880455	0.880649	0.879935	0.822143	0.881429	0.828117	0.850844
15430	0.904148	0.880104	0.880622	0.880039	0.822165	0.881529	0.828062	0.85068
15460	0.903946	0.880595	0.880724	0.87956	0.822316	0.881242	0.828331	0.850712
15490	0.904196	0.880891	0.880568	0.879212	0.82266	0.881214	0.828276	0.851065
15520	0.904575	0.880606	0.880348	0.879188	0.82326	0.881057	0.828157	0.851546
15550	0.904502	0.880129	0.880193	0.879678	0.823537	0.880579	0.828617	0.851383
15580	0.904814	0.879974	0.879974	0.879653	0.823684	0.880295	0.829012	0.851348
15610	0.904933	0.879949	0.880141	0.879757	0.823767	0.880397	0.829532	0.85157
15640	0.905115	0.880051	0.880243	0.879668	0.824361	0.880371	0.829668	0.851407
15670	0.904786	0.880281	0.880281	0.879643	0.824378	0.880728	0.829547	0.851691
15700	0.904777	0.880318	0.880573	0.879618	0.82465	0.880446	0.830382	0.851592
15730	0.904514	0.87972	0.880292	0.879593	0.825111	0.879911	0.831024	0.851748
15760	0.904315	0.879949	0.880266	0.879505	0.825698	0.879886	0.831091	0.852094
15790	0.904243	0.880177	0.880304	0.879164	0.826282	0.880051	0.831792	0.851805
15820	0.904235	0.879899	0.880405	0.879204	0.826296	0.880278	0.832174	0.85177
15850	0.904543	0.880063	0.880505	0.879054	0.826309	0.880505	0.832366	0.85205
15880	0.905101	0.879849	0.880227	0.879093	0.8267	0.880101	0.832557	0.852519
15910	0.90528	0.880138	0.880201	0.879195	0.826713	0.879824	0.832872	0.853174
15940	0.905082	0.880301	0.880301	0.879297	0.826788	0.879737	0.832748	0.853137
15970	0.905072	0.880213	0.879962	0.878961	0.827113	0.879837	0.832561	0.853475
16000	0.905375	0.880313	0.880062	0.878812	0.827375	0.879812	0.832812	0.853563
16030	0.905178	0.880848	0.880412	0.878228	0.827386	0.879726	0.832751	0.854273
16060	0.904795	0.881196	0.880137	0.878518	0.827646	0.880324	0.833001	0.854545
16090	0.904723	0.881168	0.880298	0.87862	0.827906	0.880112	0.833002	0.854382
16120	0.904591	0.880521	0.879901	0.878474	0.828102	0.880645	0.833499	0.854467
16150	0.90483	0.880372	0.88031	0.878266	0.828235	0.880433	0.833932	0.854427
16180	0.905006	0.880532	0.88047	0.878059	0.828863	0.881211	0.834302	0.85445
16210	0.904935	0.880444	0.880136	0.877853	0.829303	0.881184	0.834423	0.854349
16240	0.904988	0.880603	0.880049	0.878079	0.829002	0.881158	0.834606	0.854433
16270	0.90461	0.880393	0.880086	0.87775	0.829195	0.881131	0.834604	0.854333
16300	0.904724	0.880429	0.880184	0.877301	0.829018	0.880798	0.834479	0.854479
16330	0.904593	0.880649	0.881017	0.877281	0.828965	0.880588	0.835028	0.85493
16360	0.90434	0.881112	0.881418	0.877384	0.829095	0.880257	0.835024	0.854707
16390	0.904454	0.881208	0.881269	0.877547	0.829591	0.880171	0.835143	0.8554
16420	0.904446	0.881547	0.880938	0.877406	0.829903	0.880268	0.835323	0.855542
16450	0.904134	0.881033	0.880973	0.878237	0.829787	0.880365	0.835866	0.855745
16480	0.904066	0.880765	0.880643	0.878277	0.830097	0.880461	0.836468	0.855643
16510	0.904058	0.880376	0.8808	0.878256	0.830588	0.880436	0.836887	0.855482
16540	0.903869	0.880653	0.881318	0.878476	0.831016	0.880713	0.837122	0.855744
16570	0.90344	0.880628	0.881352	0.878455	0.831261	0.881171	0.836934	0.856005
16600	0.903373	0.881145	0.881627	0.878434	0.831386	0.881386	0.836928	0.856386
16630	0.903608	0.880998	0.881539	0.878232	0.831509	0.8816	0.836981	0.855983
16660	0.903601	0.880972	0.881813	0.878631	0.831453	0.881453	0.836975	0.856062
16690	0.903775	0.880587	0.881426	0.878969	0.832055	0.881786	0.837148	0.855962
16720	0.903469	0.880682	0.8811	0.879306	0.831758	0.881938	0.83738	0.855981
16750	0.903463	0.880358	0.880657	0.879284	0.831642	0.88209	0.83797	0.856
16780	0.903814	0.880155	0.880393	0.878963	0.832062	0.882062	0.837962	0.856377
16810	0.903629	0.88025	0.88019	0.878882	0.832302	0.881856	0.837775	0.856573
16840	0.904157	0.880285	0.879751	0.878504	0.832363	0.88171	0.838183	0.85671
16870	0.904031	0.880024	0.879727	0.878601	0.832543	0.881743	0.838352	0.856372
16900	0.904497	0.880178	0.879645	0.878402	0.832663	0.881361	0.83858	0.856864
16930	0.904607	0.880449	0.88039	0.878323	0.832959	0.881217	0.838512	0.856999
16960	0.904599	0.880601	0.880837	0.878125	0.83296	0.881427	0.838974	0.857311
16990	0.90465	0.881283	0.881519	0.878458	0.83349	0.881283	0.839258	0.85721
17020	0.904642	0.881845	0.88161	0.878496	0.833608	0.881904	0.839365	0.857579
17050	0.904457	0.881584	0.881818	0.878123	0.833724	0.881701	0.839296	0.857947
17080	0.904801	0.881733	0.881967	0.877693	0.833899	0.881557	0.839696	0.858607
17110	0.904968	0.881648	0.881765	0.877908	0.834191	0.881181	0.83986	0.858971
17140	0.904784	0.88203	0.881739	0.877771	0.834656	0.880805	0.840082	0.859043
17170	0.904543	0.881887	0.881771	0.877402	0.834712	0.881072	0.840245	0.859115
17200	0.904709	0.881919	0.88157	0.877558	0.834709	0.881105	0.840581	0.858953
17230	0.904643	0.882008	0.88137	0.877365	0.835171	0.881312	0.841033	0.859489
17260	0.904867	0.88175	0.881228	0.877694	0.835689	0.880997	0.841657	0.859328
17290	0.904453	0.881897	0.881145	0.877848	0.836148	0.880682	0.841932	0.859225
17320	0.904619	0.881928	0.881005	0.878291	0.836316	0.881236	0.841975	0.858776
17350	0.90536	0.88196	0.881268	0.877925	0.836427	0.880749	0.84219	0.858559
17380	0.905639	0.881703	0.881358	0.878136	0.836364	0.88084	0.841715	0.858573
17410	0.905457	0.882022	0.88139	0.877771	0.836875	0.881218	0.841872	0.858415
17440	0.905619	0.881938	0.881479	0.878096	0.837729	0.881365	0.842202	0.858429
17470	0.90561	0.881225	0.881225	0.878077	0.838065	0.881225	0.842244	0.858271
17500	0.905257	0.881143	0.881086	0.878171	0.838171	0.881143	0.842514	0.858457
17530	0.905476	0.881061	0.88089	0.878209	0.838505	0.881346	0.842898	0.858756
17560	0.905467	0.881036	0.880866	0.87836	0.838554	0.881264	0.843109	0.859226
17590	0.905344	0.880955	0.881069	0.878624	0.838999	0.881353	0.843547	0.859579
17620	0.905562	0.880817	0.880704	0.878434	0.839614	0.881215	0.843587	0.859762
17650	0.905552	0.880907	0.881133	0.878527	0.839887	0.880963	0.844023	0.860057
17680	0.905147	0.880939	0.881165	0.878507	0.839367	0.881448	0.844231	0.859785
17710	0.905251	0.881028	0.881366	0.878487	0.839864	0.881875	0.844608	0.859966
17740	0.905411	0.881511	0.881229	0.878692	0.840361	0.88168	0.844927	0.86009
17770	0.905459	0.881317	0.881654	0.878559	0.840518	0.881598	0.844851	0.860439
17800	0.905112	0.881517	0.881685	0.878315	0.840787	0.881517	0.844719	0.860843
17830	0.905048	0.881716	0.881492	0.877846	0.840998	0.881268	0.845036	0.860628
17860	0.904703	0.881915	0.881747	0.878052	0.840985	0.880907	0.845409	0.86103
17890	0.904472	0.882057	0.881554	0.878032	0.841029	0.881163	0.845444	0.861375
17920	0.904743	0.881808	0.881641	0.877902	0.840848	0.881306	0.845313	0.861607
17950	0.904513	0.881337	0.881337	0.877604	0.840891	0.881393	0.845738	0.861393
17980	0.904839	0.881479	0.881201	0.877308	0.840712	0.881034	0.845829	0.861568
18010	0.904942	0.881566	0.881566	0.877512	0.8407	0.8809	0.846363	0.861855
18040	0.904933	0.881818	0.881541	0.877827	0.841242	0.881375	0.846397	0.861585
18070	0.904759	0.881572	0.881627	0.877864	0.841395	0.881627	0.846541	0.86176
18100	0.904696	0.881657	0.881271	0.877293	0.84116	0.881657	0.846464	0.861713
18130	0.904688	0.881743	0.881136	0.877275	0.841423	0.881853	0.846222	0.861942
18160	0.904791	0.881388	0.881553	0.877368	0.841465	0.882104	0.84609	0.862665
18190	0.904728	0.881143	0.881638	0.877515	0.841616	0.882408	0.846124	0.862562
18220	0.904555	0.881229	0.881284	0.877497	0.841603	0.882437	0.846103	0.862733
18250	0.904932	0.881041	0.881096	0.877479	0.841808	0.882027	0.846027	0.862795
18280	0.904923	0.880635	0.880908	0.877407	0.842232	0.882112	0.846116	0.862691
18310	0.905079	0.880612	0.880994	0.877389	0.841999	0.88225	0.846095	0.862425
18340	0.904744	0.880752	0.880916	0.877208	0.841821	0.882279	0.845965	0.862541
18370	0.904954	0.880784	0.881274	0.877409	0.841698	0.882417	0.846489	0.862384
18400	0.905272	0.880707	0.881141	0.877174	0.841957	0.882554	0.846793	0.8625
18430	0.9051	0.881389	0.881172	0.877211	0.841888	0.8828	0.846989	0.862344
18460	0.904984	0.881419	0.881148	0.877248	0.842037	0.882936	0.847183	0.862459
18490	0.904759	0.881017	0.881233	0.877123	0.842077	0.883018	0.847377	0.862358
18520	0.904968	0.880994	0.881263	0.877322	0.842279	0.883315	0.84784	0.862581
18550	0.904528	0.88097	0.881186	0.877628	0.842803	0.883396	0.847763	0.862965
18580	0.904736	0.881001	0.881432	0.87761	0.843111	0.883262	0.848224	0.863132
18610	0.904514	0.881462	0.881623	0.87727	0.843418	0.883074	0.848684	0.862923
18640	0.904185	0.881491	0.881867	0.877468	0.843562	0.883369	0.848927	0.862983
18670	0.904499	0.881789	0.881843	0.877504	0.843546	0.883289	0.849063	0.86331
18700	0.904706	0.882193	0.882032	0.87754	0.843422	0.883155	0.84861	0.862995
18730	0.904592	0.881847	0.882114	0.877469	0.843406	0.883342	0.848692	0.863107
18760	0.904264	0.881716	0.882143	0.877132	0.843763	0.883475	0.848667	0.863433
18790	0.904151	0.881799	0.881799	0.877382	0.8438	0.883502	0.849069	0.863811
18820	0.904145	0.881934	0.881828	0.877205	0.844102	0.883369	0.849097	0.863549
18850	0.903767	0.881432	0.88122	0.877347	0.844191	0.883395	0.849178	0.863448
18880	0.90339	0.881144	0.881038	0.877436	0.844492	0.883581	0.849153	0.863347
18910	0.903966	0.88128	0.88091	0.878001	0.844421	0.883289	0.849286	0.863511
18940	0.904277	0.881257	0.880993	0.878458	0.84472	0.883369	0.849366	0.863622
18970	0.904323	0.88097	0.880865	0.878598	0.844808	0.883237	0.849499	0.863996
19000	0.903947	0.880947	0.880842	0.878421	0.844368	0.883263	0.849368	0.864105
19030	0.903836	0.880925	0.881083	0.878455	0.844719	0.883132	0.849711	0.864319
19060	0.90362	0.880745	0.881165	0.878174	0.844753	0.883211	0.849633	0.864481
19090	0.903457	0.880932	0.880932	0.878366	0.844578	0.883499	0.849817	0.864903
19120	0.903661	0.880753	0.880858	0.87819	0.844718	0.883107	0.849791	0.864854
19150	0.903446	0.880731	0.880731	0.87859	0.844909	0.882715	0.850183	0.864752
19180	0.903389	0.881022	0.880918	0.878467	0.844786	0.882065	0.850313	0.864651
19210	0.903384	0.880791	0.880843	0.878657	0.84456	0.882301	0.850338	0.864602
19240	0.903794	0.880717	0.880977	0.878898	0.844854	0.882121	0.85052	0.864761
19270	0.903996	0.880695	0.880955	0.878723	0.845252	0.8822	0.850597	0.864868
19300	0.903523	0.881192	0.881451	0.879016	0.845337	0.88228	0.850622	0.864922
19330	0.903104	0.881221	0.881273	0.878841	0.84537	0.882462	0.850905	0.865339
19360	0.903254	0.881147	0.881095	0.878616	0.845248	0.882696	0.850775	0.865599
19390	0.90294	0.881124	0.881021	0.878236	0.845436	0.882723	0.850799	0.865756
19420	0.902884	0.880947	0.880947	0.878321	0.845726	0.882441	0.850772	0.865911
19450	0.902674	0.88108	0.881028	0.878252	0.845861	0.882108	0.85054	0.86581
19480	0.902669	0.88116	0.881314	0.878234	0.845739	0.88193	0.850462	0.865811
19510	0.902614	0.881138	0.881138	0.878165	0.846028	0.881907	0.850641	0.865915
19540	0.902764	0.881064	0.880706	0.878096	0.845855	0.881934	0.850409	0.866018
19570	0.902453	0.880991	0.880787	0.877976	0.845529	0.881962	0.85023	0.865815
19600	0.902602	0.880663	0.880918	0.877449	0.845459	0.882092	0.850204	0.865867
19630	0.902598	0.880846	0.880693	0.877687	0.845237	0.881814	0.850331	0.865665
19660	0.902594	0.880773	0.880977	0.877416	0.845575	0.88179	0.850356	0.865463
19690	0.90259	0.881006	0.880853	0.87745	0.845505	0.881463	0.850432	0.865465
19720	0.902586	0.880882	0.880781	0.877535	0.845487	0.881643	0.850203	0.865365
19750	0.902025	0.880759	0.880608	0.877671	0.845367	0.881468	0.850278	0.865165
19780	0.902073	0.880738	0.880485	0.877856	0.845349	0.881345	0.850354	0.865066
19810	0.901918	0.880969	0.880767	0.877789	0.845482	0.881524	0.850278	0.865018
19840	0.902117	0.880595	0.880696	0.877671	0.845161	0.881855	0.850302	0.865423
19870	0.902315	0.880825	0.880725	0.877554	0.845194	0.882184	0.850327	0.865325
19900	0.902412	0.880653	0.880553	0.877286	0.845528	0.88206	0.850402	0.865528
19930	0.902509	0.880883	0.880432	0.87722	0.84561	0.882037	0.850477	0.86568
19960	0.902204	0.881062	0.880511	0.877255	0.845741	0.882465	0.850651	0.865581
19990	0.902151	0.881041	0.88064	0.876688	0.846273	0.882691	0.851076	0.865433
20020	0.902198	0.880719	0.88032	0.876623	0.846204	0.882667	0.850699	0.865584
20050	0.902294	0.880549	0.880349	0.876858	0.846284	0.882594	0.850823	0.866085
20080	0.90244	0.880229	0.880229	0.877291	0.846663	0.882669	0.850647	0.866235
20110	0.902337	0.87991	0.87996	0.876977	0.846693	0.882596	0.850622	0.866484
20140	0.902185	0.87999	0.87994	0.877259	0.846524	0.882572	0.850298	0.866336
20170	0.902033	0.88002	0.880119	0.876896	0.846455	0.882499	0.850669	0.866435
20200	0.90198	0.88005	0.880297	0.876881	0.846287	0.882228	0.850644	0.866386
20230	0.901878	0.880425	0.880672	0.876718	0.846317	0.88171	0.85047	0.866831
20260	0.902122	0.880553	0.880652	0.87695	0.846594	0.88154	0.850839	0.867374
20290	0.901922	0.880286	0.880335	0.876934	0.846575	0.881419	0.850813	0.867521
20320	0.901821	0.880069	0.880364	0.87687	0.846949	0.881594	0.850837	0.867372
20350	0.901867	0.880147	0.880491	0.877052	0.84683	0.881572	0.850713	0.867273
20380	0.901668	0.880226	0.880079	0.876938	0.846909	0.88106	0.850638	0.867272
20410	0.901519	0.879863	0.88001	0.876727	0.846938	0.88099	0.850759	0.867026
20440	0.901517	0.879892	0.880186	0.87637	0.847016	0.881213	0.850636	0.867466
20470	0.901466	0.88041	0.880117	0.876209	0.847191	0.881143	0.850464	0.86722
20500	0.901122	0.880537	0.880049	0.876195	0.847073	0.88078	0.851024	0.86761
20530	0.901413	0.880516	0.880078	0.876181	0.847345	0.880662	0.851291	0.867414
20560	0.901411	0.88035	0.879767	0.875632	0.847276	0.880642	0.851459	0.867412
20590	0.901506	0.880233	0.880087	0.875668	0.84711	0.880913	0.851433	0.867654
20620	0.901649	0.880165	0.879777	0.875946	0.846993	0.880795	0.851697	0.867701
20650	0.901743	0.879903	0.879806	0.875981	0.847264	0.880969	0.851574	0.868039
20680	0.901596	0.879932	0.880319	0.875967	0.847292	0.880803	0.851644	0.867892
20710	0.901738	0.880251	0.880106	0.876243	0.847658	0.880396	0.851714	0.867842
20740	0.90188	0.880231	0.879942	0.875747	0.847782	0.880135	0.851495	0.868081
20770	0.902022	0.880019	0.879875	0.875975	0.847761	0.880308	0.851709	0.868079
20800	0.901683	0.879808	0.879567	0.875721	0.848125	0.880288	0.851875	0.868077
20830	0.901632	0.879645	0.879453	0.876188	0.848344	0.880365	0.851992	0.867787
20860	0.901342	0.879722	0.87953	0.875935	0.848418	0.880729	0.851294	0.867593
20890	0.901436	0.879751	0.879464	0.876065	0.848061	0.880804	0.851412	0.86764
20920	0.901243	0.879398	0.87935	0.875956	0.848279	0.880736	0.851195	0.868021
20950	0.901623	0.879236	0.879093	0.8758	0.848067	0.880525	0.851217	0.867924
20980	0.901668	0.87898	0.879028	0.876025	0.848332	0.880696	0.851382	0.867874
21010	0.901571	0.879058	0.87882	0.876011	0.848406	0.880485	0.851452	0.867777
21040	0.902091	0.878565	0.878707	0.875808	0.848669	0.880656	0.851616	0.867728
21070	0.901851	0.878738	0.878643	0.875463	0.848837	0.880589	0.851732	0.867632
21100	0.901706	0.878436	0.878815	0.87564	0.848815	0.880806	0.851659	0.868009
21130	0.901467	0.878372	0.87894	0.875627	0.848841	0.880596	0.851917	0.868055
21160	0.901181	0.878403	0.879112	0.875756	0.848866	0.880624	0.851985	0.868242
21190	0.901321	0.878764	0.879188	0.875555	0.849363	0.880793	0.852383	0.868381
21220	0.901367	0.8795	0.879123	0.875872	0.84934	0.881008	0.85278	0.868238
21250	0.901412	0.879529	0.879247	0.875765	0.849412	0.880753	0.852706	0.868424
21280	0.901175	0.879793	0.879511	0.875846	0.849295	0.88078	0.852444	0.868468
21310	0.900939	0.879634	0.879587	0.875645	0.848991	0.880526	0.852323	0.868512
21340	0.901453	0.879522	0.879803	0.875726	0.849016	0.880319	0.852484	0.868604
21370	0.90131	0.879785	0.879785	0.87548	0.848947	0.880533	0.853159	0.86832
21400	0.901215	0.87972	0.879766	0.875374	0.849112	0.880327	0.852944	0.868084
21430	0.901447	0.879935	0.879981	0.875548	0.849277	0.880681	0.852916	0.868409
21460	0.901351	0.879916	0.880056	0.875256	0.849115	0.880941	0.852796	0.86836
21490	0.901536	0.88013	0.880084	0.874919	0.849418	0.881247	0.852769	0.868357
21520	0.901533	0.880019	0.879926	0.874721	0.849628	0.881087	0.85302	0.868587
21550	0.901624	0.879861	0.879768	0.874478	0.849606	0.881439	0.852947	0.86891
21580	0.901807	0.879611	0.87975	0.87456	0.849722	0.881233	0.852688	0.86886
21610	0.901758	0.879732	0.879778	0.874317	0.850023	0.881444	0.853031	0.868626
21640	0.901664	0.87976	0.879621	0.874214	0.850185	0.881423	0.853327	0.868946
21670	0.901615	0.879834	0.880018	0.874204	0.850854	0.881541	0.853438	0.868943
21700	0.901659	0.879954	0.88023	0.873779	0.850968	0.881567	0.853871	0.86894
21730	0.901519	0.879798	0.880212	0.873493	0.850805	0.881316	0.853659	0.868891
21760	0.901241	0.880009	0.880239	0.8733	0.850597	0.881572	0.853768	0.86898
21790	0.901331	0.879991	0.880358	0.873107	0.850298	0.881551	0.854153	0.868747
21820	0.90165	0.880064	0.880339	0.873098	0.850458	0.881577	0.854675	0.869157
21850	0.901465	0.88	0.880549	0.873089	0.850618	0.881556	0.855011	0.869336
21880	0.901417	0.880119	0.880667	0.872989	0.85064	0.88181	0.855302	0.869333
21910	0.90178	0.88042	0.880785	0.87298	0.850525	0.881835	0.855591	0.869329
21940	0.90196	0.880036	0.880675	0.872698	0.85082	0.881404	0.855834	0.870009
21970	0.901912	0.879973	0.880246	0.872645	0.851024	0.881429	0.855439	0.869731
22000	0.902091	0.879909	0.880591	0.872909	0.851409	0.881273	0.855455	0.869682
22030	0.901906	0.879846	0.880527	0.873264	0.851702	0.881117	0.855697	0.869723
22060	0.901859	0.879646	0.880236	0.872937	0.851768	0.881142	0.856029	0.869764
22090	0.902037	0.879584	0.880081	0.872929	0.851743	0.880896	0.855998	0.870077
22120	0.901989	0.879792	0.879928	0.87292	0.851944	0.880651	0.856013	0.870027
22150	0.901941	0.879503	0.87991	0.872641	0.852144	0.880632	0.855801	0.870068
22180	0.90239	0.879306	0.879666	0.872768	0.852254	0.880703	0.855636	0.870063
22210	0.902386	0.879244	0.879784	0.872715	0.852589	0.880324	0.855786	0.870149
22240	0.902293	0.879362	0.879631	0.872797	0.852788	0.88071	0.855665	0.870099
22270	0.902155	0.879344	0.879479	0.872205	0.852851	0.880602	0.855546	0.870049
22300	0.902377	0.879238	0.879462	0.872063	0.853004	0.880359	0.855874	0.869776
22330	0.902373	0.879489	0.879445	0.872235	0.852844	0.880206	0.855934	0.869637
22360	0.902281	0.87898	0.879204	0.872182	0.852862	0.880233	0.856127	0.869544
22390	0.902367	0.879008	0.879142	0.872041	0.852925	0.880214	0.85632	0.869451
22420	0.902319	0.879304	0.878992	0.872257	0.853167	0.880107	0.856601	0.869536
22450	0.902316	0.879243	0.878976	0.872249	0.852962	0.879955	0.856793	0.869532
22480	0.902269	0.878959	0.878781	0.872509	0.853025	0.879849	0.856984	0.869484
22510	0.902177	0.878898	0.878809	0.872323	0.85331	0.879831	0.856864	0.869791
22540	0.901952	0.878882	0.878705	0.87205	0.853327	0.879902	0.85661	0.869654
22570	0.901949	0.878644	0.878378	0.871467	0.853522	0.879973	0.857244	0.870093
22600	0.901814	0.878319	0.878363	0.871549	0.853717	0.879823	0.857478	0.870398
22630	0.901812	0.877994	0.877817	0.871763	0.853513	0.880203	0.857844	0.870791
22660	0.90203	0.877758	0.877979	0.871668	0.85353	0.880009	0.857723	0.870918
22690	0.902027	0.877699	0.877788	0.871309	0.853548	0.879683	0.857602	0.87078
22720	0.902201	0.877905	0.878081	0.871347	0.853697	0.879357	0.857394	0.870863
22750	0.902066	0.877451	0.878154	0.871473	0.853495	0.879736	0.857363	0.871121
22780	0.902019	0.877349	0.877919	0.871247	0.853687	0.879587	0.857463	0.871466
22810	0.902017	0.877247	0.877817	0.871197	0.853661	0.879307	0.857256	0.871285
22840	0.90197	0.877058	0.877496	0.870884	0.853765	0.879378	0.857049	0.871366
22870	0.901924	0.877044	0.87735	0.871054	0.853739	0.879187	0.856843	0.871447
22900	0.901703	0.877205	0.877162	0.871179	0.853537	0.878646	0.857074	0.871485
22930	0.901526	0.876755	0.877017	0.871304	0.853816	0.87898	0.856956	0.871304
22960	0.901916	0.876611	0.877047	0.870949	0.853833	0.878833	0.856969	0.871124
22990	0.901914	0.876555	0.876729	0.871074	0.853893	0.878556	0.85672	0.871248
23020	0.902042	0.876586	0.876933	0.871069	0.853736	0.878714	0.85656	0.871286
23050	0.901909	0.876399	0.876616	0.871106	0.854013	0.878178	0.85679	0.871627
23080	0.902036	0.87604	0.87643	0.871231	0.854376	0.878206	0.856802	0.871534
23110	0.902077	0.876158	0.876201	0.871225	0.854479	0.878148	0.857075	0.871571
23140	0.902204	0.876188	0.876188	0.871046	0.854667	0.87796	0.856828	0.871608
23170	0.902115	0.875744	0.87609	0.870824	0.854596	0.87773	0.857186	0.872076
23200	0.902198	0.875603	0.875948	0.870862	0.854569	0.877629	0.857586	0.872069
23230	0.901894	0.875549	0.876022	0.870728	0.854929	0.877572	0.857383	0.872148
23260	0.901849	0.875623	0.875795	0.870679	0.854944	0.877472	0.857481	0.871883
23290	0.902104	0.875483	0.875869	0.870416	0.854787	0.877329	0.857492	0.872306
23320	0.90163	0.875472	0.875858	0.870154	0.85506	0.876844	0.857376	0.872599
23350	0.901499	0.875418	0.875717	0.869764	0.854818	0.876617	0.857516	0.872805
23380	0.90124	0.875492	0.875449	0.869803	0.854748	0.876775	0.857699	0.872712
23410	0.901495	0.875352	0.875651	0.870098	0.855062	0.876805	0.857924	0.873046
23440	0.901408	0.875469	0.875384	0.869923	0.855205	0.876706	0.857722	0.873038
23470	0.901108	0.875288	0.875458	0.869962	0.855092	0.876651	0.857776	0.873413
23500	0.901021	0.875532	0.875447	0.870085	0.855106	0.876723	0.857787	0.873362
23530	0.90119	0.875776	0.875648	0.869911	0.854951	0.876583	0.857884	0.873141
23560	0.901401	0.875806	0.875552	0.869907	0.854839	0.876613	0.85798	0.872496
23590	0.901441	0.87571	0.875159	0.86986	0.855023	0.876431	0.85816	0.872616
23620	0.901566	0.875826	0.875064	0.869687	0.855504	0.876503	0.858552	0.872862
23650	0.901564	0.875476	0.87518	0.869514	0.855433	0.876448	0.858689	0.872685
23680	0.90152	0.875169	0.874916	0.869679	0.855363	0.876267	0.858657	0.872677
23710	0.901771	0.875116	0.874779	0.870013	0.85542	0.876002	0.858625	0.872712
23740	0.901601	0.874979	0.874768	0.869756	0.855729	0.87599	0.858635	0.872789
23770	0.901641	0.874632	0.874379	0.869836	0.855743	0.875894	0.858729	0.872781
23800	0.901849	0.874412	0.874118	0.870042	0.856092	0.875924	0.858613	0.872857
23830	0.901511	0.874234	0.87415	0.869954	0.85619	0.875535	0.858624	0.873143
23860	0.901802	0.873973	0.874099	0.869531	0.856245	0.875692	0.858676	0.873093
23890	0.901758	0.873797	0.873922	0.869443	0.85609	0.875596	0.858769	0.873085
23920	0.901714	0.873788	0.873871	0.869147	0.856145	0.875585	0.858863	0.872826
23950	0.901628	0.873612	0.873946	0.869144	0.855992	0.875658	0.858831	0.872902
23980	0.901501	0.873353	0.873937	0.868891	0.855963	0.875438	0.858841	0.873019
24010	0.901125	0.873219	0.874052	0.868596	0.855852	0.875427	0.858767	0.873053
24040	0.900874	0.873295	0.87396	0.868303	0.855824	0.875416	0.858569	0.87317
24070	0.900956	0.873369	0.873993	0.868052	0.855837	0.875322	0.858496	0.873079
24100	0.900871	0.873651	0.8739	0.868091	0.855934	0.875228	0.858797	0.873361
24130	0.900539	0.87327	0.873933	0.868172	0.855657	0.875218	0.858641	0.87327
24160	0.900373	0.873469	0.873841	0.868336	0.855919	0.875166	0.858651	0.873427
24190	0.900455	0.873336	0.873584	0.868127	0.85585	0.874866	0.858826	0.873377
24220	0.900495	0.873369	0.873865	0.868126	0.855863	0.874897	0.859042	0.873245
24250	0.900454	0.873237	0.873814	0.868124	0.855918	0.874722	0.858845	0.873031
24280	0.900247	0.872735	0.873682	0.868081	0.856137	0.874506	0.859185	0.873023
24310	0.900823	0.872604	0.873221	0.868079	0.856232	0.874496	0.859441	0.873097
24340	0.900575	0.872638	0.873295	0.868324	0.856409	0.874651	0.859408	0.873213
24370	0.900616	0.872343	0.873123	0.868322	0.856176	0.874108	0.859048	0.873082
24400	0.900738	0.872254	0.873033	0.868197	0.855943	0.874016	0.859057	0.873156
24430	0.900614	0.872616	0.873271	0.868359	0.856079	0.873966	0.858739	0.872902
24460	0.900531	0.87269	0.872976	0.868316	0.856255	0.873753	0.859035	0.872813
24490	0.900408	0.872601	0.872846	0.867905	0.85635	0.873785	0.859167	0.872846
24520	0.900489	0.872268	0.872716	0.867659	0.856117	0.873613	0.859135	0.872716
24550	0.900244	0.872301	0.87279	0.867576	0.855967	0.873646	0.859185	0.872424
24580	0.900488	0.872132	0.872661	0.867616	0.855736	0.873637	0.859032	0.872376
24610	0.900041	0.872085	0.87241	0.867493	0.85575	0.873629	0.858879	0.872247
24640	0.900122	0.872119	0.87224	0.86733	0.855885	0.873742	0.858847	0.872443
24670	0.900203	0.872112	0.872315	0.86745	0.856222	0.873571	0.858857	0.872355
24700	0.900486	0.871943	0.871984	0.867409	0.855789	0.873522	0.858704	0.872429
24730	0.900364	0.871977	0.872058	0.866882	0.856005	0.873514	0.858471	0.872463
24760	0.900283	0.871486	0.872011	0.866478	0.856179	0.873304	0.858481	0.872173
24790	0.900161	0.87148	0.871884	0.866317	0.856353	0.872973	0.858451	0.872086
24820	0.900201	0.871595	0.871918	0.866237	0.856366	0.873046	0.858259	0.872079
24850	0.89992	0.871751	0.872032	0.866117	0.856056	0.872958	0.858511	0.871911
24880	0.899799	0.871825	0.871825	0.865957	0.855949	0.87291	0.858521	0.871986
24910	0.90012	0.871939	0.871819	0.865877	0.856082	0.873023	0.858169	0.8723
24940	0.9002	0.871732	0.871532	0.865998	0.855854	0.872855	0.8583	0.872494
24970	0.90024	0.871646	0.871606	0.865999	0.855987	0.872647	0.85843	0.872407
25000	0.90044	0.87164	0.87176	0.86584	0.85596	0.87296	0.85876	0.8722
25030	0.900559	0.871394	0.871914	0.865761	0.855813	0.873032	0.85873	0.872393
25060	0.900399	0.871269	0.871548	0.865283	0.855906	0.873264	0.858899	0.872506
25090	0.900359	0.871144	0.871742	0.865245	0.855919	0.873456	0.858988	0.872379
25120	0.900119	0.871298	0.871576	0.865088	0.856131	0.873686	0.858917	0.872452
25150	0.90004	0.871213	0.87165	0.865249	0.855905	0.873439	0.858807	0.872326
25180	0.899682	0.871168	0.871724	0.864535	0.856076	0.873193	0.858817	0.872002
25210	0.899802	0.871123	0.87148	0.864379	0.856406	0.873066	0.858667	0.872194
25240	0.899723	0.871315	0.871315	0.864342	0.856577	0.872742	0.858796	0.872187
25270	0.9	0.871112	0.871231	0.864345	0.856431	0.872972	0.859082	0.87226
25300	0.9	0.871146	0.871304	0.864071	0.856561	0.872964	0.859051	0.872253
25330	0.900079	0.870825	0.871259	0.863719	0.856731	0.872957	0.858824	0.872207
25360	0.900079	0.870623	0.871175	0.86392	0.856703	0.87291	0.858715	0.872043
25390	0.899724	0.870618	0.87117	0.863647	0.856558	0.872706	0.858842	0.871642
25420	0.899685	0.870456	0.871046	0.863651	0.85657	0.872777	0.858615	0.871715
25450	0.899568	0.870334	0.87057	0.863536	0.856503	0.872809	0.858743	0.871827
25480	0.899765	0.870487	0.870761	0.863383	0.856868	0.872567	0.858752	0.871664
25510	0.89949	0.870639	0.870953	0.863073	0.856958	0.872599	0.858565	0.871893
25540	0.899765	0.870478	0.871182	0.863273	0.856578	0.872709	0.858496	0.871926
25570	0.899648	0.870551	0.871099	0.863199	0.856512	0.872468	0.858389	0.871842
25600	0.899687	0.870391	0.871055	0.863164	0.856758	0.872227	0.858672	0.871914
25630	0.899454	0.87062	0.870659	0.862895	0.856847	0.872025	0.858759	0.871908
25660	0.899493	0.870616	0.870616	0.86251	0.856742	0.872214	0.858496	0.871824
25690	0.899221	0.87065	0.870728	0.862592	0.856715	0.872246	0.858544	0.872012
25720	0.898989	0.870645	0.870879	0.862597	0.857115	0.871928	0.858631	0.872201
25750	0.898641	0.870563	0.870718	0.862757	0.857126	0.871767	0.858563	0.872117
25780	0.898681	0.870481	0.870597	0.862684	0.857099	0.871528	0.85834	0.871916
25810	0.89876	0.870554	0.870554	0.862573	0.856877	0.871329	0.858582	0.871871
25840	0.898529	0.870588	0.870317	0.862152	0.856618	0.87113	0.858398	0.871711
25870	0.898454	0.87039	0.870274	0.861964	0.856668	0.871202	0.858407	0.871395
25900	0.898726	0.870347	0.870193	0.861815	0.856602	0.871274	0.858456	0.871583
25930	0.898612	0.870112	0.870189	0.861473	0.856498	0.871076	0.858619	0.8715
25960	0.898459	0.870339	0.869992	0.861479	0.856549	0.871109	0.858475	0.871379
25990	0.898499	0.870065	0.86995	0.861408	0.856483	0.871066	0.858484	0.87122
26020	0.898194	0.869677	0.869716	0.861222	0.856188	0.870792	0.858686	0.871291
26050	0.898081	0.869405	0.869367	0.861382	0.856123	0.870595	0.85858	0.87094
26080	0.898083	0.869363	0.869248	0.861005	0.856058	0.870399	0.858551	0.870667
26110	0.89774	0.869169	0.869284	0.86082	0.855917	0.870471	0.858522	0.870701
26140	0.897743	0.86909	0.86909	0.860673	0.855891	0.870199	0.858416	0.870811
26170	0.897631	0.869278	0.868972	0.860566	0.855789	0.870271	0.858273	0.870806
26200	0.897519	0.869275	0.868855	0.860802	0.855687	0.870191	0.858244	0.870649
26230	0.897484	0.869272	0.8687	0.860923	0.855623	0.86992	0.857949	0.870721
26260	0.897525	0.869002	0.868431	0.860853	0.855712	0.87003	0.857959	0.870868
26290	0.897528	0.868809	0.868315	0.860746	0.855801	0.869951	0.858159	0.870635
26320	0.897454	0.868731	0.868427	0.8606	0.855699	0.869567	0.858207	0.870707
26350	0.897306	0.868956	0.868349	0.860569	0.855901	0.869298	0.858102	0.87112
26380	0.897195	0.868726	0.868196	0.860538	0.855838	0.86903	0.858074	0.871304
26410	0.897122	0.868307	0.867929	0.860697	0.85585	0.868989	0.858273	0.871337
26440	0.897126	0.867927	0.86789	0.860514	0.855787	0.868646	0.857791	0.87152
26470	0.897015	0.867586	0.867699	0.860219	0.855572	0.868493	0.857499	0.871364
26500	0.896868	0.867434	0.867547	0.860226	0.855509	0.868453	0.857245	0.871585
26530	0.896645	0.867508	0.867508	0.860121	0.855447	0.868074	0.857444	0.871579
26560	0.896574	0.867319	0.867319	0.859827	0.855648	0.867997	0.85738	0.87116
26590	0.89654	0.867168	0.867018	0.859797	0.855472	0.868146	0.857277	0.870967
26620	0.896469	0.866829	0.866717	0.85973	0.855485	0.868107	0.857325	0.870924
26650	0.896398	0.866717	0.866792	0.8594	0.855535	0.868068	0.857336	0.871069
26680	0.896214	0.866417	0.866904	0.859183	0.855697	0.867879	0.857121	0.871327
26710	0.896406	0.866342	0.866604	0.859191	0.855822	0.867653	0.85717	0.871172
26740	0.896597	0.866193	0.866343	0.859125	0.855797	0.867427	0.857031	0.870942
26770	0.896638	0.866268	0.866306	0.859208	0.855585	0.867389	0.857228	0.870938
26800	0.896455	0.866119	0.866157	0.859403	0.855597	0.867313	0.857127	0.870821
26830	0.896534	0.866157	0.86612	0.859597	0.855609	0.867089	0.857249	0.870965
26860	0.896463	0.866158	0.866009	0.859494	0.855212	0.866902	0.857446	0.871035
26890	0.896616	0.865972	0.865824	0.859539	0.855039	0.866939	0.857493	0.871104
26920	0.896471	0.865788	0.865713	0.859101	0.854978	0.867051	0.857244	0.870988
26950	0.896698	0.865529	0.865566	0.858776	0.855102	0.866827	0.85718	0.871132
26980	0.897257	0.865382	0.865419	0.85871	0.855041	0.867124	0.857042	0.870941
27010	0.897075	0.86505	0.86542	0.858349	0.855165	0.867197	0.857127	0.871085
27040	0.89682	0.865015	0.865274	0.858321	0.854956	0.866938	0.856953	0.871006
27070	0.896749	0.864832	0.864943	0.858663	0.854636	0.866753	0.856779	0.871001
27100	0.896642	0.864797	0.865129	0.858339	0.854834	0.866568	0.856863	0.870996
27130	0.896756	0.864652	0.865094	0.858275	0.854847	0.866347	0.85669	0.87077
27160	0.896465	0.864654	0.865206	0.858063	0.85486	0.866348	0.856701	0.870619
27190	0.896249	0.864583	0.865097	0.85822	0.854763	0.866238	0.856602	0.870357
27220	0.896363	0.864511	0.864952	0.858082	0.854813	0.866091	0.856796	0.870206
27250	0.896257	0.864514	0.864807	0.858018	0.854826	0.865872	0.856807	0.870385
27280	0.896334	0.864699	0.864956	0.858028	0.854802	0.865982	0.856928	0.870674
27310	0.896192	0.864775	0.864848	0.857818	0.855145	0.86602	0.856939	0.870707
27340	0.896196	0.864594	0.864704	0.857644	0.855084	0.865764	0.857023	0.870922
27370	0.896383	0.86445	0.864304	0.857545	0.855133	0.865802	0.857143	0.870552
27400	0.896131	0.86438	0.864088	0.857482	0.855292	0.865547	0.857263	0.870547
27430	0.896026	0.863872	0.863908	0.857455	0.855195	0.865221	0.857273	0.870361
27460	0.896176	0.863875	0.863802	0.857429	0.85488	0.865368	0.857247	0.870138
27490	0.896108	0.863623	0.863732	0.857112	0.855002	0.865333	0.857294	0.870062
27520	0.896257	0.863517	0.863699	0.857122	0.855087	0.865262	0.857413	0.870022
27550	0.896044	0.863702	0.863775	0.856842	0.855027	0.865082	0.857459	0.870163
27580	0.895867	0.863524	0.863669	0.856563	0.854786	0.865011	0.856889	0.870015
27610	0.895871	0.863419	0.863383	0.856574	0.854654	0.865013	0.856719	0.870047
27640	0.895695	0.86335	0.862916	0.856548	0.854486	0.865159	0.856693	0.86979
27670	0.895338	0.863209	0.863029	0.856632	0.854608	0.865161	0.856379	0.869462
27700	0.895415	0.863105	0.863069	0.85639	0.854549	0.864982	0.85657	0.869025
27730	0.895673	0.862892	0.863	0.856401	0.854778	0.86484	0.856509	0.868915
27760	0.895641	0.863112	0.863076	0.856628	0.854719	0.864625	0.856556	0.86884
27790	0.895682	0.863188	0.862936	0.856603	0.85484	0.864807	0.856747	0.868586
27820	0.895579	0.863156	0.863048	0.856686	0.854817	0.864738	0.856686	0.86844
27850	0.895296	0.863232	0.863124	0.856768	0.85465	0.864668	0.856589	0.868366
27880	0.895086	0.863307	0.863379	0.856779	0.854663	0.864455	0.856636	0.868293
27910	0.895127	0.863203	0.863311	0.856682	0.854712	0.864493	0.856575	0.868685
27940	0.895132	0.862813	0.863243	0.856586	0.85476	0.864495	0.856407	0.868611
27970	0.894959	0.862639	0.863282	0.856739	0.854773	0.864569	0.856275	0.868609
28000	0.89475	0.862679	0.863286	0.856464	0.855	0.864429	0.856429	0.8685
28030	0.894577	0.862933	0.863432	0.856511	0.85487	0.864395	0.856297	0.868605
28060	0.894476	0.86283	0.863507	0.856629	0.85474	0.864148	0.856237	0.868746
28090	0.894233	0.862869	0.86351	0.856604	0.854575	0.864044	0.856283	0.868672
28120	0.894239	0.863158	0.863478	0.856579	0.854587	0.864011	0.856472	0.868563
28150	0.893961	0.862984	0.863233	0.856625	0.854387	0.863872	0.856625	0.868632
28180	0.894003	0.862527	0.863307	0.856352	0.854045	0.863769	0.856388	0.868879
28210	0.893867	0.862425	0.863311	0.856186	0.853882	0.863665	0.856186	0.868451
28240	0.893803	0.862358	0.863244	0.856232	0.853789	0.863456	0.85602	0.868237
28270	0.893704	0.862221	0.86307	0.856208	0.85359	0.863212	0.85589	0.868164
28300	0.893746	0.862014	0.862827	0.856254	0.85364	0.86311	0.855795	0.867915
28330	0.89347	0.862231	0.862619	0.856089	0.853547	0.863149	0.855701	0.867737
28360	0.893406	0.862024	0.862518	0.85603	0.853597	0.863011	0.85536	0.867595
28390	0.893343	0.861994	0.862663	0.856076	0.853575	0.862522	0.855407	0.867524
28420	0.893103	0.861963	0.862773	0.855841	0.853272	0.862315	0.855384	0.867523
28450	0.8929	0.861898	0.862671	0.855817	0.853146	0.862355	0.855044	0.867733
28480	0.892802	0.861833	0.862676	0.85611	0.852879	0.86243	0.854846	0.867697
28510	0.892985	0.861627	0.862224	0.856015	0.852929	0.862294	0.854577	0.86752
28540	0.893097	0.861633	0.862088	0.856062	0.853083	0.862158	0.8548	0.867484
28570	0.893035	0.861393	0.861743	0.856003	0.852993	0.862023	0.854638	0.867448
28600	0.893007	0.861399	0.861643	0.855769	0.852832	0.861958	0.85458	0.867483
28630	0.892665	0.861195	0.861579	0.855641	0.852672	0.861753	0.854558	0.867377
28660	0.892673	0.861026	0.861165	0.855513	0.852582	0.861724	0.854396	0.867271
28690	0.89268	0.860683	0.860997	0.855455	0.852806	0.861799	0.85427	0.867341
28720	0.892723	0.86055	0.860898	0.855432	0.852716	0.861769	0.854004	0.86734
28750	0.892591	0.860348	0.86087	0.855478	0.852417	0.8616	0.853913	0.867339
28780	0.89253	0.860528	0.861084	0.855316	0.852154	0.861536	0.853996	0.867234
28810	0.892468	0.860396	0.860882	0.855016	0.851961	0.861472	0.853697	0.86706
28840	0.892441	0.860541	0.860645	0.854958	0.851664	0.861304	0.853641	0.866956
28870	0.89231	0.860339	0.860547	0.85504	0.851437	0.861205	0.853446	0.866886
28900	0.892388	0.860381	0.860484	0.85474	0.851557	0.861073	0.853356	0.86699
28930	0.892361	0.860387	0.860491	0.854476	0.851573	0.861113	0.853232	0.866713
28960	0.892023	0.860256	0.860635	0.854144	0.851761	0.861499	0.853039	0.866782
28990	0.891825	0.860055	0.860366	0.854329	0.852121	0.861297	0.852949	0.866644
29020	0.891971	0.860269	0.860234	0.85417	0.852412	0.861234	0.853067	0.866506
29050	0.891842	0.860275	0.860241	0.85401	0.852392	0.861377	0.853253	0.86654
29080	0.891609	0.860282	0.86011	0.853817	0.852201	0.861176	0.853473	0.866403
29110	0.891618	0.860151	0.860186	0.85359	0.852113	0.861044	0.85359	0.866506
29140	0.891627	0.860089	0.860261	0.853432	0.852093	0.86129	0.853432	0.866438
29170	0.891567	0.859925	0.860233	0.853171	0.852108	0.861296	0.85324	0.866507
29200	0.891473	0.859932	0.860274	0.852911	0.852363	0.861438	0.853356	0.866438
29230	0.891584	0.85987	0.860075	0.85272	0.852172	0.861615	0.85337	0.866062
29260	0.891456	0.859809	0.859774	0.852666	0.852051	0.86162	0.853349	0.865926
29290	0.891192	0.859611	0.859543	0.852441	0.852202	0.861523	0.853397	0.865859
29320	0.890928	0.859413	0.859618	0.852353	0.852115	0.861119	0.853342	0.865791
29350	0.890903	0.85925	0.859421	0.852504	0.852095	0.861124	0.853322	0.865622
29380	0.89064	0.859122	0.859394	0.852417	0.852042	0.861096	0.85337	0.865453
29410	0.890547	0.859164	0.859198	0.852193	0.852227	0.861136	0.853485	0.865454
29440	0.890455	0.859035	0.859375	0.852174	0.852242	0.860904	0.853533	0.865319
29470	0.890295	0.859043	0.859179	0.852121	0.852257	0.860808	0.853648	0.865287
29500	0.890271	0.858983	0.859322	0.852169	0.852034	0.860712	0.853559	0.865085
29530	0.890078	0.858822	0.859296	0.851981	0.852083	0.860582	0.853539	0.865188
29560	0.889716	0.858457	0.859235	0.851962	0.852131	0.860284	0.853417	0.865088
29590	0.889895	0.858297	0.858939	0.851605	0.852247	0.859986	0.853396	0.865056
29620	0.889602	0.85817	0.858913	0.851384	0.852498	0.860263	0.853511	0.864956
29650	0.889612	0.858246	0.859022	0.851265	0.852344	0.860067	0.853457	0.865194
29680	0.889387	0.858288	0.858929	0.851213	0.852325	0.859704	0.853268	0.865162
29710	0.889229	0.858364	0.858936	0.851128	0.852272	0.859475	0.853147	0.865029
29740	0.889307	0.858507	0.85881	0.85111	0.852051	0.859549	0.853194	0.864929
29770	0.889184	0.858347	0.858717	0.851058	0.852032	0.859557	0.853141	0.86483
29800	0.889027	0.858356	0.858691	0.851141	0.85198	0.859597	0.853121	0.864866
29830	0.889038	0.858331	0.858666	0.850922	0.851793	0.859403	0.853134	0.864599
29860	0.889015	0.858339	0.858406	0.851005	0.851942	0.859344	0.853115	0.864434
29890	0.889194	0.85828	0.858247	0.85092	0.851857	0.859384	0.853061	0.864269
29920	0.889138	0.858122	0.857955	0.850969	0.851972	0.859325	0.853108	0.864271
29950	0.889082	0.85783	0.857763	0.850952	0.85212	0.859332	0.853055	0.864274
29980	0.888926	0.857705	0.857939	0.851001	0.852135	0.859139	0.853269	0.864243
30010	0.888804	0.857781	0.857814	0.85065	0.852283	0.859114	0.853316	0.864412
30040	0.888615	0.857656	0.857656	0.850666	0.85223	0.858955	0.853096	0.864348
30070	0.888494	0.857499	0.857566	0.850349	0.852012	0.858929	0.852877	0.864283
30100	0.888372	0.857409	0.857508	0.850399	0.851728	0.85897	0.85289	0.864252
30130	0.888118	0.857053	0.857385	0.850249	0.851809	0.858945	0.852805	0.864122
30160	0.888097	0.857328	0.857162	0.850531	0.851558	0.858853	0.852619	0.863959
30190	0.888009	0.857072	0.856973	0.850646	0.851474	0.858761	0.852666	0.864061
30220	0.887955	0.857015	0.85685	0.850463	0.851125	0.85867	0.852515	0.863865
30250	0.888	0.857025	0.856992	0.85038	0.851074	0.858678	0.852364	0.863702
30280	0.887814	0.856605	0.856803	0.850594	0.850991	0.85852	0.852543	0.863639
30310	0.887562	0.856483	0.856846	0.850313	0.850775	0.858529	0.852557	0.863609
30340	0.887278	0.856559	0.856856	0.850297	0.850824	0.858471	0.852406	0.863448
30370	0.887093	0.85647	0.856997	0.850346	0.85084	0.858413	0.852157	0.863451
30400	0.887105	0.856316	0.856776	0.850132	0.850921	0.858388	0.852007	0.863553
30430	0.886954	0.856359	0.856918	0.850214	0.850904	0.858265	0.851824	0.86349
30460	0.886638	0.856139	0.856829	0.850263	0.850689	0.858175	0.851707	0.86323
30490	0.886651	0.856051	0.856609	0.85018	0.850705	0.858052	0.851755	0.863398
30520	0.886566	0.855898	0.856258	0.849934	0.850623	0.857798	0.851606	0.863172
30550	0.886448	0.855712	0.856203	0.849885	0.850344	0.857676	0.851588	0.863175
30580	0.886266	0.855559	0.856377	0.849509	0.850327	0.857521	0.851373	0.863146
30610	0.886344	0.855701	0.856485	0.849396	0.850245	0.857563	0.851519	0.862986
30640	0.886456	0.855679	0.85643	0.849119	0.850294	0.857311	0.851632	0.862826
30670	0.886371	0.85569	0.856276	0.848973	0.85031	0.857255	0.851712	0.86283
30700	0.886352	0.85557	0.856319	0.84899	0.850456	0.857166	0.851661	0.862671
30730	0.886235	0.855678	0.856167	0.84878	0.850602	0.857208	0.851546	0.862935
30760	0.886118	0.855657	0.856209	0.848505	0.850618	0.857185	0.851495	0.863036
30790	0.886132	0.85531	0.856057	0.848425	0.850503	0.857032	0.85151	0.862845
30820	0.886145	0.855191	0.85584	0.84828	0.850292	0.856944	0.85133	0.862816
30850	0.885964	0.855041	0.855527	0.847942	0.850113	0.856759	0.851248	0.862723
30880	0.88601	0.855052	0.855667	0.847863	0.850389	0.856509	0.85136	0.862694
30910	0.886024	0.855095	0.855645	0.847719	0.850275	0.856616	0.85131	0.862698
30940	0.885779	0.855236	0.855462	0.847544	0.850259	0.856626	0.851357	0.862411
30970	0.885631	0.854924	0.855473	0.847562	0.850178	0.856474	0.851275	0.862318
[truncated: 790 more rows]

## Sheet: AFX_CvsD
gene_num	WAD	AD	FC	RP	modT	samT	shrT	ibmT
1	0	0	0	0	0	0	0	0
2	0	0.5	0.5	0.5	0	0	0	0.5
3	0.333333	0.333333	0.333333	0.333333	0	0	0	0.333333
4	0.25	0.25	0.25	0.5	0	0.25	0	0.25
5	0.2	0.2	0.2	0.4	0	0.2	0	0.2
6	0.166667	0.166667	0.166667	0.333333	0	0.166667	0	0.166667
7	0.142857	0.142857	0.142857	0.285714	0	0.142857	0	0.285714
8	0.25	0.125	0.125	0.25	0	0.125	0	0.25
9	0.333333	0.222222	0.222222	0.222222	0	0.111111	0	0.222222
10	0.3	0.2	0.2	0.2	0	0.1	0	0.2
11	0.272727	0.181818	0.181818	0.181818	0	0.0909091	0	0.181818
12	0.333333	0.166667	0.166667	0.166667	0	0.0833333	0.0833333	0.166667
13	0.384615	0.153846	0.153846	0.153846	0	0.0769231	0.0769231	0.230769
14	0.357143	0.142857	0.142857	0.285714	0.0714286	0.0714286	0.0714286	0.214286
15	0.333333	0.133333	0.133333	0.266667	0.0666667	0.0666667	0.0666667	0.2
16	0.3125	0.25	0.25	0.25	0.0625	0.0625	0.0625	0.1875
17	0.294118	0.235294	0.235294	0.235294	0.0588235	0.0588235	0.117647	0.176471
18	0.277778	0.222222	0.222222	0.222222	0.111111	0.0555556	0.111111	0.166667
19	0.263158	0.210526	0.210526	0.210526	0.105263	0.0526316	0.105263	0.157895
20	0.35	0.2	0.2	0.2	0.1	0.05	0.15	0.15
21	0.333333	0.190476	0.190476	0.238095	0.0952381	0.047619	0.142857	0.142857
22	0.318182	0.181818	0.181818	0.227273	0.0909091	0.0454545	0.136364	0.136364
23	0.391304	0.173913	0.173913	0.217391	0.130435	0.0434783	0.173913	0.130435
24	0.375	0.166667	0.166667	0.208333	0.125	0.0416667	0.166667	0.125
25	0.36	0.16	0.16	0.2	0.12	0.04	0.16	0.12
26	0.384615	0.153846	0.153846	0.192308	0.153846	0.0384615	0.153846	0.153846
27	0.407407	0.148148	0.148148	0.222222	0.148148	0.037037	0.148148	0.148148
28	0.392857	0.142857	0.178571	0.214286	0.142857	0.0357143	0.142857	0.142857
29	0.413793	0.137931	0.172414	0.241379	0.137931	0.0344828	0.137931	0.172414
30	0.433333	0.2	0.166667	0.233333	0.166667	0.0333333	0.133333	0.166667
31	0.419355	0.193548	0.193548	0.225806	0.16129	0.0322581	0.129032	0.16129
32	0.40625	0.1875	0.1875	0.21875	0.15625	0.03125	0.125	0.1875
33	0.393939	0.181818	0.181818	0.212121	0.151515	0.030303	0.151515	0.181818
34	0.382353	0.176471	0.176471	0.205882	0.147059	0.0294118	0.147059	0.205882
35	0.4	0.171429	0.171429	0.2	0.142857	0.0285714	0.142857	0.2
36	0.416667	0.166667	0.166667	0.222222	0.138889	0.0833333	0.138889	0.194444
37	0.432432	0.189189	0.162162	0.216216	0.135135	0.108108	0.135135	0.216216
38	0.447368	0.184211	0.157895	0.210526	0.131579	0.131579	0.131579	0.210526
39	0.435897	0.179487	0.153846	0.230769	0.128205	0.128205	0.128205	0.205128
40	0.425	0.175	0.175	0.225	0.15	0.175	0.125	0.225
41	0.414634	0.170732	0.195122	0.219512	0.146341	0.195122	0.121951	0.219512
42	0.428571	0.166667	0.190476	0.214286	0.142857	0.214286	0.119048	0.214286
43	0.418605	0.186047	0.186047	0.209302	0.162791	0.209302	0.116279	0.209302
44	0.454545	0.181818	0.181818	0.204545	0.181818	0.204545	0.113636	0.204545
45	0.444444	0.177778	0.2	0.2	0.177778	0.2	0.111111	0.2
46	0.434783	0.173913	0.195652	0.195652	0.195652	0.217391	0.130435	0.195652
47	0.446809	0.191489	0.191489	0.191489	0.191489	0.212766	0.148936	0.191489
48	0.458333	0.1875	0.1875	0.208333	0.1875	0.208333	0.145833	0.208333
49	0.469388	0.183673	0.183673	0.204082	0.183673	0.204082	0.142857	0.22449
50	0.46	0.18	0.18	0.2	0.18	0.2	0.14	0.22
51	0.45098	0.176471	0.176471	0.196078	0.196078	0.196078	0.137255	0.215686
52	0.480769	0.192308	0.211538	0.192308	0.192308	0.192308	0.134615	0.211538
53	0.471698	0.207547	0.207547	0.188679	0.188679	0.188679	0.150943	0.207547
54	0.462963	0.203704	0.222222	0.185185	0.185185	0.203704	0.166667	0.203704
55	0.454545	0.218182	0.218182	0.181818	0.181818	0.2	0.163636	0.218182
56	0.464286	0.232143	0.232143	0.178571	0.178571	0.196429	0.160714	0.214286
57	0.45614	0.22807	0.22807	0.175439	0.175439	0.22807	0.157895	0.22807
58	0.465517	0.224138	0.224138	0.172414	0.189655	0.224138	0.155172	0.224138
59	0.491525	0.220339	0.220339	0.169492	0.186441	0.220339	0.152542	0.254237
60	0.5	0.233333	0.216667	0.166667	0.183333	0.216667	0.166667	0.25
61	0.491803	0.229508	0.213115	0.163934	0.180328	0.229508	0.163934	0.245902
62	0.5	0.225806	0.209677	0.177419	0.177419	0.225806	0.177419	0.241935
63	0.492063	0.222222	0.206349	0.174603	0.174603	0.222222	0.190476	0.238095
64	0.515625	0.21875	0.21875	0.171875	0.171875	0.234375	0.203125	0.234375
65	0.538462	0.230769	0.230769	0.169231	0.169231	0.246154	0.2	0.246154
66	0.545455	0.242424	0.227273	0.166667	0.166667	0.257576	0.19697	0.257576
67	0.552239	0.238806	0.223881	0.179104	0.179104	0.253731	0.208955	0.253731
68	0.558824	0.235294	0.235294	0.191176	0.176471	0.25	0.205882	0.25
69	0.565217	0.231884	0.231884	0.202899	0.173913	0.246377	0.202899	0.26087
70	0.585714	0.228571	0.228571	0.2	0.185714	0.242857	0.2	0.257143
71	0.591549	0.225352	0.225352	0.197183	0.183099	0.239437	0.197183	0.253521
72	0.611111	0.222222	0.222222	0.194444	0.180556	0.236111	0.208333	0.263889
73	0.60274	0.219178	0.219178	0.191781	0.178082	0.232877	0.205479	0.273973
74	0.594595	0.216216	0.216216	0.189189	0.175676	0.22973	0.202703	0.27027
75	0.6	0.213333	0.213333	0.186667	0.173333	0.24	0.2	0.266667
76	0.605263	0.210526	0.210526	0.184211	0.171053	0.25	0.197368	0.263158
77	0.636364	0.207792	0.207792	0.181818	0.168831	0.246753	0.194805	0.25974
78	0.641026	0.205128	0.217949	0.179487	0.166667	0.25641	0.205128	0.269231
79	0.64557	0.21519	0.21519	0.177215	0.164557	0.253165	0.202532	0.265823
80	0.6375	0.2125	0.2125	0.175	0.175	0.25	0.2	0.2625
81	0.654321	0.222222	0.222222	0.17284	0.17284	0.259259	0.197531	0.259259
82	0.646341	0.231707	0.219512	0.170732	0.182927	0.256098	0.195122	0.256098
83	0.650602	0.240964	0.216867	0.168675	0.180723	0.26506	0.192771	0.253012
84	0.642857	0.25	0.22619	0.166667	0.190476	0.27381	0.190476	0.261905
85	0.635294	0.247059	0.235294	0.176471	0.188235	0.282353	0.188235	0.258824
86	0.639535	0.244186	0.244186	0.186047	0.186047	0.27907	0.197674	0.267442
87	0.632184	0.241379	0.241379	0.183908	0.183908	0.298851	0.195402	0.275862
88	0.625	0.238636	0.238636	0.181818	0.193182	0.306818	0.193182	0.272727
89	0.617978	0.235955	0.235955	0.191011	0.191011	0.303371	0.191011	0.280899
90	0.611111	0.233333	0.233333	0.188889	0.188889	0.311111	0.188889	0.277778
91	0.615385	0.230769	0.230769	0.186813	0.186813	0.318681	0.186813	0.274725
92	0.619565	0.228261	0.228261	0.195652	0.184783	0.315217	0.184783	0.271739
93	0.623656	0.225806	0.225806	0.204301	0.182796	0.311828	0.182796	0.268817
94	0.638298	0.223404	0.234043	0.202128	0.180851	0.319149	0.180851	0.265957
95	0.631579	0.221053	0.231579	0.2	0.178947	0.315789	0.178947	0.263158
96	0.635417	0.21875	0.229167	0.197917	0.1875	0.3125	0.177083	0.270833
97	0.628866	0.226804	0.226804	0.195876	0.195876	0.319588	0.195876	0.278351
98	0.632653	0.234694	0.234694	0.193878	0.204082	0.316327	0.193878	0.27551
99	0.626263	0.232323	0.232323	0.20202	0.20202	0.313131	0.20202	0.282828
100	0.64	0.23	0.23	0.2	0.2	0.32	0.21	0.29
101	0.633663	0.227723	0.227723	0.207921	0.19802	0.316832	0.207921	0.29703
102	0.637255	0.22549	0.235294	0.205882	0.196078	0.313725	0.22549	0.303922
103	0.631068	0.223301	0.23301	0.203883	0.203883	0.31068	0.23301	0.300971
104	0.634615	0.230769	0.240385	0.201923	0.211538	0.317308	0.240385	0.298077
105	0.628571	0.228571	0.238095	0.2	0.209524	0.314286	0.238095	0.304762
106	0.632075	0.226415	0.235849	0.207547	0.216981	0.311321	0.245283	0.301887
107	0.635514	0.224299	0.242991	0.205607	0.214953	0.308411	0.242991	0.299065
108	0.62963	0.231481	0.25	0.203704	0.212963	0.305556	0.240741	0.305556
109	0.623853	0.229358	0.247706	0.201835	0.211009	0.302752	0.238532	0.302752
110	0.627273	0.236364	0.245455	0.2	0.209091	0.3	0.236364	0.3
111	0.630631	0.243243	0.252252	0.198198	0.207207	0.306306	0.234234	0.297297
112	0.633929	0.241071	0.258929	0.205357	0.205357	0.321429	0.232143	0.3125
113	0.637168	0.238938	0.265487	0.20354	0.212389	0.318584	0.230088	0.309735
114	0.631579	0.236842	0.263158	0.201754	0.210526	0.324561	0.236842	0.307018
115	0.634783	0.243478	0.26087	0.2	0.217391	0.321739	0.234783	0.313043
116	0.637931	0.258621	0.267241	0.198276	0.215517	0.318966	0.232759	0.310345
117	0.649573	0.264957	0.264957	0.196581	0.213675	0.316239	0.230769	0.307692
118	0.644068	0.271186	0.262712	0.194915	0.211864	0.322034	0.237288	0.305085
119	0.638655	0.268908	0.268908	0.193277	0.210084	0.319328	0.235294	0.310924
120	0.633333	0.266667	0.266667	0.191667	0.208333	0.325	0.233333	0.325
121	0.628099	0.264463	0.264463	0.190083	0.214876	0.322314	0.231405	0.330579
122	0.639344	0.262295	0.262295	0.196721	0.213115	0.327869	0.229508	0.336066
123	0.634146	0.260163	0.260163	0.195122	0.211382	0.325203	0.227642	0.333333
124	0.629032	0.258065	0.258065	0.193548	0.217742	0.322581	0.225806	0.330645
125	0.64	0.264	0.272	0.192	0.216	0.32	0.224	0.336
126	0.650794	0.269841	0.269841	0.198413	0.214286	0.31746	0.222222	0.333333
127	0.653543	0.275591	0.267717	0.19685	0.212598	0.314961	0.220472	0.330709
128	0.65625	0.289062	0.265625	0.195312	0.21875	0.320312	0.21875	0.328125
129	0.666667	0.286822	0.271318	0.193798	0.217054	0.317829	0.217054	0.325581
130	0.676923	0.3	0.276923	0.192308	0.215385	0.330769	0.215385	0.338462
131	0.679389	0.29771	0.274809	0.198473	0.221374	0.328244	0.21374	0.335878
132	0.681818	0.310606	0.280303	0.19697	0.219697	0.340909	0.212121	0.333333
133	0.676692	0.308271	0.278195	0.195489	0.218045	0.338346	0.218045	0.338346
134	0.671642	0.30597	0.283582	0.19403	0.223881	0.335821	0.223881	0.335821
135	0.666667	0.303704	0.281481	0.2	0.22963	0.348148	0.222222	0.333333
136	0.661765	0.308824	0.279412	0.198529	0.235294	0.345588	0.227941	0.338235
137	0.664234	0.306569	0.284672	0.20438	0.233577	0.343066	0.233577	0.343066
138	0.65942	0.304348	0.282609	0.210145	0.231884	0.34058	0.231884	0.347826
139	0.669065	0.302158	0.280576	0.208633	0.230216	0.338129	0.230216	0.345324
140	0.671429	0.3	0.285714	0.221429	0.235714	0.35	0.228571	0.342857
141	0.666667	0.304965	0.297872	0.219858	0.234043	0.347518	0.22695	0.340426
142	0.661972	0.302817	0.295775	0.232394	0.232394	0.352113	0.225352	0.34507
143	0.664336	0.300699	0.293706	0.230769	0.237762	0.34965	0.223776	0.342657
144	0.666667	0.305556	0.305556	0.229167	0.236111	0.354167	0.222222	0.340278
145	0.668966	0.310345	0.310345	0.227586	0.234483	0.358621	0.234483	0.337931
146	0.664384	0.315068	0.328767	0.226027	0.232877	0.363014	0.232877	0.342466
147	0.673469	0.312925	0.333333	0.231293	0.231293	0.360544	0.231293	0.340136
148	0.668919	0.310811	0.331081	0.22973	0.236486	0.364865	0.22973	0.337838
149	0.66443	0.315436	0.328859	0.228188	0.234899	0.362416	0.228188	0.342282
150	0.666667	0.313333	0.326667	0.226667	0.233333	0.366667	0.226667	0.34
151	0.675497	0.317881	0.337748	0.225166	0.238411	0.370861	0.225166	0.344371
152	0.677632	0.328947	0.348684	0.223684	0.236842	0.375	0.236842	0.348684
153	0.673203	0.339869	0.346405	0.222222	0.235294	0.379085	0.24183	0.346405
154	0.675325	0.337662	0.344156	0.220779	0.233766	0.383117	0.24026	0.350649
155	0.683871	0.335484	0.348387	0.219355	0.23871	0.387097	0.23871	0.348387
156	0.685897	0.346154	0.346154	0.217949	0.237179	0.384615	0.24359	0.358974
157	0.687898	0.350318	0.350318	0.216561	0.235669	0.394904	0.248408	0.363057
158	0.683544	0.348101	0.35443	0.21519	0.234177	0.392405	0.246835	0.367089
159	0.679245	0.352201	0.352201	0.213836	0.232704	0.389937	0.251572	0.36478
160	0.68125	0.35625	0.35625	0.2125	0.23125	0.39375	0.25	0.36875
161	0.68323	0.354037	0.360248	0.21118	0.229814	0.397516	0.248447	0.36646
162	0.685185	0.351852	0.37037	0.209877	0.228395	0.401235	0.246914	0.364198
163	0.693252	0.355828	0.368098	0.208589	0.226994	0.398773	0.245399	0.368098
164	0.689024	0.365854	0.371951	0.207317	0.22561	0.402439	0.25	0.365854
165	0.69697	0.369697	0.375758	0.206061	0.242424	0.406061	0.248485	0.363636
166	0.704819	0.373494	0.373494	0.204819	0.246988	0.415663	0.246988	0.361446
167	0.700599	0.371257	0.371257	0.203593	0.245509	0.413174	0.245509	0.359281
168	0.702381	0.369048	0.369048	0.208333	0.244048	0.410714	0.25	0.363095
169	0.710059	0.366864	0.372781	0.218935	0.248521	0.408284	0.254438	0.360947
170	0.705882	0.370588	0.370588	0.217647	0.252941	0.411765	0.252941	0.358824
171	0.707602	0.368421	0.368421	0.222222	0.251462	0.421053	0.251462	0.368421
172	0.715116	0.377907	0.366279	0.22093	0.25	0.424419	0.25	0.366279
173	0.710983	0.381503	0.364162	0.225434	0.248555	0.421965	0.254335	0.364162
174	0.718391	0.37931	0.373563	0.224138	0.247126	0.41954	0.252874	0.367816
175	0.72	0.377143	0.371429	0.228571	0.245714	0.417143	0.251429	0.371429
176	0.715909	0.375	0.369318	0.227273	0.244318	0.420455	0.25	0.369318
177	0.723164	0.372881	0.367232	0.225989	0.242938	0.418079	0.254237	0.367232
178	0.724719	0.382022	0.370787	0.224719	0.241573	0.41573	0.252809	0.376404
179	0.72067	0.379888	0.379888	0.223464	0.24581	0.418994	0.251397	0.374302
180	0.722222	0.377778	0.377778	0.233333	0.244444	0.416667	0.25	0.372222
181	0.718232	0.375691	0.375691	0.237569	0.243094	0.425414	0.248619	0.370166
182	0.71978	0.373626	0.373626	0.236264	0.247253	0.428571	0.247253	0.368132
183	0.721311	0.382514	0.377049	0.234973	0.245902	0.431694	0.245902	0.36612
184	0.722826	0.380435	0.375	0.23913	0.244565	0.440217	0.25	0.36413
185	0.72973	0.383784	0.372973	0.237838	0.243243	0.443243	0.248649	0.362162
186	0.725806	0.38172	0.376344	0.236559	0.241935	0.44086	0.252688	0.365591
187	0.73262	0.379679	0.379679	0.240642	0.240642	0.44385	0.256684	0.368984
188	0.739362	0.382979	0.37766	0.239362	0.244681	0.441489	0.255319	0.367021
189	0.740741	0.391534	0.380952	0.243386	0.248677	0.439153	0.253968	0.37037
190	0.736842	0.389474	0.384211	0.242105	0.247368	0.447368	0.257895	0.373684
191	0.73822	0.387435	0.39267	0.240838	0.246073	0.445026	0.256545	0.371728
192	0.734375	0.390625	0.401042	0.244792	0.25	0.458333	0.255208	0.369792
193	0.73057	0.388601	0.398964	0.243523	0.248705	0.46114	0.259067	0.367876
194	0.726804	0.391753	0.396907	0.242268	0.247423	0.463918	0.257732	0.371134
195	0.733333	0.394872	0.394872	0.241026	0.251282	0.461538	0.266667	0.374359
196	0.729592	0.392857	0.392857	0.244898	0.255102	0.459184	0.265306	0.372449
197	0.730964	0.390863	0.401015	0.243655	0.253807	0.461929	0.263959	0.375635
198	0.732323	0.393939	0.39899	0.242424	0.252525	0.459596	0.262626	0.383838
199	0.728643	0.396985	0.40201	0.241206	0.251256	0.462312	0.261307	0.38191
200	0.735	0.4	0.405	0.245	0.25	0.465	0.265	0.38
201	0.736318	0.39801	0.402985	0.253731	0.248756	0.462687	0.268657	0.378109
202	0.742574	0.40099	0.405941	0.252475	0.252475	0.460396	0.272277	0.381188
203	0.743842	0.403941	0.403941	0.251232	0.256158	0.458128	0.275862	0.37931
204	0.740196	0.406863	0.401961	0.254902	0.259804	0.455882	0.279412	0.382353
205	0.741463	0.409756	0.409756	0.253659	0.258537	0.453659	0.282927	0.390244
206	0.742718	0.407767	0.407767	0.252427	0.257282	0.456311	0.281553	0.393204
207	0.73913	0.405797	0.410628	0.256039	0.26087	0.458937	0.280193	0.396135
208	0.735577	0.403846	0.408654	0.259615	0.264423	0.456731	0.283654	0.394231
209	0.732057	0.401914	0.406699	0.258373	0.267943	0.45933	0.282297	0.392344
210	0.742857	0.4	0.409524	0.257143	0.271429	0.457143	0.290476	0.390476
211	0.739336	0.398104	0.412322	0.255924	0.274882	0.454976	0.2891	0.393365
212	0.745283	0.400943	0.410377	0.254717	0.273585	0.457547	0.292453	0.391509
213	0.741784	0.399061	0.408451	0.253521	0.2723	0.455399	0.29108	0.389671
214	0.742991	0.401869	0.411215	0.257009	0.271028	0.453271	0.294393	0.38785
215	0.748837	0.4	0.409302	0.265116	0.269767	0.455814	0.297674	0.390698
216	0.75	0.402778	0.407407	0.263889	0.273148	0.458333	0.305556	0.393519
217	0.746544	0.40553	0.40553	0.276498	0.276498	0.456221	0.304147	0.391705
218	0.752294	0.40367	0.412844	0.275229	0.284404	0.463303	0.302752	0.389908
219	0.757991	0.406393	0.410959	0.278539	0.283105	0.461187	0.30137	0.388128
220	0.768182	0.409091	0.418182	0.277273	0.281818	0.459091	0.3	0.386364
221	0.773756	0.40724	0.41629	0.276018	0.285068	0.461538	0.298643	0.384615
222	0.774775	0.405405	0.418919	0.274775	0.283784	0.463964	0.301802	0.382883
223	0.7713	0.403587	0.421525	0.273543	0.282511	0.461883	0.304933	0.381166
224	0.78125	0.40625	0.419643	0.272321	0.28125	0.459821	0.303571	0.379464
225	0.782222	0.408889	0.422222	0.271111	0.284444	0.457778	0.306667	0.382222
226	0.783186	0.40708	0.420354	0.269912	0.283186	0.460177	0.309735	0.384956
227	0.784141	0.409692	0.422907	0.277533	0.290749	0.45815	0.312775	0.38326
228	0.780702	0.407895	0.421053	0.276316	0.289474	0.460526	0.320175	0.390351
229	0.777293	0.41048	0.423581	0.275109	0.292576	0.462882	0.318777	0.393013
230	0.773913	0.408696	0.421739	0.278261	0.3	0.465217	0.317391	0.391304
231	0.774892	0.411255	0.419913	0.290043	0.30303	0.463203	0.320346	0.38961
232	0.771552	0.418103	0.418103	0.293103	0.301724	0.465517	0.318966	0.387931
233	0.76824	0.416309	0.416309	0.300429	0.300429	0.472103	0.317597	0.386266
234	0.769231	0.418803	0.41453	0.303419	0.299145	0.474359	0.316239	0.393162
235	0.770213	0.421277	0.417021	0.302128	0.297872	0.47234	0.314894	0.391489
236	0.775424	0.419492	0.415254	0.300847	0.300847	0.470339	0.313559	0.389831
237	0.776371	0.417722	0.417722	0.299578	0.303797	0.472574	0.312236	0.392405
238	0.777311	0.415966	0.415966	0.298319	0.310924	0.470588	0.310924	0.390756
239	0.774059	0.41841	0.41841	0.297071	0.317992	0.472803	0.309623	0.389121
240	0.775	0.416667	0.420833	0.3	0.316667	0.470833	0.316667	0.3875
241	0.775934	0.419087	0.423237	0.302905	0.315353	0.477178	0.319502	0.394191
242	0.77686	0.421488	0.421488	0.301653	0.318182	0.475207	0.318182	0.396694
243	0.773663	0.419753	0.419753	0.300412	0.320988	0.481481	0.320988	0.399177
244	0.778689	0.418033	0.422131	0.29918	0.32377	0.479508	0.32377	0.397541
245	0.779592	0.416327	0.420408	0.297959	0.322449	0.489796	0.322449	0.395918
246	0.776423	0.418699	0.422764	0.296748	0.329268	0.487805	0.321138	0.394309
247	0.777328	0.425101	0.421053	0.295547	0.327935	0.493927	0.319838	0.392713
248	0.778226	0.423387	0.419355	0.294355	0.330645	0.491935	0.322581	0.399194
249	0.779116	0.425703	0.421687	0.293173	0.329317	0.493976	0.321285	0.401606
250	0.78	0.428	0.428	0.292	0.328	0.492	0.328	0.4
251	0.776892	0.434263	0.434263	0.290837	0.326693	0.494024	0.326693	0.40239
252	0.77381	0.43254	0.436508	0.289683	0.325397	0.492063	0.329365	0.400794
253	0.778656	0.434783	0.434783	0.288538	0.324111	0.490119	0.335968	0.399209
254	0.775591	0.437008	0.440945	0.291339	0.330709	0.492126	0.334646	0.401575
255	0.776471	0.435294	0.443137	0.290196	0.329412	0.494118	0.333333	0.4
256	0.777344	0.433594	0.441406	0.289062	0.328125	0.496094	0.339844	0.402344
257	0.774319	0.431907	0.439689	0.287938	0.326848	0.498054	0.338521	0.40856
258	0.771318	0.430233	0.44186	0.286822	0.329457	0.496124	0.337209	0.406977
259	0.76834	0.432432	0.444015	0.293436	0.335907	0.501931	0.339768	0.409266
260	0.769231	0.430769	0.442308	0.292308	0.334615	0.507692	0.338462	0.411538
261	0.770115	0.429119	0.444444	0.291188	0.337165	0.505747	0.337165	0.413793
262	0.770992	0.431298	0.450382	0.290076	0.335878	0.503817	0.335878	0.412214
263	0.771863	0.429658	0.452471	0.288973	0.334601	0.501901	0.338403	0.410646
264	0.776515	0.439394	0.450758	0.287879	0.337121	0.5	0.337121	0.416667
265	0.777358	0.445283	0.449057	0.29434	0.339623	0.498113	0.339623	0.422642
266	0.778195	0.443609	0.451128	0.296992	0.338346	0.496241	0.338346	0.421053
267	0.779026	0.445693	0.453184	0.299625	0.337079	0.498127	0.337079	0.423221
268	0.787313	0.447761	0.455224	0.302239	0.335821	0.507463	0.335821	0.421642
269	0.788104	0.449814	0.457249	0.301115	0.33829	0.505576	0.334572	0.420074
270	0.785185	0.448148	0.455556	0.303704	0.337037	0.503704	0.333333	0.42963
271	0.782288	0.450185	0.453875	0.302583	0.335793	0.505535	0.332103	0.431734
272	0.783088	0.455882	0.455882	0.301471	0.334559	0.507353	0.338235	0.430147
273	0.78022	0.461538	0.461538	0.304029	0.336996	0.505495	0.336996	0.432234
274	0.777372	0.463504	0.463504	0.306569	0.339416	0.507299	0.339416	0.430657
275	0.774545	0.465455	0.461818	0.309091	0.338182	0.505455	0.338182	0.429091
276	0.775362	0.463768	0.460145	0.311594	0.336957	0.503623	0.34058	0.431159
277	0.776173	0.462094	0.462094	0.314079	0.33935	0.505415	0.33935	0.429603
278	0.773381	0.460432	0.460432	0.31295	0.338129	0.503597	0.338129	0.438849
279	0.770609	0.462366	0.458781	0.311828	0.340502	0.501792	0.336918	0.437276
280	0.767857	0.460714	0.460714	0.310714	0.342857	0.5	0.335714	0.435714
281	0.768683	0.459075	0.466192	0.309609	0.345196	0.498221	0.338078	0.434164
282	0.769504	0.457447	0.464539	0.308511	0.347518	0.496454	0.336879	0.43617
283	0.770318	0.462898	0.469965	0.30742	0.353357	0.501767	0.339223	0.434629
284	0.771127	0.464789	0.471831	0.306338	0.355634	0.503521	0.341549	0.433099
285	0.77193	0.466667	0.470175	0.305263	0.357895	0.501754	0.347368	0.431579
286	0.769231	0.465035	0.468531	0.307692	0.36014	0.5	0.34965	0.433566
287	0.766551	0.463415	0.470383	0.30662	0.358885	0.501742	0.351916	0.43554
288	0.767361	0.461806	0.46875	0.309028	0.364583	0.503472	0.350694	0.440972
289	0.768166	0.460208	0.474048	0.311419	0.363322	0.512111	0.352941	0.439446
290	0.768966	0.458621	0.47931	0.313793	0.362069	0.510345	0.355172	0.441379
291	0.766323	0.463918	0.4811	0.316151	0.360825	0.512027	0.357388	0.439863
292	0.763699	0.465753	0.482877	0.315068	0.359589	0.513699	0.356164	0.438356
293	0.767918	0.47099	0.481229	0.317406	0.358362	0.511945	0.354949	0.43686
294	0.768707	0.472789	0.482993	0.316327	0.357143	0.510204	0.357143	0.442177
295	0.766102	0.471186	0.484746	0.318644	0.362712	0.511864	0.359322	0.440678
296	0.763514	0.472973	0.483108	0.317568	0.361486	0.510135	0.358108	0.442568
297	0.76431	0.47138	0.481481	0.319865	0.360269	0.511785	0.363636	0.444444
298	0.765101	0.469799	0.483221	0.318792	0.362416	0.513423	0.362416	0.442953
299	0.765886	0.468227	0.48495	0.32107	0.361204	0.51505	0.361204	0.441472
300	0.766667	0.47	0.483333	0.326667	0.36	0.516667	0.363333	0.443333
301	0.767442	0.468439	0.481728	0.325581	0.362126	0.518272	0.362126	0.445183
302	0.764901	0.470199	0.483444	0.324503	0.360927	0.523179	0.360927	0.443709
303	0.765677	0.471947	0.485149	0.330033	0.359736	0.521452	0.363036	0.442244
304	0.763158	0.470395	0.486842	0.332237	0.361842	0.526316	0.365132	0.447368
305	0.760656	0.472131	0.488525	0.331148	0.367213	0.527869	0.370492	0.445902
306	0.75817	0.477124	0.486928	0.333333	0.366013	0.53268	0.372549	0.447712
307	0.7557	0.478827	0.485342	0.332248	0.368078	0.534202	0.37785	0.452769
308	0.756494	0.480519	0.483766	0.331169	0.366883	0.532468	0.376623	0.451299
309	0.757282	0.478964	0.482201	0.330097	0.368932	0.537217	0.381877	0.449838
310	0.758065	0.477419	0.483871	0.335484	0.367742	0.535484	0.380645	0.448387
311	0.758842	0.482315	0.482315	0.334405	0.366559	0.533762	0.382637	0.453376
312	0.759615	0.480769	0.483974	0.333333	0.36859	0.532051	0.38141	0.451923
313	0.757188	0.482428	0.485623	0.332268	0.370607	0.533546	0.380192	0.453674
314	0.754777	0.480892	0.487261	0.33121	0.369427	0.531847	0.38535	0.455414
315	0.752381	0.48254	0.485714	0.333333	0.368254	0.530159	0.384127	0.457143
316	0.756329	0.481013	0.490506	0.335443	0.367089	0.528481	0.386076	0.455696
317	0.757098	0.48265	0.492114	0.334385	0.365931	0.533123	0.384858	0.457413
318	0.754717	0.484277	0.490566	0.333333	0.36478	0.531447	0.386792	0.455975
319	0.758621	0.482759	0.492163	0.332288	0.363636	0.532915	0.38558	0.454545
320	0.7625	0.484375	0.490625	0.33125	0.3625	0.5375	0.384375	0.453125
321	0.76947	0.485981	0.489097	0.330218	0.367601	0.538941	0.389408	0.454829
322	0.770186	0.487578	0.487578	0.332298	0.369565	0.537267	0.388199	0.456522
323	0.767802	0.489164	0.49226	0.334365	0.371517	0.535604	0.386997	0.455108
324	0.768519	0.490741	0.493827	0.333333	0.37037	0.533951	0.385802	0.45679
325	0.766154	0.492308	0.492308	0.332308	0.369231	0.535385	0.387692	0.458462
326	0.763804	0.493865	0.496933	0.334356	0.368098	0.53681	0.389571	0.457055
327	0.764526	0.492355	0.498471	0.336391	0.366972	0.538226	0.391437	0.455657
328	0.762195	0.496951	0.5	0.338415	0.365854	0.536585	0.390244	0.454268
329	0.759878	0.49848	0.49848	0.337386	0.364742	0.537994	0.389058	0.455927
330	0.766667	0.49697	0.5	0.339394	0.366667	0.536364	0.393939	0.454545
331	0.76435	0.495468	0.501511	0.34139	0.365559	0.537764	0.392749	0.453172
332	0.76506	0.496988	0.503012	0.340361	0.36747	0.536145	0.391566	0.451807
333	0.765766	0.495495	0.507508	0.342342	0.369369	0.534535	0.39039	0.453453
334	0.766467	0.502994	0.508982	0.344311	0.368263	0.532934	0.389222	0.45509
335	0.767164	0.501493	0.507463	0.349254	0.370149	0.537313	0.391045	0.456716
336	0.770833	0.5	0.508929	0.35119	0.372024	0.535714	0.392857	0.458333
337	0.771513	0.501484	0.507418	0.350148	0.376855	0.537092	0.394659	0.459941
338	0.769231	0.502959	0.505917	0.349112	0.381657	0.538462	0.393491	0.45858
339	0.772861	0.501475	0.504425	0.351032	0.380531	0.545723	0.39528	0.463127
340	0.773529	0.5	0.502941	0.35	0.382353	0.547059	0.394118	0.461765
341	0.771261	0.498534	0.507331	0.351906	0.384164	0.545455	0.395894	0.460411
342	0.769006	0.5	0.508772	0.353801	0.383041	0.546784	0.394737	0.459064
343	0.769679	0.501458	0.507289	0.35277	0.38484	0.548105	0.396501	0.460641
344	0.776163	0.502907	0.508721	0.351744	0.383721	0.546512	0.395349	0.459302
345	0.773913	0.507246	0.510145	0.350725	0.385507	0.544928	0.394203	0.457971
346	0.771676	0.50578	0.508671	0.349711	0.384393	0.543353	0.393064	0.459538
347	0.772334	0.504323	0.507205	0.351585	0.389049	0.544669	0.394813	0.458213
348	0.772989	0.502874	0.505747	0.353448	0.387931	0.545977	0.393678	0.462644
349	0.773639	0.501433	0.507163	0.352436	0.386819	0.544413	0.39255	0.464183
350	0.774286	0.502857	0.505714	0.354286	0.388571	0.545714	0.397143	0.462857
351	0.77208	0.501425	0.504274	0.353276	0.387464	0.547009	0.39886	0.461538
352	0.775568	0.5	0.505682	0.355114	0.389205	0.548295	0.397727	0.460227
353	0.773371	0.498584	0.507082	0.354108	0.388102	0.549575	0.396601	0.461756
354	0.774011	0.50565	0.50565	0.355932	0.387006	0.550847	0.398305	0.460452
355	0.771831	0.504225	0.504225	0.357746	0.385915	0.552113	0.397183	0.464789
356	0.769663	0.505618	0.505618	0.356742	0.38764	0.553371	0.396067	0.463483
357	0.767507	0.504202	0.507003	0.358543	0.389356	0.554622	0.394958	0.464986
358	0.768156	0.505587	0.50838	0.357542	0.391061	0.555866	0.396648	0.469274
359	0.768802	0.504178	0.512535	0.359331	0.389972	0.559889	0.398329	0.467967
360	0.769444	0.502778	0.511111	0.358333	0.388889	0.558333	0.4	0.469444
361	0.767313	0.501385	0.512465	0.362881	0.393352	0.559557	0.401662	0.470914
362	0.770718	0.505525	0.513812	0.364641	0.392265	0.563536	0.406077	0.472376
363	0.774105	0.504132	0.512397	0.369146	0.393939	0.561983	0.404959	0.471074
364	0.774725	0.505495	0.513736	0.368132	0.395604	0.56044	0.403846	0.46978
365	0.775342	0.509589	0.515068	0.367123	0.394521	0.561644	0.405479	0.471233
366	0.775956	0.508197	0.516393	0.368852	0.396175	0.562842	0.404372	0.469945
367	0.776567	0.509537	0.514986	0.370572	0.39782	0.564033	0.405995	0.47139
368	0.777174	0.508152	0.513587	0.369565	0.396739	0.565217	0.407609	0.475543
369	0.775068	0.506775	0.512195	0.371274	0.395664	0.566396	0.409214	0.476965
370	0.778378	0.508108	0.516216	0.372973	0.397297	0.567568	0.408108	0.475676
371	0.778976	0.506739	0.51752	0.371968	0.396226	0.571429	0.409704	0.474394
372	0.776882	0.505376	0.516129	0.370968	0.400538	0.572581	0.408602	0.473118
373	0.774799	0.506702	0.517426	0.369973	0.402145	0.571046	0.407507	0.47185
374	0.772727	0.510695	0.518717	0.368984	0.40107	0.569519	0.406417	0.475936
375	0.773333	0.514667	0.52	0.368	0.402667	0.570667	0.410667	0.48
376	0.771277	0.513298	0.521277	0.367021	0.404255	0.569149	0.409574	0.484043
377	0.771883	0.514589	0.522546	0.366048	0.408488	0.567639	0.411141	0.488064
378	0.769841	0.518519	0.521164	0.367725	0.407407	0.566138	0.410053	0.486772
379	0.770449	0.519789	0.522427	0.366755	0.408971	0.564644	0.408971	0.485488
380	0.771053	0.523684	0.521053	0.368421	0.407895	0.565789	0.407895	0.484211
381	0.771654	0.52231	0.527559	0.367454	0.406824	0.566929	0.406824	0.48294
382	0.772251	0.526178	0.528796	0.36911	0.405759	0.565445	0.405759	0.484293
383	0.772846	0.527415	0.530026	0.368146	0.407311	0.56658	0.4047	0.483029
384	0.773438	0.526042	0.528646	0.369792	0.40625	0.565104	0.403646	0.481771
385	0.776623	0.524675	0.527273	0.371429	0.407792	0.563636	0.402597	0.480519
386	0.777202	0.525907	0.528497	0.370466	0.406736	0.564767	0.404145	0.479275
387	0.775194	0.527132	0.527132	0.369509	0.410853	0.565891	0.405685	0.478036
388	0.775773	0.528351	0.530928	0.371134	0.409794	0.564433	0.407216	0.476804
389	0.773779	0.526992	0.529563	0.37018	0.411311	0.562982	0.40617	0.475578
390	0.771795	0.525641	0.530769	0.369231	0.410256	0.564103	0.407692	0.476923
391	0.772379	0.526854	0.529412	0.370844	0.414322	0.565217	0.409207	0.480818
392	0.770408	0.528061	0.528061	0.372449	0.415816	0.568878	0.415816	0.482143
393	0.770992	0.526718	0.529262	0.371501	0.417303	0.572519	0.414758	0.486005
394	0.769036	0.525381	0.527919	0.373096	0.42132	0.573604	0.416244	0.484772
395	0.772152	0.524051	0.529114	0.374684	0.420253	0.574684	0.41519	0.483544
396	0.772727	0.525253	0.532828	0.373737	0.421717	0.580808	0.414141	0.482323
397	0.770781	0.526448	0.534005	0.375315	0.423174	0.581864	0.413098	0.481108
398	0.773869	0.525126	0.535176	0.374372	0.422111	0.580402	0.41206	0.482412
399	0.774436	0.526316	0.533835	0.37594	0.423559	0.581454	0.413534	0.481203
400	0.7725	0.5275	0.535	0.375	0.4225	0.585	0.415	0.4825
401	0.770574	0.528678	0.53616	0.374065	0.42394	0.586035	0.416459	0.486284
402	0.768657	0.527363	0.539801	0.375622	0.427861	0.589552	0.41791	0.485075
403	0.766749	0.528536	0.538462	0.377171	0.426799	0.588089	0.416873	0.483871
404	0.769802	0.527228	0.539604	0.378713	0.428218	0.589109	0.415842	0.485149
405	0.77284	0.525926	0.538272	0.377778	0.42963	0.587654	0.417284	0.483951
406	0.775862	0.524631	0.536946	0.37931	0.428571	0.586207	0.416256	0.482759
407	0.773956	0.525799	0.540541	0.378378	0.429975	0.584767	0.41769	0.481572
408	0.772059	0.526961	0.539216	0.379902	0.428922	0.583333	0.421569	0.482843
409	0.770171	0.528117	0.537897	0.378973	0.427873	0.584352	0.425428	0.481663
410	0.768293	0.529268	0.541463	0.380488	0.426829	0.582927	0.426829	0.480488
411	0.768856	0.532847	0.540146	0.381995	0.428224	0.583942	0.43309	0.479319
412	0.76699	0.533981	0.541262	0.383495	0.429612	0.587379	0.432039	0.480583
413	0.765133	0.532688	0.542373	0.387409	0.433414	0.585956	0.435835	0.48184
414	0.768116	0.533816	0.541063	0.391304	0.437198	0.584541	0.434783	0.483092
415	0.768675	0.53253	0.542169	0.390361	0.436145	0.583133	0.438554	0.484337
416	0.769231	0.53125	0.540865	0.389423	0.4375	0.586538	0.4375	0.485577
417	0.769784	0.532374	0.544365	0.388489	0.436451	0.589928	0.438849	0.484412
418	0.767943	0.535885	0.545455	0.389952	0.435407	0.588517	0.437799	0.483254
419	0.768496	0.539379	0.548926	0.391408	0.434368	0.591885	0.439141	0.4821
420	0.766667	0.538095	0.55	0.392857	0.435714	0.592857	0.438095	0.480952
421	0.769596	0.539192	0.553444	0.394299	0.434679	0.591449	0.437055	0.47981
422	0.767773	0.542654	0.552133	0.393365	0.433649	0.594787	0.438389	0.481043
423	0.765957	0.546099	0.550827	0.397163	0.432624	0.593381	0.437352	0.48227
424	0.766509	0.54717	0.551887	0.396226	0.431604	0.591981	0.436321	0.481132
425	0.764706	0.550588	0.552941	0.395294	0.432941	0.592941	0.435294	0.482353
426	0.765258	0.551643	0.551643	0.396714	0.431925	0.596244	0.434272	0.481221
427	0.765808	0.552693	0.555035	0.395785	0.433255	0.59719	0.433255	0.480094
428	0.768692	0.551402	0.553738	0.39486	0.434579	0.595794	0.436916	0.483645
429	0.769231	0.550117	0.55711	0.393939	0.433566	0.596737	0.435897	0.484848
430	0.767442	0.551163	0.555814	0.393023	0.432558	0.597674	0.434884	0.483721
431	0.765661	0.552204	0.554524	0.394432	0.431555	0.596288	0.438515	0.482599
432	0.763889	0.555556	0.555556	0.395833	0.430556	0.597222	0.439815	0.483796
433	0.764434	0.554273	0.556582	0.397229	0.429561	0.598152	0.441109	0.487298
434	0.769585	0.5553	0.559908	0.396313	0.428571	0.596774	0.440092	0.488479
435	0.767816	0.554023	0.56092	0.395402	0.427586	0.595402	0.43908	0.487356
436	0.766055	0.555046	0.561927	0.396789	0.426606	0.59633	0.442661	0.486239
437	0.768879	0.553776	0.560641	0.395881	0.427918	0.594966	0.441648	0.487414
438	0.769406	0.554795	0.559361	0.394977	0.426941	0.59589	0.442922	0.493151
439	0.769932	0.558087	0.558087	0.394077	0.425968	0.599089	0.441913	0.494305
440	0.768182	0.559091	0.559091	0.395455	0.425	0.6	0.440909	0.493182
441	0.76644	0.557823	0.562358	0.396825	0.426304	0.598639	0.439909	0.492063
442	0.764706	0.558824	0.565611	0.39819	0.427602	0.597285	0.441176	0.49095
443	0.76298	0.557562	0.564334	0.397291	0.428894	0.595937	0.442438	0.489842
444	0.765766	0.556306	0.565315	0.396396	0.427928	0.596847	0.441441	0.488739
445	0.764045	0.555056	0.564045	0.397753	0.426966	0.595506	0.440449	0.492135
446	0.762332	0.556054	0.565022	0.399103	0.428251	0.598655	0.439462	0.491031
447	0.760626	0.55481	0.568233	0.39821	0.42953	0.597315	0.438479	0.489933
448	0.761161	0.560268	0.569196	0.399554	0.430804	0.598214	0.4375	0.491071
449	0.76392	0.55902	0.570156	0.398664	0.432071	0.599109	0.436526	0.489978
450	0.764444	0.557778	0.568889	0.4	0.431111	0.597778	0.437778	0.493333
451	0.764967	0.558758	0.569845	0.399113	0.432373	0.596452	0.436807	0.492239
452	0.769912	0.559735	0.568584	0.39823	0.433628	0.595133	0.438053	0.49115
453	0.770419	0.560706	0.569536	0.399558	0.434879	0.593819	0.437086	0.490066
454	0.770925	0.561674	0.568282	0.398678	0.436123	0.594714	0.438326	0.493392
455	0.775824	0.56044	0.569231	0.397802	0.437363	0.595604	0.437363	0.496703
456	0.776316	0.561404	0.570175	0.39693	0.436404	0.594298	0.436404	0.495614
457	0.776805	0.562363	0.571116	0.396061	0.435449	0.592998	0.437637	0.49453
458	0.777293	0.565502	0.572052	0.39738	0.434498	0.591703	0.436681	0.49345
459	0.777778	0.568627	0.570806	0.396514	0.43573	0.590414	0.437908	0.494553
460	0.778261	0.569565	0.569565	0.395652	0.434783	0.591304	0.43913	0.493478
461	0.778742	0.572668	0.572668	0.394794	0.436009	0.590022	0.438178	0.494577
462	0.779221	0.573593	0.573593	0.400433	0.435065	0.588745	0.437229	0.495671
463	0.777538	0.574514	0.576674	0.399568	0.434125	0.589633	0.438445	0.49676
464	0.775862	0.573276	0.577586	0.400862	0.43319	0.588362	0.439655	0.497845
465	0.774194	0.572043	0.578495	0.4	0.434409	0.587097	0.43871	0.496774
466	0.772532	0.575107	0.577253	0.401288	0.439914	0.585837	0.439914	0.495708
467	0.770878	0.573876	0.578158	0.400428	0.438972	0.584582	0.438972	0.498929
468	0.769231	0.574786	0.576923	0.401709	0.438034	0.58547	0.440171	0.5
469	0.767591	0.575693	0.575693	0.400853	0.4371	0.586354	0.441365	0.501066
470	0.765957	0.574468	0.576596	0.4	0.43617	0.585106	0.440426	0.504255
471	0.768577	0.573248	0.575372	0.399151	0.435244	0.585987	0.43949	0.503185
472	0.769068	0.572034	0.576271	0.398305	0.434322	0.586864	0.440678	0.502119
473	0.767442	0.577167	0.577167	0.397463	0.433404	0.587738	0.44186	0.503171
474	0.765823	0.575949	0.578059	0.396624	0.432489	0.588608	0.440928	0.50211
475	0.766316	0.574737	0.576842	0.395789	0.431579	0.589474	0.44	0.501053
476	0.766807	0.57563	0.57563	0.397059	0.430672	0.588235	0.439076	0.5
477	0.769392	0.574423	0.574423	0.396226	0.429769	0.587002	0.438155	0.503145
478	0.767782	0.573222	0.577406	0.39749	0.42887	0.587866	0.437238	0.502092
479	0.768267	0.574113	0.5762	0.398747	0.427975	0.588727	0.436326	0.503132
480	0.770833	0.575	0.575	0.4	0.429167	0.5875	0.4375	0.502083
481	0.769231	0.575884	0.577963	0.399168	0.428274	0.588358	0.438669	0.50104
482	0.76971	0.574689	0.578838	0.40249	0.427386	0.589212	0.439834	0.5
483	0.770186	0.573499	0.57971	0.401656	0.426501	0.587992	0.438923	0.501035
484	0.770661	0.572314	0.580579	0.404959	0.427686	0.588843	0.440083	0.504132
485	0.771134	0.573196	0.579381	0.404124	0.426804	0.587629	0.439175	0.503093
486	0.771605	0.574074	0.578189	0.40535	0.425926	0.590535	0.438272	0.502058
487	0.774127	0.572895	0.577002	0.404517	0.427105	0.589322	0.437372	0.501027
488	0.77459	0.57582	0.577869	0.405738	0.428279	0.588115	0.436475	0.502049
489	0.773006	0.574642	0.578732	0.404908	0.429448	0.588957	0.435583	0.501022
490	0.773469	0.57551	0.579592	0.408163	0.430612	0.591837	0.434694	0.502041
491	0.773931	0.574338	0.582485	0.407332	0.431772	0.592668	0.433809	0.503055
492	0.776423	0.573171	0.581301	0.408537	0.430894	0.591463	0.432927	0.502033
493	0.774848	0.574037	0.58215	0.407708	0.43002	0.59432	0.434077	0.503043
494	0.775304	0.574899	0.580972	0.408907	0.431174	0.593117	0.433198	0.504049
495	0.773737	0.577778	0.581818	0.412121	0.430303	0.591919	0.434343	0.50303
496	0.772177	0.576613	0.580645	0.41129	0.429435	0.594758	0.435484	0.502016
497	0.770624	0.577465	0.583501	0.412475	0.430584	0.593561	0.434608	0.501006
498	0.771084	0.576305	0.584337	0.413655	0.429719	0.592369	0.435743	0.502008
499	0.769539	0.579158	0.58517	0.41483	0.428858	0.59519	0.43487	0.503006
500	0.77	0.578	0.588	0.414	0.428	0.594	0.434	0.504
501	0.772455	0.576846	0.588822	0.41517	0.427146	0.59481	0.437126	0.50499
502	0.772908	0.577689	0.589641	0.418327	0.428287	0.595618	0.438247	0.503984
503	0.77336	0.580517	0.592445	0.417495	0.429423	0.594433	0.437376	0.50497
504	0.77381	0.579365	0.59127	0.416667	0.430556	0.595238	0.436508	0.503968
505	0.772277	0.582178	0.590099	0.417822	0.431683	0.59604	0.437624	0.50495
506	0.770751	0.583004	0.590909	0.416996	0.43083	0.596838	0.436759	0.505929
507	0.773176	0.585799	0.593688	0.416174	0.431953	0.599606	0.435897	0.504931
508	0.775591	0.586614	0.59252	0.415354	0.431102	0.600394	0.437008	0.505906
509	0.776031	0.585462	0.59332	0.418468	0.434185	0.599214	0.438114	0.504912
510	0.77451	0.586275	0.594118	0.419608	0.435294	0.6	0.437255	0.505882
511	0.774951	0.585127	0.592955	0.420744	0.436399	0.598826	0.440313	0.506849
512	0.773438	0.585938	0.591797	0.421875	0.435547	0.599609	0.441406	0.505859
513	0.773879	0.586745	0.592593	0.423002	0.434698	0.598441	0.442495	0.508772
514	0.774319	0.589494	0.593385	0.42607	0.435798	0.599222	0.441634	0.511673
515	0.776699	0.58835	0.594175	0.429126	0.436893	0.598058	0.440777	0.512621
516	0.777132	0.589147	0.594961	0.430233	0.437984	0.596899	0.439922	0.513566
517	0.777563	0.589942	0.595745	0.431335	0.437137	0.599613	0.441006	0.512573
518	0.777992	0.590734	0.594595	0.432432	0.436293	0.602317	0.440154	0.513514
519	0.77842	0.589595	0.593449	0.431599	0.435453	0.601156	0.441233	0.512524
520	0.776923	0.588462	0.594231	0.432692	0.434615	0.601923	0.444231	0.513462
521	0.777351	0.589251	0.596929	0.43762	0.435701	0.600768	0.443378	0.514395
522	0.777778	0.588123	0.597701	0.436782	0.434866	0.601533	0.44636	0.51341
523	0.778203	0.586998	0.596558	0.435946	0.434034	0.602294	0.447419	0.51434
524	0.780534	0.589695	0.599237	0.437023	0.435115	0.603053	0.446565	0.515267
525	0.780952	0.590476	0.6	0.44	0.43619	0.60381	0.445714	0.51619
526	0.779468	0.591255	0.60076	0.441065	0.437262	0.602662	0.446768	0.515209
527	0.777989	0.59203	0.59962	0.442125	0.436433	0.603416	0.44592	0.516129
528	0.776515	0.592803	0.598485	0.443182	0.4375	0.602273	0.44697	0.515152
529	0.776938	0.595463	0.601134	0.444234	0.438563	0.604915	0.446125	0.514178
530	0.777358	0.598113	0.601887	0.443396	0.443396	0.60566	0.445283	0.515094
531	0.775895	0.600753	0.602637	0.444444	0.442561	0.606403	0.444444	0.516008
532	0.778195	0.601504	0.603383	0.445489	0.441729	0.607143	0.443609	0.515038
533	0.776735	0.600375	0.604128	0.448405	0.440901	0.606004	0.442777	0.514071
534	0.780899	0.601124	0.602996	0.447566	0.440075	0.606742	0.441948	0.513109
535	0.779439	0.6	0.603738	0.448598	0.439252	0.605607	0.441121	0.51215
536	0.777985	0.598881	0.602612	0.451493	0.438433	0.608209	0.442164	0.51306
537	0.778399	0.599628	0.603352	0.454376	0.441341	0.608939	0.443203	0.512104
538	0.77881	0.598513	0.604089	0.45539	0.442379	0.607807	0.444238	0.511152
539	0.777365	0.597403	0.602968	0.454545	0.441558	0.608534	0.443414	0.510204
540	0.775926	0.598148	0.605556	0.455556	0.440741	0.609259	0.444444	0.509259
541	0.77634	0.598891	0.608133	0.454713	0.439926	0.608133	0.44732	0.510166
542	0.778598	0.601476	0.607011	0.457565	0.440959	0.610701	0.448339	0.509225
543	0.777164	0.60221	0.607735	0.456722	0.440147	0.609576	0.449355	0.510129
544	0.775735	0.601103	0.608456	0.459559	0.439338	0.608456	0.448529	0.512868
545	0.776147	0.601835	0.607339	0.46055	0.440367	0.607339	0.449541	0.511927
546	0.776557	0.602564	0.606227	0.461538	0.43956	0.608059	0.450549	0.510989
547	0.775137	0.601463	0.605119	0.460695	0.440585	0.606947	0.451554	0.510055
548	0.773723	0.600365	0.605839	0.461679	0.443431	0.605839	0.45073	0.509124
549	0.774135	0.601093	0.606557	0.462659	0.442623	0.604736	0.45173	0.510018
550	0.774545	0.601818	0.605455	0.461818	0.441818	0.605455	0.450909	0.512727
551	0.774955	0.604356	0.604356	0.462795	0.442831	0.607985	0.451906	0.513612
552	0.773551	0.603261	0.605072	0.461957	0.443841	0.608696	0.451087	0.514493
553	0.772152	0.603978	0.603978	0.462929	0.446655	0.611212	0.450271	0.513562
554	0.772563	0.602888	0.606498	0.462094	0.445848	0.610108	0.449458	0.512635
555	0.772973	0.601802	0.607207	0.461261	0.448649	0.610811	0.448649	0.513514
556	0.773381	0.602518	0.607914	0.46223	0.44964	0.609712	0.44964	0.514388
557	0.773788	0.601436	0.610413	0.466786	0.450628	0.612208	0.450628	0.513465
558	0.774194	0.602151	0.609319	0.467742	0.451613	0.612903	0.449821	0.514337
559	0.774597	0.602862	0.608229	0.466905	0.450805	0.613596	0.449016	0.513417
560	0.775	0.603571	0.607143	0.467857	0.45	0.614286	0.448214	0.5125
561	0.773619	0.602496	0.607843	0.467023	0.449198	0.616756	0.447415	0.513369
562	0.77758	0.603203	0.61032	0.469751	0.448399	0.615658	0.450178	0.512456
563	0.777975	0.602131	0.612789	0.468917	0.449378	0.616341	0.449378	0.511545
564	0.778369	0.601064	0.611702	0.468085	0.448582	0.615248	0.448582	0.515957
565	0.776991	0.60354	0.612389	0.467257	0.449558	0.614159	0.447788	0.515044
566	0.777385	0.606007	0.613074	0.466431	0.448763	0.616608	0.446996	0.515901
567	0.779541	0.606702	0.611993	0.465608	0.449735	0.617284	0.446208	0.516755
568	0.778169	0.605634	0.610915	0.464789	0.454225	0.616197	0.445423	0.515845
569	0.776801	0.604569	0.609842	0.463972	0.453427	0.615114	0.446397	0.514938
570	0.775439	0.603509	0.608772	0.463158	0.452632	0.615789	0.445614	0.515789
571	0.775832	0.602452	0.609457	0.462347	0.45359	0.616462	0.444834	0.516637
572	0.774476	0.604895	0.608392	0.461538	0.452797	0.620629	0.445804	0.515734
573	0.773124	0.605585	0.60733	0.460733	0.453752	0.619546	0.446771	0.514834
574	0.773519	0.60453	0.606272	0.45993	0.452962	0.621951	0.445993	0.513937
575	0.773913	0.603478	0.608696	0.46087	0.452174	0.626087	0.446957	0.513043
576	0.776042	0.604167	0.609375	0.461806	0.451389	0.626736	0.446181	0.512153
577	0.77643	0.606586	0.611785	0.462738	0.450607	0.627383	0.448873	0.514731
578	0.775087	0.605536	0.610727	0.461938	0.453287	0.629758	0.449827	0.513841
579	0.775475	0.604491	0.609672	0.462867	0.454231	0.62867	0.44905	0.516408
580	0.775862	0.603448	0.608621	0.462069	0.455172	0.627586	0.45	0.515517
581	0.776248	0.60241	0.609294	0.461274	0.45611	0.626506	0.450947	0.51463
582	0.778351	0.601375	0.609966	0.460481	0.455326	0.627148	0.45189	0.513746
583	0.777015	0.602058	0.608919	0.461407	0.457976	0.626072	0.451115	0.51458
584	0.77911	0.601027	0.609589	0.462329	0.460616	0.626712	0.450342	0.513699
585	0.781197	0.603419	0.610256	0.463248	0.461538	0.625641	0.449573	0.512821
586	0.78157	0.602389	0.610922	0.464164	0.460751	0.624573	0.450512	0.511945
587	0.780239	0.601363	0.611584	0.463373	0.459966	0.623509	0.449744	0.512777
588	0.780612	0.602041	0.610544	0.462585	0.460884	0.627551	0.45068	0.511905
589	0.782683	0.602716	0.611205	0.463497	0.4618	0.626486	0.451613	0.514431
590	0.781356	0.60339	0.611864	0.464407	0.461017	0.627119	0.450847	0.513559
591	0.783418	0.602369	0.610829	0.465313	0.460237	0.626058	0.450085	0.51269
592	0.782095	0.60473	0.611486	0.464527	0.461149	0.626689	0.449324	0.511824
593	0.782462	0.607083	0.612142	0.46543	0.462057	0.625632	0.451939	0.510961
594	0.782828	0.606061	0.611111	0.464646	0.461279	0.624579	0.451178	0.511785
595	0.784874	0.606723	0.611765	0.463866	0.460504	0.62521	0.452101	0.512605
596	0.785235	0.605705	0.610738	0.463087	0.461409	0.625839	0.45302	0.511745
597	0.78392	0.60469	0.61139	0.463987	0.460637	0.624791	0.452261	0.510888
598	0.782609	0.603679	0.613712	0.466555	0.461538	0.623746	0.451505	0.510033
599	0.782972	0.604341	0.616027	0.465776	0.460768	0.624374	0.450751	0.509182
600	0.783333	0.605	0.616667	0.466667	0.461667	0.623333	0.45	0.51
601	0.783694	0.605657	0.615641	0.46589	0.460899	0.62396	0.449251	0.509151
602	0.782392	0.606312	0.614618	0.466777	0.460133	0.622924	0.450166	0.511628
603	0.781095	0.605307	0.615257	0.466003	0.45937	0.621891	0.451078	0.510779
604	0.783113	0.604305	0.614238	0.468543	0.458609	0.620861	0.450331	0.509934
605	0.783471	0.604959	0.616529	0.467769	0.457851	0.624793	0.45124	0.509091
606	0.782178	0.60396	0.615512	0.468647	0.457096	0.623762	0.450495	0.508251
607	0.782537	0.604613	0.614498	0.467875	0.456343	0.627677	0.449753	0.507414
608	0.782895	0.608553	0.615132	0.467105	0.457237	0.626645	0.449013	0.508224
609	0.784893	0.610837	0.617406	0.46798	0.456486	0.6289	0.45156	0.507389
610	0.785246	0.611475	0.618033	0.467213	0.457377	0.627869	0.452459	0.509836
611	0.783961	0.610475	0.617021	0.468085	0.456628	0.628478	0.453355	0.509002
612	0.784314	0.612745	0.617647	0.468954	0.455882	0.630719	0.452614	0.509804
613	0.783034	0.611746	0.618271	0.469821	0.455139	0.62969	0.451876	0.510604
614	0.781759	0.612378	0.618893	0.470684	0.454397	0.628664	0.454397	0.509772
615	0.780488	0.613008	0.619512	0.471545	0.455285	0.629268	0.453659	0.508943
616	0.780844	0.613636	0.618506	0.470779	0.456169	0.62987	0.452922	0.50974
617	0.781199	0.612642	0.619125	0.470016	0.455429	0.63047	0.453809	0.510535
618	0.783172	0.61165	0.618123	0.469256	0.454693	0.631068	0.454693	0.511327
619	0.783522	0.610662	0.617124	0.468498	0.455574	0.630048	0.453958	0.513732
620	0.783871	0.61129	0.616129	0.469355	0.454839	0.630645	0.454839	0.512903
621	0.785829	0.610306	0.615137	0.468599	0.454106	0.62963	0.455717	0.513688
622	0.786174	0.609325	0.614148	0.469453	0.453376	0.628617	0.454984	0.512862
623	0.786517	0.611557	0.614767	0.4687	0.452648	0.627608	0.454254	0.512039
624	0.788462	0.612179	0.613782	0.472756	0.453526	0.628205	0.453526	0.511218
625	0.7888	0.6128	0.6144	0.472	0.4544	0.6288	0.4544	0.512
626	0.789137	0.611821	0.616613	0.472843	0.455272	0.627796	0.453674	0.51278
627	0.789474	0.610845	0.617225	0.472089	0.454545	0.628389	0.454545	0.511962
628	0.791401	0.611465	0.616242	0.471338	0.453822	0.627389	0.457006	0.511146
629	0.791733	0.612083	0.615262	0.470588	0.45469	0.627981	0.45628	0.510334
630	0.790476	0.614286	0.615873	0.469841	0.453968	0.628571	0.455556	0.511111
631	0.790808	0.613312	0.616482	0.469097	0.454834	0.62916	0.454834	0.510301
632	0.792722	0.613924	0.618671	0.468354	0.454114	0.628165	0.454114	0.511076
633	0.793049	0.616114	0.619273	0.469194	0.453397	0.628752	0.454976	0.511848
634	0.793375	0.615142	0.619874	0.470032	0.452681	0.632492	0.455836	0.511041
635	0.793701	0.615748	0.622047	0.469291	0.453543	0.631496	0.455118	0.513386
636	0.794025	0.61478	0.622642	0.470126	0.45283	0.632075	0.454403	0.512579
637	0.792779	0.616954	0.623234	0.472527	0.453689	0.632653	0.453689	0.513344
638	0.793103	0.619122	0.625392	0.473354	0.452978	0.633229	0.452978	0.512539
639	0.794992	0.619718	0.625978	0.472613	0.452269	0.633803	0.453834	0.511737
640	0.795312	0.621875	0.625	0.471875	0.453125	0.632812	0.453125	0.510938
641	0.795632	0.622465	0.624025	0.472699	0.453978	0.633385	0.452418	0.51014
642	0.794393	0.621495	0.624611	0.471963	0.456386	0.633956	0.454829	0.512461
643	0.793157	0.623639	0.623639	0.471229	0.458787	0.634526	0.455677	0.511664
644	0.791925	0.622671	0.624224	0.470497	0.458075	0.636646	0.454969	0.51087
645	0.792248	0.623256	0.624806	0.469767	0.458915	0.637209	0.455814	0.510078
646	0.794118	0.623839	0.626935	0.470588	0.459752	0.639319	0.455108	0.510836
647	0.79289	0.62442	0.625966	0.471406	0.460587	0.638331	0.454405	0.511592
648	0.791667	0.623457	0.625	0.470679	0.46142	0.638889	0.455247	0.510802
649	0.790447	0.622496	0.625578	0.471495	0.46379	0.637904	0.456086	0.510015
650	0.792308	0.621538	0.626154	0.472308	0.464615	0.638462	0.455385	0.509231
651	0.791091	0.623656	0.626728	0.471582	0.465438	0.637481	0.454685	0.508449
652	0.789877	0.622699	0.625767	0.472393	0.467791	0.636503	0.453988	0.507669
653	0.790199	0.623277	0.62634	0.471669	0.467075	0.635528	0.454824	0.506891
654	0.788991	0.622324	0.625382	0.470948	0.46789	0.634557	0.454128	0.507645
655	0.789313	0.621374	0.624427	0.471756	0.467176	0.635115	0.453435	0.508397
656	0.78811	0.621951	0.625	0.472561	0.466463	0.634146	0.454268	0.507622
657	0.788432	0.622527	0.625571	0.474886	0.467275	0.633181	0.456621	0.506849
658	0.787234	0.621581	0.62462	0.477204	0.466565	0.633739	0.458967	0.507599
659	0.787557	0.620637	0.62519	0.477997	0.465857	0.632777	0.459788	0.506829
660	0.787879	0.619697	0.628788	0.477273	0.465152	0.631818	0.460606	0.506061
661	0.789713	0.621785	0.627837	0.479576	0.467474	0.630862	0.459909	0.505295
662	0.791541	0.622356	0.628399	0.480363	0.468278	0.629909	0.459215	0.504532
663	0.790347	0.621418	0.630468	0.481146	0.467572	0.628959	0.458522	0.503771
664	0.790663	0.620482	0.629518	0.483434	0.468373	0.628012	0.459337	0.503012
665	0.789474	0.621053	0.630075	0.482707	0.467669	0.630075	0.458647	0.503759
666	0.788288	0.621622	0.629129	0.484985	0.468468	0.630631	0.457958	0.503003
667	0.790105	0.622189	0.628186	0.487256	0.469265	0.629685	0.458771	0.503748
668	0.790419	0.621257	0.628743	0.486527	0.468563	0.631737	0.459581	0.502994
669	0.789238	0.621824	0.629297	0.487294	0.467862	0.630792	0.458894	0.502242
670	0.791045	0.623881	0.631343	0.486567	0.468657	0.631343	0.459701	0.501493
671	0.791356	0.622951	0.630402	0.485842	0.467958	0.631893	0.459016	0.502235
672	0.791667	0.623512	0.630952	0.488095	0.46875	0.63244	0.459821	0.501488
673	0.791976	0.624071	0.630015	0.488856	0.471025	0.631501	0.459138	0.502229
674	0.790801	0.626113	0.632047	0.489614	0.473294	0.632047	0.458457	0.501484
675	0.792593	0.628148	0.631111	0.488889	0.474074	0.632593	0.459259	0.502222
676	0.792899	0.627219	0.631657	0.489645	0.473373	0.631657	0.460059	0.501479
677	0.793205	0.626292	0.632201	0.490399	0.474151	0.632201	0.45938	0.502216
678	0.794985	0.625369	0.631268	0.49115	0.474926	0.631268	0.458702	0.50295
679	0.793814	0.624448	0.630339	0.4919	0.474227	0.631811	0.460972	0.502209
680	0.795588	0.623529	0.630882	0.491176	0.475	0.632353	0.460294	0.501471
681	0.79442	0.624082	0.629956	0.490455	0.475771	0.632893	0.461087	0.502203
682	0.793255	0.623167	0.630499	0.491202	0.475073	0.631965	0.461877	0.502933
683	0.795022	0.625183	0.63104	0.490483	0.475842	0.632504	0.461201	0.502196
684	0.79386	0.624269	0.631579	0.489766	0.475146	0.634503	0.461988	0.502924
685	0.794161	0.623358	0.632117	0.490511	0.475912	0.633577	0.462774	0.50365
686	0.794461	0.623907	0.631195	0.492711	0.476676	0.634111	0.462099	0.502915
687	0.79476	0.624454	0.631732	0.491994	0.477438	0.634643	0.462882	0.503639
688	0.795058	0.626453	0.633721	0.491279	0.476744	0.636628	0.463663	0.505814
689	0.795356	0.626996	0.632801	0.490566	0.476052	0.637155	0.464441	0.506531
690	0.794203	0.626087	0.633333	0.489855	0.476812	0.637681	0.465217	0.507246
691	0.793054	0.625181	0.632417	0.489146	0.477569	0.636758	0.464544	0.509407
692	0.791908	0.625723	0.631503	0.489884	0.478324	0.635838	0.466763	0.508671
693	0.790765	0.626263	0.630592	0.49062	0.479076	0.634921	0.467532	0.50938
694	0.789625	0.62536	0.631124	0.489914	0.478386	0.636888	0.4683	0.511527
695	0.788489	0.62446	0.633094	0.489209	0.477698	0.635971	0.469065	0.510791
696	0.787356	0.625	0.632184	0.488506	0.477011	0.636494	0.468391	0.510057
697	0.787661	0.624103	0.631277	0.487805	0.477762	0.635581	0.469154	0.51076
698	0.786533	0.623209	0.630372	0.489971	0.47851	0.636103	0.468481	0.511461
699	0.786838	0.622318	0.629471	0.490701	0.477825	0.636624	0.467811	0.51216
700	0.787143	0.622857	0.63	0.49	0.478571	0.635714	0.47	0.512857
701	0.787447	0.621969	0.630528	0.490728	0.479315	0.63766	0.46933	0.513552
702	0.787749	0.621083	0.631054	0.490028	0.478632	0.638177	0.468661	0.514245
703	0.788051	0.621622	0.631579	0.490754	0.477952	0.637269	0.469417	0.513514
704	0.788352	0.620739	0.630682	0.492898	0.477273	0.636364	0.473011	0.514205
705	0.788652	0.621277	0.629787	0.493617	0.476596	0.635461	0.473759	0.513475
706	0.790368	0.620397	0.628895	0.494334	0.475921	0.635977	0.474504	0.514164
707	0.792079	0.620934	0.628006	0.493635	0.475248	0.635078	0.478076	0.513437
708	0.79096	0.621469	0.627119	0.492938	0.474576	0.637006	0.477401	0.512712
709	0.792666	0.622003	0.626234	0.493653	0.475317	0.636107	0.476728	0.511989
710	0.791549	0.621127	0.628169	0.492958	0.474648	0.638028	0.477465	0.512676
711	0.791842	0.620253	0.627286	0.493671	0.475387	0.638537	0.476793	0.513361
712	0.792135	0.619382	0.626404	0.494382	0.474719	0.639045	0.477528	0.514045
713	0.791024	0.618513	0.628331	0.495091	0.474053	0.638149	0.476858	0.513324
714	0.789916	0.619048	0.627451	0.495798	0.473389	0.638655	0.477591	0.512605
715	0.79021	0.618182	0.626573	0.497902	0.472727	0.637762	0.476923	0.511888
716	0.790503	0.617318	0.625698	0.498603	0.472067	0.638268	0.477654	0.51257
717	0.790795	0.619247	0.624826	0.500697	0.472803	0.640167	0.478382	0.511855
718	0.791086	0.618384	0.625348	0.502786	0.472145	0.640669	0.477716	0.512535
719	0.789986	0.620306	0.624478	0.502086	0.471488	0.639777	0.477051	0.513213
720	0.791667	0.620833	0.625	0.502778	0.472222	0.638889	0.477778	0.513889
721	0.791956	0.619972	0.62552	0.503467	0.471567	0.638003	0.477115	0.513176
722	0.790859	0.619114	0.624654	0.50277	0.472299	0.639889	0.476454	0.51662
723	0.791148	0.618257	0.625173	0.502075	0.473029	0.64177	0.477178	0.517289
724	0.792818	0.617403	0.627072	0.501381	0.475138	0.643646	0.476519	0.517956
725	0.793103	0.617931	0.626207	0.502069	0.477241	0.644138	0.475862	0.517241
726	0.793388	0.61708	0.626722	0.502755	0.476584	0.643251	0.476584	0.516529
727	0.792297	0.618982	0.62586	0.503439	0.475928	0.642366	0.475928	0.515818
728	0.791209	0.619505	0.625	0.502747	0.476648	0.644231	0.476648	0.51511
729	0.790123	0.620027	0.625514	0.503429	0.475995	0.644719	0.475995	0.515775
730	0.789041	0.620548	0.626027	0.50274	0.476712	0.643836	0.475342	0.516438
731	0.78933	0.622435	0.627907	0.506156	0.47606	0.642955	0.474692	0.515732
732	0.788251	0.621585	0.628415	0.506831	0.47541	0.642077	0.474044	0.51776
733	0.78854	0.623465	0.627558	0.506139	0.474761	0.642565	0.473397	0.518417
734	0.787466	0.623978	0.628065	0.506812	0.474114	0.641689	0.475477	0.519074
735	0.786395	0.623129	0.627211	0.508844	0.47483	0.642177	0.47483	0.519728
736	0.786685	0.623641	0.626359	0.509511	0.474185	0.642663	0.474185	0.521739
737	0.785617	0.624152	0.625509	0.50882	0.474898	0.641791	0.474898	0.522388
738	0.784553	0.623306	0.626016	0.50813	0.47561	0.643631	0.474255	0.52168
739	0.783491	0.622463	0.627876	0.507442	0.476319	0.645467	0.473613	0.520974
740	0.783784	0.622973	0.628378	0.506757	0.475676	0.645946	0.472973	0.521622
741	0.782726	0.623482	0.62888	0.508772	0.476383	0.645074	0.473684	0.520918
742	0.781671	0.622642	0.62938	0.508086	0.475741	0.645553	0.473046	0.520216
743	0.780619	0.623149	0.628533	0.508748	0.475101	0.644684	0.473755	0.522207
744	0.782258	0.622312	0.630376	0.509409	0.474462	0.643817	0.473118	0.522849
745	0.781208	0.624161	0.62953	0.508725	0.473826	0.644295	0.473826	0.522148
746	0.780161	0.626005	0.630027	0.508043	0.474531	0.643432	0.474531	0.521448
747	0.780455	0.627845	0.630522	0.507363	0.475234	0.643909	0.473896	0.522088
748	0.780749	0.628342	0.629679	0.508021	0.477273	0.643048	0.474599	0.52139
749	0.781041	0.628838	0.630174	0.507343	0.477971	0.64486	0.4753	0.520694
750	0.781333	0.629333	0.633333	0.508	0.478667	0.645333	0.477333	0.52
751	0.780293	0.629827	0.633822	0.508655	0.478029	0.645806	0.476698	0.523302
752	0.779255	0.628989	0.632979	0.507979	0.478723	0.644947	0.476064	0.522606
753	0.77822	0.628154	0.632138	0.508632	0.478088	0.645418	0.475432	0.521912
754	0.777188	0.627321	0.632626	0.51061	0.477454	0.644562	0.477454	0.522546
755	0.777483	0.627815	0.631788	0.511258	0.478146	0.646358	0.476821	0.521854
756	0.779101	0.630952	0.630952	0.513228	0.478836	0.645503	0.477513	0.522487
757	0.778071	0.63144	0.63144	0.51255	0.479524	0.64465	0.478203	0.523118
758	0.779683	0.630607	0.631926	0.511873	0.478892	0.645119	0.477573	0.522427
759	0.779974	0.631094	0.631094	0.512516	0.479578	0.644269	0.478261	0.523057
760	0.778947	0.630263	0.630263	0.511842	0.478947	0.643421	0.477632	0.523684
761	0.780552	0.630749	0.629435	0.512484	0.479632	0.645204	0.478318	0.522996
762	0.78084	0.632546	0.629921	0.513123	0.479003	0.646982	0.47769	0.52231
763	0.779817	0.631717	0.630406	0.512451	0.480996	0.646134	0.478375	0.522936
764	0.780105	0.633508	0.63089	0.513089	0.480366	0.646597	0.480366	0.522251
765	0.780392	0.633987	0.63268	0.512418	0.479739	0.645752	0.479739	0.522876
766	0.780679	0.634465	0.631854	0.515666	0.479112	0.644909	0.479112	0.523499
767	0.780965	0.633638	0.633638	0.514993	0.478488	0.645372	0.478488	0.52412
768	0.779948	0.632812	0.632812	0.515625	0.479167	0.644531	0.477865	0.52474
769	0.780234	0.63199	0.63199	0.514954	0.479844	0.643693	0.477243	0.525358
770	0.781818	0.631169	0.631169	0.515584	0.480519	0.644156	0.476623	0.525974
771	0.782101	0.63035	0.63035	0.51751	0.481193	0.644617	0.477302	0.526589
772	0.782383	0.629534	0.629534	0.518135	0.481865	0.645078	0.477979	0.525907
773	0.781371	0.628719	0.631307	0.517464	0.481242	0.644243	0.477361	0.52652
774	0.780362	0.627907	0.631783	0.516796	0.48062	0.643411	0.478036	0.52584
775	0.779355	0.628387	0.632258	0.517419	0.48	0.642581	0.47871	0.525161
776	0.780928	0.628866	0.632732	0.518041	0.479381	0.64433	0.478093	0.524485
777	0.78121	0.628057	0.633205	0.518662	0.480051	0.643501	0.477477	0.525097
778	0.781491	0.627249	0.636247	0.517995	0.48072	0.643959	0.476864	0.525707
779	0.783055	0.626444	0.637997	0.518614	0.481386	0.643132	0.476252	0.525032
780	0.782051	0.628205	0.638462	0.519231	0.480769	0.64359	0.475641	0.525641
781	0.78233	0.629962	0.637644	0.519846	0.480154	0.644046	0.475032	0.524968
782	0.78133	0.632992	0.636829	0.519182	0.480818	0.644501	0.474425	0.526854
783	0.781609	0.632184	0.637292	0.518519	0.481481	0.643678	0.473819	0.530013
784	0.781888	0.631378	0.637755	0.519133	0.480867	0.642857	0.47449	0.530612
785	0.782166	0.630573	0.638217	0.521019	0.480255	0.642038	0.473885	0.532484
786	0.78117	0.629771	0.638677	0.521628	0.480916	0.642494	0.473282	0.533079
787	0.780178	0.630241	0.641677	0.520966	0.481576	0.642948	0.472681	0.532402
788	0.780457	0.630711	0.640863	0.520305	0.480964	0.64467	0.472081	0.532995
789	0.782003	0.632446	0.641318	0.519645	0.481622	0.646388	0.47275	0.533587
790	0.782278	0.631646	0.644304	0.518987	0.481013	0.646835	0.473418	0.532911
791	0.78129	0.630847	0.644753	0.518331	0.480405	0.647282	0.472819	0.534766
792	0.781566	0.632576	0.645202	0.517677	0.481061	0.647727	0.472222	0.535354
793	0.781841	0.6343	0.645649	0.517024	0.481715	0.64691	0.472888	0.535939
794	0.780856	0.634761	0.644836	0.516373	0.482368	0.647355	0.473552	0.537783
795	0.779874	0.63522	0.644025	0.516981	0.481761	0.647799	0.474214	0.539623
796	0.781407	0.635678	0.643216	0.517588	0.481156	0.646985	0.476131	0.538945
797	0.780427	0.634881	0.642409	0.516939	0.481807	0.646173	0.478043	0.538269
798	0.781955	0.636591	0.642857	0.517544	0.482456	0.646617	0.478697	0.537594
799	0.782228	0.639549	0.643304	0.516896	0.481852	0.645807	0.478098	0.538173
800	0.7825	0.63875	0.645	0.51625	0.485	0.64625	0.47875	0.53875
801	0.782772	0.639201	0.644195	0.516854	0.484395	0.645443	0.478152	0.538077
802	0.784289	0.638404	0.644638	0.516209	0.485037	0.645885	0.477556	0.537406
803	0.785803	0.6401	0.646326	0.515567	0.488169	0.647572	0.478207	0.536737
804	0.78607	0.640547	0.646766	0.517413	0.488806	0.64801	0.481343	0.538557
805	0.787578	0.639752	0.645963	0.518012	0.488199	0.649689	0.480745	0.537888
806	0.787841	0.640199	0.646402	0.519851	0.487593	0.648883	0.480149	0.537221
807	0.786865	0.639405	0.645601	0.519207	0.486989	0.650558	0.479554	0.537794
808	0.787129	0.639851	0.644802	0.518564	0.487624	0.649752	0.481436	0.538366
809	0.787392	0.640297	0.644005	0.517923	0.487021	0.648949	0.480841	0.540173
810	0.788889	0.639506	0.64321	0.517284	0.48642	0.649383	0.481481	0.539506
811	0.790382	0.641184	0.644883	0.516646	0.488286	0.648582	0.483354	0.538841
812	0.791872	0.640394	0.64532	0.517241	0.487685	0.649015	0.48399	0.538177
813	0.790898	0.639606	0.644526	0.517835	0.487085	0.649446	0.484625	0.537515
814	0.789926	0.640049	0.644963	0.517199	0.488943	0.651106	0.485258	0.536855
815	0.788957	0.639264	0.645399	0.517791	0.488344	0.651534	0.48589	0.537423
816	0.78799	0.642157	0.647059	0.518382	0.487745	0.650735	0.485294	0.536765
817	0.78825	0.642595	0.647491	0.517748	0.487148	0.649939	0.4847	0.538556
818	0.789731	0.643032	0.646699	0.517115	0.486553	0.649144	0.484108	0.537897
819	0.791209	0.642247	0.64591	0.517705	0.485958	0.648352	0.483516	0.537241
820	0.791463	0.642683	0.646341	0.517073	0.486585	0.647561	0.484146	0.536585
821	0.792935	0.644336	0.645554	0.518879	0.485993	0.64799	0.483557	0.53715
822	0.791971	0.643552	0.645985	0.518248	0.485401	0.647202	0.484185	0.537713
823	0.792224	0.64277	0.6452	0.517618	0.484812	0.646416	0.483597	0.538275
824	0.793689	0.64199	0.644417	0.519417	0.484223	0.646845	0.48301	0.537621
825	0.793939	0.641212	0.644848	0.52	0.486061	0.646061	0.483636	0.538182
826	0.7954	0.641646	0.644068	0.520581	0.485472	0.645278	0.484262	0.53753
827	0.795647	0.640871	0.643289	0.52237	0.486094	0.645707	0.483676	0.53688
828	0.795894	0.641304	0.642512	0.522947	0.485507	0.646135	0.483092	0.53744
829	0.79614	0.640531	0.641737	0.523522	0.484922	0.645356	0.482509	0.537998
830	0.795181	0.642169	0.643373	0.522892	0.485542	0.644578	0.481928	0.537349
831	0.795427	0.641396	0.645006	0.522262	0.486161	0.643803	0.481348	0.537906
832	0.794471	0.640625	0.645433	0.522837	0.486779	0.644231	0.481971	0.53726
833	0.795918	0.639856	0.645858	0.523409	0.488595	0.644658	0.481393	0.536615
834	0.794964	0.640288	0.645084	0.523981	0.48801	0.643885	0.483213	0.53717
835	0.796407	0.639521	0.644311	0.523353	0.488623	0.643114	0.482635	0.536527
836	0.796651	0.638756	0.644737	0.522727	0.488038	0.642344	0.482057	0.537081
837	0.795699	0.637993	0.643967	0.523297	0.487455	0.642772	0.481481	0.53644
838	0.794749	0.637232	0.643198	0.522673	0.486874	0.643198	0.480907	0.5358
839	0.793802	0.637664	0.643623	0.523242	0.486293	0.643623	0.481526	0.535161
840	0.795238	0.639286	0.642857	0.522619	0.485714	0.644048	0.480952	0.534524
841	0.794293	0.640904	0.642093	0.523187	0.485137	0.643282	0.48038	0.535077
842	0.793349	0.64133	0.642518	0.523753	0.485748	0.643705	0.47981	0.536817
843	0.792408	0.640569	0.642942	0.523132	0.486358	0.644128	0.479241	0.53618
844	0.792654	0.63981	0.64218	0.526066	0.485782	0.643365	0.481043	0.53673
845	0.794083	0.639053	0.642604	0.526627	0.485207	0.64497	0.481657	0.536095
846	0.795508	0.63948	0.643026	0.527187	0.484634	0.646572	0.483452	0.536643
847	0.79575	0.641086	0.644628	0.528926	0.485242	0.64817	0.482881	0.536009
848	0.795991	0.642689	0.646226	0.528302	0.48467	0.647406	0.483491	0.537736
849	0.796231	0.641932	0.645465	0.528857	0.485277	0.647821	0.482921	0.53828
850	0.795294	0.642353	0.647059	0.529412	0.485882	0.647059	0.483529	0.537647
851	0.795535	0.642773	0.646298	0.529965	0.485311	0.647474	0.482961	0.53819
852	0.795775	0.644366	0.646714	0.529343	0.484742	0.649061	0.482394	0.538732
853	0.794842	0.644783	0.649472	0.529894	0.485346	0.649472	0.483001	0.538101
854	0.796253	0.645199	0.649883	0.530445	0.485948	0.648712	0.483607	0.537471
855	0.795322	0.644444	0.651462	0.530994	0.48538	0.647953	0.484211	0.536842
856	0.795561	0.647196	0.653037	0.531542	0.485981	0.647196	0.483645	0.536215
857	0.794632	0.647608	0.653442	0.530922	0.485414	0.648775	0.483081	0.536756
858	0.796037	0.649184	0.655012	0.530303	0.484848	0.649184	0.486014	0.537296
859	0.795111	0.648428	0.656577	0.532014	0.484284	0.648428	0.485448	0.536671
860	0.796512	0.648837	0.655814	0.532558	0.486047	0.65	0.484884	0.536047
861	0.796748	0.648084	0.656214	0.533101	0.485482	0.649245	0.484321	0.535424
862	0.795824	0.648492	0.656613	0.534803	0.486079	0.649652	0.483759	0.534803
863	0.794902	0.648899	0.65701	0.534183	0.485516	0.648899	0.484357	0.534183
864	0.793981	0.648148	0.65625	0.534722	0.484954	0.649306	0.484954	0.534722
865	0.793064	0.648555	0.656647	0.534104	0.485549	0.648555	0.485549	0.53526
866	0.792148	0.648961	0.657044	0.534642	0.484988	0.650115	0.486143	0.534642
867	0.792388	0.648212	0.656286	0.535179	0.484429	0.650519	0.485582	0.534025
868	0.793779	0.647465	0.657834	0.535714	0.485023	0.64977	0.486175	0.534562
869	0.795167	0.64672	0.657077	0.535098	0.484465	0.649022	0.486766	0.536249
870	0.794253	0.645977	0.657471	0.534483	0.485057	0.650575	0.488506	0.536782
871	0.794489	0.646383	0.657865	0.533869	0.484501	0.649828	0.489093	0.536165
872	0.793578	0.647936	0.658257	0.533257	0.485092	0.650229	0.489679	0.536697
873	0.79496	0.648339	0.658648	0.532646	0.486827	0.649485	0.490263	0.538373
874	0.79405	0.648741	0.657895	0.533181	0.48627	0.65103	0.490847	0.538902
875	0.794286	0.648	0.657143	0.534857	0.485714	0.651429	0.490286	0.538286
876	0.794521	0.648402	0.657534	0.534247	0.48516	0.651826	0.489726	0.538813
877	0.794755	0.648803	0.657925	0.535918	0.484607	0.651083	0.489168	0.539339
878	0.794989	0.649203	0.657175	0.535308	0.484055	0.65262	0.489749	0.538724
879	0.794084	0.648464	0.657565	0.534699	0.484642	0.653015	0.489192	0.539249
880	0.794318	0.65	0.659091	0.535227	0.485227	0.652273	0.489773	0.538636
881	0.794552	0.649262	0.660613	0.535755	0.484677	0.651532	0.489217	0.538025
882	0.793651	0.650794	0.663265	0.535147	0.485261	0.653061	0.488662	0.538549
883	0.792752	0.651189	0.663647	0.535674	0.484711	0.652322	0.488109	0.541336
884	0.791855	0.653846	0.665158	0.53733	0.484163	0.651584	0.488688	0.540724
885	0.79209	0.655367	0.665537	0.538983	0.484746	0.650847	0.489266	0.542373
886	0.793454	0.654628	0.665914	0.539503	0.485327	0.651242	0.488713	0.541761
887	0.792559	0.656144	0.666291	0.540023	0.48478	0.651635	0.48929	0.54115
888	0.792793	0.657658	0.665541	0.540541	0.48536	0.652027	0.488739	0.540541
889	0.793026	0.658043	0.664792	0.541057	0.485939	0.652418	0.488189	0.541057
890	0.792135	0.659551	0.665169	0.540449	0.485393	0.652809	0.488764	0.540449
891	0.791246	0.659933	0.664422	0.539843	0.485971	0.652076	0.488215	0.540965
892	0.792601	0.660314	0.664798	0.540359	0.486547	0.653587	0.488789	0.540359
893	0.792833	0.659574	0.665174	0.541993	0.488242	0.653975	0.489362	0.540873
894	0.791946	0.659955	0.66443	0.541387	0.488814	0.653244	0.488814	0.541387
895	0.792179	0.661453	0.663687	0.543017	0.488268	0.652514	0.489385	0.540782
896	0.793527	0.66183	0.665179	0.542411	0.488839	0.651786	0.488839	0.540179
897	0.793757	0.661093	0.664437	0.542921	0.488294	0.651059	0.489409	0.541806
898	0.792873	0.66147	0.663697	0.54343	0.487751	0.650334	0.488864	0.541203
899	0.791991	0.661846	0.662959	0.542825	0.48832	0.650723	0.489433	0.542825
900	0.793333	0.662222	0.663333	0.543333	0.487778	0.651111	0.488889	0.543333
901	0.794673	0.662597	0.662597	0.54273	0.487236	0.651498	0.488346	0.54273
902	0.7949	0.661863	0.66408	0.543237	0.486696	0.652993	0.488914	0.542129
903	0.795127	0.662237	0.665559	0.542636	0.487265	0.653378	0.48948	0.541528
904	0.795354	0.661504	0.665929	0.543142	0.487832	0.652655	0.490044	0.543142
905	0.79558	0.660773	0.665193	0.544751	0.487293	0.651934	0.490608	0.543646
906	0.794702	0.661148	0.665563	0.545254	0.486755	0.653422	0.490066	0.543046
907	0.794928	0.660419	0.667034	0.54796	0.486218	0.653804	0.490628	0.542448
908	0.796256	0.660793	0.6663	0.547357	0.485683	0.655286	0.491189	0.542952
909	0.79538	0.663366	0.666667	0.547855	0.485149	0.654565	0.492849	0.543454
910	0.794505	0.662637	0.665934	0.548352	0.484615	0.654945	0.492308	0.543956
911	0.796926	0.663008	0.667398	0.548847	0.485181	0.654226	0.491767	0.543359
912	0.796053	0.663377	0.666667	0.548246	0.485746	0.654605	0.491228	0.542763
913	0.795181	0.662651	0.668127	0.547645	0.486309	0.654984	0.491785	0.544359
914	0.794311	0.66302	0.667396	0.550328	0.486871	0.655361	0.491247	0.543764
915	0.794536	0.663388	0.668852	0.549727	0.486339	0.655738	0.49071	0.543169
916	0.79476	0.663755	0.669214	0.55131	0.485808	0.656114	0.490175	0.542576
917	0.796074	0.665213	0.669575	0.551799	0.487459	0.657579	0.490731	0.541985
918	0.796296	0.665577	0.668845	0.553377	0.488017	0.659041	0.491285	0.543573
919	0.796518	0.668118	0.668118	0.553863	0.487486	0.658324	0.490751	0.542982
920	0.796739	0.668478	0.669565	0.555435	0.48913	0.659783	0.491304	0.544565
921	0.798046	0.667752	0.669924	0.557003	0.490771	0.659066	0.490771	0.54506
922	0.799349	0.668113	0.670282	0.556399	0.490239	0.660521	0.490239	0.545553
923	0.798483	0.668472	0.670639	0.55688	0.491874	0.663055	0.489707	0.546046
924	0.798701	0.667749	0.670996	0.556277	0.492424	0.66342	0.49026	0.546537
925	0.798919	0.668108	0.671351	0.555676	0.494054	0.663784	0.48973	0.548108
926	0.799136	0.669546	0.672786	0.556156	0.493521	0.665227	0.490281	0.548596
927	0.80151	0.669903	0.673139	0.555556	0.492988	0.665588	0.491909	0.550162
928	0.802802	0.670259	0.674569	0.556034	0.493534	0.664871	0.491379	0.549569
929	0.803014	0.67169	0.673843	0.556512	0.496233	0.664155	0.49085	0.550054
930	0.804301	0.670968	0.675269	0.555914	0.495699	0.665591	0.490323	0.550538
931	0.804511	0.671321	0.675618	0.557465	0.496241	0.665951	0.49087	0.549946
932	0.804721	0.672747	0.675966	0.55794	0.495708	0.666309	0.490343	0.551502
933	0.806002	0.673098	0.677385	0.558414	0.496249	0.666667	0.49089	0.550911
934	0.805139	0.672377	0.67773	0.559957	0.495717	0.667024	0.490364	0.551392
935	0.804278	0.671658	0.677005	0.559358	0.495187	0.66631	0.490909	0.550802
936	0.804487	0.672009	0.676282	0.558761	0.494658	0.665598	0.490385	0.551282
937	0.803629	0.672359	0.67556	0.559232	0.49413	0.665955	0.489861	0.550694
938	0.803838	0.672708	0.675906	0.559701	0.493603	0.665245	0.490405	0.551173
939	0.802982	0.671991	0.675186	0.56017	0.494143	0.665602	0.490948	0.550586
940	0.802128	0.67234	0.67766	0.562766	0.493617	0.667021	0.491489	0.551064
941	0.801275	0.671626	0.676939	0.563231	0.495218	0.666312	0.49203	0.551541
942	0.800425	0.671975	0.676221	0.563694	0.495754	0.667728	0.491507	0.550955
943	0.799576	0.673383	0.677625	0.563097	0.495228	0.66702	0.492047	0.550371
944	0.798729	0.672669	0.676907	0.564619	0.495763	0.667373	0.491525	0.549788
945	0.797884	0.671958	0.67619	0.565079	0.496296	0.668783	0.491005	0.549206
946	0.79704	0.671247	0.676533	0.564482	0.495772	0.67019	0.490486	0.548626
947	0.797254	0.671595	0.675818	0.565998	0.49736	0.669483	0.489968	0.548046
948	0.796414	0.671941	0.675105	0.565401	0.496835	0.668776	0.489451	0.548523
949	0.796628	0.671233	0.674394	0.564805	0.497366	0.668072	0.489989	0.548999
950	0.795789	0.671579	0.674737	0.565263	0.496842	0.668421	0.490526	0.548421
951	0.796004	0.670873	0.674027	0.566772	0.49632	0.66877	0.491062	0.547844
952	0.797269	0.671218	0.673319	0.566176	0.496849	0.668067	0.490546	0.54937
953	0.797482	0.671563	0.673662	0.565582	0.496327	0.667366	0.490031	0.548793
954	0.796646	0.671908	0.674004	0.56499	0.495807	0.666667	0.490566	0.548218
955	0.797906	0.671204	0.674346	0.565445	0.495288	0.667016	0.490052	0.547644
956	0.797071	0.670502	0.674686	0.564854	0.49477	0.667364	0.490586	0.547071
957	0.798328	0.669801	0.673981	0.565308	0.494253	0.667712	0.491118	0.546499
958	0.797495	0.669102	0.673278	0.566806	0.493737	0.668058	0.490605	0.545929
959	0.797706	0.669447	0.672576	0.566215	0.494265	0.668405	0.491137	0.54536
960	0.797917	0.669792	0.671875	0.566667	0.494792	0.667708	0.491667	0.545833
961	0.798127	0.669095	0.672216	0.568158	0.494277	0.668054	0.493236	0.545265
962	0.797297	0.670478	0.671518	0.570686	0.493763	0.66736	0.492723	0.546778
963	0.796469	0.669782	0.671859	0.573209	0.49325	0.667705	0.492212	0.548287
964	0.795643	0.669087	0.672199	0.572614	0.494813	0.667012	0.492739	0.547718
965	0.795855	0.668394	0.671503	0.573057	0.495337	0.668394	0.493264	0.54715
966	0.796066	0.667702	0.670807	0.572464	0.494824	0.668737	0.492754	0.546584
967	0.795243	0.668046	0.671148	0.572906	0.494312	0.66908	0.492244	0.546019
968	0.795455	0.667355	0.671488	0.573347	0.493802	0.669421	0.491736	0.546488
969	0.796698	0.667699	0.670795	0.572755	0.494324	0.668731	0.49226	0.545924
970	0.795876	0.669072	0.671134	0.573196	0.493814	0.669072	0.491753	0.545361
971	0.797116	0.669413	0.672503	0.573635	0.494336	0.669413	0.491246	0.544799
972	0.796296	0.668724	0.67284	0.574074	0.494856	0.668724	0.492798	0.545267
973	0.796506	0.668037	0.672148	0.574512	0.495375	0.668037	0.49332	0.544707
974	0.796715	0.668378	0.671458	0.573922	0.495893	0.668378	0.49384	0.545175
975	0.796923	0.667692	0.671795	0.575385	0.495385	0.667692	0.493333	0.544615
976	0.796107	0.669057	0.671107	0.574795	0.494877	0.669057	0.493852	0.544057
977	0.796315	0.67042	0.671443	0.57523	0.494371	0.668373	0.494371	0.543501
978	0.796524	0.670757	0.671779	0.574642	0.494888	0.669734	0.49591	0.543967
979	0.797753	0.670072	0.673136	0.575077	0.494382	0.66905	0.495403	0.543412
980	0.79898	0.669388	0.672449	0.57449	0.494898	0.669388	0.495918	0.544898
981	0.798165	0.668705	0.672783	0.574924	0.496432	0.670744	0.495413	0.545362
982	0.798371	0.668024	0.673116	0.575356	0.497963	0.670061	0.495927	0.545825
983	0.797558	0.669379	0.675483	0.575788	0.497457	0.670397	0.496439	0.546287
984	0.797764	0.670732	0.674797	0.577236	0.497967	0.670732	0.496951	0.546748
985	0.79797	0.670051	0.674112	0.57665	0.497462	0.670051	0.497462	0.547208
986	0.798174	0.669371	0.673428	0.577079	0.496957	0.670385	0.497972	0.547667
987	0.798379	0.668693	0.674772	0.576494	0.497467	0.670719	0.497467	0.547112
988	0.798583	0.669028	0.675101	0.575911	0.497976	0.671053	0.497976	0.547571
989	0.797776	0.670374	0.67543	0.57634	0.498483	0.671385	0.497472	0.547017
990	0.79798	0.672727	0.675758	0.575758	0.49899	0.670707	0.49697	0.546465
991	0.797175	0.674067	0.676085	0.576186	0.498486	0.67003	0.496468	0.546922
992	0.796371	0.673387	0.676411	0.575605	0.497984	0.670363	0.496976	0.547379
993	0.796576	0.673716	0.677744	0.575025	0.498489	0.670695	0.498489	0.546828
994	0.795775	0.674044	0.678068	0.576459	0.497988	0.671026	0.498994	0.547284
995	0.79598	0.676382	0.679397	0.575879	0.498492	0.671357	0.498492	0.546734
996	0.796185	0.677711	0.679719	0.576305	0.497992	0.670683	0.498996	0.546185
997	0.795386	0.678034	0.679037	0.577733	0.497492	0.671013	0.498495	0.54664
998	0.794589	0.679359	0.678357	0.579158	0.496994	0.670341	0.498998	0.546092
999	0.794795	0.678679	0.677678	0.57958	0.496496	0.670671	0.498498	0.546547
1000	0.794	0.679	0.678	0.58	0.496	0.672	0.498	0.546
1030	0.798058	0.678641	0.684466	0.585437	0.502913	0.678641	0.505825	0.548544
1060	0.790566	0.680189	0.686792	0.593396	0.503774	0.675472	0.512264	0.549057
1090	0.785321	0.685321	0.687156	0.599083	0.511009	0.678899	0.514679	0.558716
1120	0.791071	0.691071	0.696429	0.605357	0.513393	0.680357	0.516964	0.558929
1150	0.790435	0.688696	0.69913	0.606087	0.511304	0.681739	0.511304	0.561739
1180	0.794068	0.694915	0.699153	0.611864	0.513559	0.683051	0.511017	0.561864
1210	0.797521	0.691736	0.7	0.620661	0.516529	0.68595	0.513223	0.565289
1240	0.800806	0.692742	0.701613	0.624194	0.51371	0.687097	0.512097	0.573387
1270	0.8	0.695276	0.700787	0.630709	0.514173	0.683465	0.520472	0.581102
1300	0.799231	0.690769	0.693846	0.628462	0.514615	0.687692	0.523077	0.590769
1330	0.799248	0.687218	0.692481	0.630075	0.518797	0.690977	0.523308	0.593233
1360	0.805882	0.690441	0.693382	0.626471	0.526471	0.696324	0.525	0.594118
1390	0.802878	0.695683	0.694245	0.631655	0.52518	0.697122	0.530216	0.595683
1420	0.802113	0.69507	0.698592	0.635915	0.530282	0.694366	0.533803	0.593662
1450	0.80069	0.694483	0.701379	0.642759	0.536552	0.694483	0.53931	0.593793
1480	0.801351	0.692568	0.699324	0.647297	0.541216	0.693243	0.543919	0.596622
1510	0.796689	0.693377	0.700662	0.65298	0.54702	0.694702	0.546358	0.6
1540	0.797403	0.696104	0.698052	0.65974	0.546753	0.701948	0.55	0.6
1570	0.794904	0.694904	0.7	0.661783	0.555414	0.701911	0.554777	0.601911
1600	0.796875	0.698125	0.704375	0.663125	0.559375	0.70625	0.555	0.60125
1630	0.796933	0.706748	0.708589	0.662577	0.559509	0.709816	0.561963	0.601227
1660	0.800602	0.709036	0.709639	0.666867	0.563253	0.706627	0.56506	0.603012
1690	0.797041	0.705917	0.712426	0.669231	0.563314	0.704734	0.564497	0.604142
1720	0.8	0.704651	0.708721	0.672093	0.562209	0.702907	0.563372	0.604651
1750	0.800571	0.702857	0.706286	0.677714	0.565714	0.701714	0.563429	0.604571
1780	0.805056	0.703371	0.705056	0.681461	0.566854	0.701685	0.568539	0.608427
1810	0.80442	0.703315	0.70221	0.68895	0.566851	0.705525	0.571271	0.61105
1840	0.807609	0.702717	0.703804	0.688043	0.570109	0.708152	0.575543	0.614674
1870	0.812834	0.706417	0.706417	0.688235	0.572727	0.711765	0.575936	0.614973
1900	0.814737	0.705789	0.707895	0.691579	0.578947	0.715789	0.576842	0.618421
1930	0.81658	0.707772	0.709326	0.692228	0.57772	0.713472	0.579275	0.618653
1960	0.816327	0.711735	0.713776	0.694898	0.582653	0.717347	0.580102	0.618878
1990	0.815578	0.713568	0.716583	0.697487	0.58593	0.721106	0.581407	0.620101
2020	0.816337	0.713861	0.714851	0.700495	0.587624	0.721287	0.581683	0.618812
2050	0.811707	0.712683	0.712683	0.702439	0.591707	0.722927	0.58439	0.619024
2080	0.812981	0.714904	0.715385	0.707212	0.591346	0.726923	0.591827	0.620673
2110	0.812322	0.71564	0.714692	0.709953	0.592417	0.730806	0.591469	0.623223
2140	0.812617	0.714953	0.716822	0.713084	0.593925	0.733645	0.592056	0.625234
2170	0.813825	0.714747	0.717512	0.717972	0.595853	0.734101	0.592627	0.625806
2200	0.812273	0.717727	0.719091	0.723636	0.594545	0.730909	0.593182	0.628182
2230	0.813453	0.718386	0.721973	0.724664	0.597758	0.734081	0.59417	0.629596
2260	0.814602	0.719912	0.722124	0.725221	0.598673	0.736283	0.599558	0.630088
2290	0.813537	0.720524	0.723581	0.725764	0.602183	0.733624	0.603493	0.631004
2320	0.813362	0.721121	0.719828	0.728448	0.601724	0.73319	0.602586	0.63319
2350	0.811915	0.720851	0.722553	0.725532	0.602128	0.73617	0.602128	0.635319
2380	0.809244	0.721849	0.723109	0.729832	0.604622	0.735714	0.602941	0.635714
2410	0.812033	0.723237	0.724066	0.73195	0.605809	0.7361	0.606639	0.640249
2440	0.812705	0.721721	0.72418	0.732377	0.605738	0.733197	0.605328	0.641393
2470	0.813765	0.721457	0.726721	0.736032	0.608097	0.730769	0.608502	0.642915
2500	0.8112	0.7232	0.7284	0.7392	0.6108	0.7292	0.6092	0.6404
2530	0.807905	0.72253	0.726087	0.740711	0.611858	0.729249	0.611462	0.641107
2560	0.811328	0.721875	0.723047	0.740234	0.613672	0.728906	0.613281	0.644922
2590	0.809653	0.722008	0.725483	0.744015	0.614286	0.72973	0.615444	0.645174
2620	0.81145	0.722901	0.726336	0.743511	0.612977	0.730153	0.615267	0.64771
2650	0.809057	0.723396	0.727547	0.742642	0.614717	0.731698	0.615849	0.649434
2680	0.808955	0.725746	0.727239	0.742164	0.615672	0.730597	0.615299	0.649627
2710	0.808118	0.723985	0.726568	0.742066	0.617712	0.731734	0.616605	0.652399
2740	0.811679	0.727372	0.725547	0.746715	0.618613	0.733942	0.620073	0.651095
2770	0.810108	0.727076	0.727798	0.748736	0.620578	0.735018	0.620217	0.654513
2800	0.809286	0.725	0.728571	0.749643	0.623929	0.736786	0.621786	0.655357
2830	0.807774	0.726855	0.731449	0.75053	0.623322	0.739223	0.623322	0.656537
2860	0.807343	0.725524	0.728322	0.75035	0.622028	0.737413	0.624476	0.657343
2890	0.807612	0.724221	0.727336	0.750865	0.623529	0.73564	0.626644	0.659516
2920	0.807534	0.724315	0.72774	0.750342	0.623973	0.734932	0.629452	0.660959
2950	0.808136	0.725424	0.730847	0.750847	0.626102	0.734576	0.628475	0.661356
2980	0.80604	0.727181	0.730537	0.751007	0.627517	0.736577	0.628859	0.664094
3010	0.807309	0.727907	0.730565	0.751163	0.6299	0.736545	0.629236	0.665116
3040	0.807237	0.729276	0.731908	0.749671	0.631579	0.7375	0.631908	0.665789
3070	0.807492	0.730293	0.732899	0.749186	0.632573	0.737134	0.63127	0.667101
3100	0.807419	0.734194	0.735484	0.749032	0.634194	0.739355	0.632581	0.67
3130	0.80639	0.735783	0.738339	0.74984	0.634824	0.739297	0.632588	0.672204
3160	0.807911	0.736392	0.737658	0.750316	0.635443	0.739557	0.635127	0.672468
3190	0.80627	0.736677	0.738245	0.750784	0.638558	0.739498	0.635423	0.675235
3220	0.80559	0.737888	0.742236	0.75	0.63882	0.740683	0.637888	0.674224
3250	0.802769	0.738462	0.743077	0.750154	0.640615	0.741846	0.639385	0.673846
3280	0.803963	0.7375	0.742988	0.750305	0.639939	0.743598	0.640244	0.674695
3310	0.804532	0.738369	0.7429	0.750453	0.64139	0.744713	0.641692	0.676133
3340	0.80509	0.741916	0.742814	0.750599	0.642814	0.74491	0.641916	0.678144
3370	0.805935	0.740653	0.742136	0.753116	0.643917	0.74451	0.643027	0.678932
3400	0.806176	0.741471	0.743824	0.755	0.645	0.745	0.642647	0.679412
3430	0.805248	0.743149	0.744315	0.755394	0.64519	0.745773	0.641983	0.679883
3460	0.80896	0.743931	0.746532	0.756936	0.645954	0.746243	0.643064	0.679191
3490	0.808023	0.746705	0.746991	0.756447	0.646991	0.747564	0.644699	0.679656
3520	0.807955	0.74517	0.746307	0.757386	0.647443	0.748295	0.648011	0.680398
3550	0.809577	0.746197	0.747887	0.757465	0.648169	0.747887	0.649014	0.680282
3580	0.809218	0.746369	0.748045	0.757821	0.65	0.747765	0.651676	0.681844
3610	0.809141	0.74626	0.748476	0.757895	0.647922	0.750139	0.653186	0.68338
3640	0.810989	0.748077	0.749451	0.756044	0.648352	0.751923	0.653846	0.684341
3670	0.812534	0.749046	0.750409	0.757493	0.649319	0.752589	0.653134	0.685014
3700	0.812162	0.750541	0.752973	0.757027	0.649189	0.752703	0.653514	0.685676
3730	0.814209	0.751206	0.750402	0.758445	0.651475	0.753887	0.654692	0.685791
3760	0.813032	0.74867	0.749468	0.757979	0.65133	0.75266	0.653989	0.68484
3790	0.812137	0.749077	0.750132	0.75752	0.652507	0.754354	0.653298	0.68496
3820	0.812304	0.749476	0.752094	0.757592	0.653141	0.753403	0.652356	0.685079
3850	0.812987	0.748831	0.751948	0.758182	0.654805	0.754545	0.654026	0.684416
3880	0.813144	0.750773	0.752062	0.758505	0.654897	0.753093	0.655412	0.684021
3910	0.813811	0.749872	0.752685	0.759847	0.655754	0.752174	0.654476	0.683887
3940	0.81269	0.749492	0.753046	0.760152	0.654315	0.751015	0.654822	0.684772
3970	0.81335	0.748866	0.75063	0.757683	0.657935	0.75063	0.656171	0.68539
4000	0.81475	0.74875	0.752	0.757	0.659	0.75	0.657	0.685
4030	0.814888	0.75062	0.753102	0.758313	0.66129	0.749132	0.65732	0.685608
4060	0.815517	0.751478	0.755172	0.760099	0.662315	0.749507	0.658374	0.688177
4090	0.815648	0.753056	0.756235	0.760391	0.661125	0.750611	0.661125	0.688753
4120	0.816505	0.754369	0.756311	0.76165	0.66432	0.751699	0.661165	0.690291
4150	0.816627	0.753976	0.754458	0.76241	0.664096	0.751325	0.660241	0.689157
4180	0.816507	0.751914	0.753589	0.764593	0.663636	0.750239	0.660526	0.689474
4210	0.816152	0.751306	0.753919	0.765558	0.662945	0.749881	0.662233	0.689074
4240	0.81533	0.75283	0.754245	0.764858	0.663208	0.749764	0.663915	0.690802
4270	0.815691	0.752927	0.754098	0.765105	0.664637	0.750585	0.663934	0.690867
4300	0.815116	0.752791	0.754651	0.764651	0.666512	0.750233	0.664186	0.690698
4330	0.81455	0.751501	0.754734	0.764896	0.665358	0.750346	0.665127	0.691224
4360	0.816055	0.751606	0.754358	0.76422	0.665826	0.749541	0.666743	0.690138
4390	0.81549	0.749658	0.753531	0.763781	0.665376	0.749431	0.667426	0.689749
4420	0.816742	0.750226	0.752941	0.764027	0.664932	0.748869	0.666968	0.690271
4450	0.815955	0.750112	0.752135	0.765393	0.664719	0.747191	0.666292	0.691236
4480	0.814732	0.75	0.752455	0.765848	0.665625	0.74933	0.665625	0.691295
4510	0.815299	0.749889	0.751441	0.766741	0.665854	0.750554	0.665188	0.693126
4540	0.813877	0.751762	0.752423	0.768722	0.667181	0.750661	0.666079	0.694053
4570	0.815098	0.750109	0.753392	0.768709	0.667177	0.751422	0.666302	0.693217
4600	0.814783	0.750652	0.753913	0.769783	0.667391	0.750652	0.666739	0.693043
4630	0.814687	0.751188	0.753996	0.770626	0.666739	0.750756	0.666307	0.693737
4660	0.815451	0.751073	0.753863	0.771459	0.666309	0.752575	0.668026	0.694635
4690	0.816418	0.751812	0.755011	0.770789	0.667377	0.753305	0.669296	0.693817
4720	0.81589	0.751907	0.754025	0.772669	0.667585	0.754449	0.670127	0.694068
4750	0.816421	0.751368	0.753474	0.774105	0.668211	0.752842	0.669053	0.695368
4780	0.816527	0.751674	0.753766	0.774477	0.66841	0.754393	0.66841	0.695397
4810	0.817256	0.751559	0.754262	0.774636	0.668607	0.754262	0.668399	0.695634
4840	0.817355	0.752893	0.754132	0.775207	0.670661	0.754752	0.668595	0.695868
4870	0.817043	0.753183	0.754825	0.774333	0.671253	0.754209	0.668994	0.697947
4900	0.815918	0.752857	0.755714	0.77551	0.670612	0.75449	0.669388	0.698571
4930	0.81643	0.752941	0.756187	0.777079	0.672008	0.755984	0.66998	0.698986
4960	0.817137	0.753831	0.75625	0.776411	0.671573	0.75746	0.671774	0.699597
4990	0.817635	0.755511	0.756513	0.775952	0.671743	0.757515	0.672946	0.700401
5020	0.817729	0.755976	0.757171	0.774701	0.673108	0.757371	0.673307	0.699801
5050	0.817624	0.754851	0.756832	0.774257	0.673069	0.757624	0.674455	0.699604
5080	0.817126	0.754528	0.75748	0.775	0.674606	0.758661	0.675	0.698622
5110	0.816438	0.755382	0.757143	0.774755	0.675147	0.758317	0.676321	0.699022
5140	0.816732	0.756031	0.757393	0.775875	0.674903	0.757198	0.677626	0.699416
5170	0.816054	0.75648	0.758607	0.775629	0.673694	0.75764	0.679497	0.700774
5200	0.816731	0.755769	0.759231	0.775769	0.675192	0.7575	0.68	0.700962
5230	0.816444	0.755641	0.758891	0.776864	0.676291	0.759847	0.680688	0.701721
5260	0.817871	0.755703	0.759316	0.777376	0.676996	0.760266	0.681559	0.702281
5290	0.817391	0.755388	0.76087	0.77845	0.678072	0.761248	0.680907	0.703403
5320	0.817669	0.754699	0.760526	0.778008	0.678947	0.76203	0.682519	0.703947
5350	0.817757	0.755888	0.760187	0.778131	0.68	0.762243	0.681495	0.705234
5380	0.818959	0.756691	0.760223	0.779368	0.681041	0.761896	0.682714	0.707063
5410	0.819039	0.756932	0.759335	0.779482	0.682625	0.761553	0.683179	0.708872
5440	0.818566	0.756801	0.759191	0.779228	0.682537	0.763051	0.684743	0.709926
5470	0.81755	0.755941	0.760329	0.778428	0.682633	0.76362	0.685009	0.710603
5500	0.815818	0.756364	0.759455	0.779818	0.683636	0.762364	0.684909	0.710727
5530	0.815552	0.757505	0.760398	0.78047	0.683002	0.762206	0.685533	0.711935
5560	0.816367	0.758273	0.760432	0.781475	0.681295	0.76223	0.685432	0.711511
5590	0.817531	0.758676	0.760107	0.781574	0.682111	0.763864	0.686047	0.712701
5620	0.817616	0.759075	0.76121	0.782562	0.681495	0.763345	0.686121	0.712989
5650	0.816814	0.759115	0.760708	0.782301	0.682301	0.763363	0.685487	0.713628
5680	0.816021	0.758803	0.761444	0.78257	0.682923	0.7625	0.685211	0.71338
5710	0.816988	0.75937	0.761471	0.782487	0.682487	0.762697	0.685114	0.714536
5740	0.816899	0.758885	0.761498	0.78101	0.682753	0.764808	0.684843	0.713937
5770	0.816811	0.760139	0.761698	0.781629	0.683709	0.764645	0.685615	0.713692
5800	0.816207	0.761207	0.762759	0.782241	0.683966	0.763621	0.686379	0.714828
5830	0.817667	0.761235	0.762436	0.781818	0.684734	0.763808	0.686621	0.715952
5860	0.818771	0.76058	0.762628	0.782423	0.685154	0.763481	0.686007	0.716553
5890	0.819185	0.759762	0.761969	0.780985	0.686248	0.763497	0.686078	0.716129
5920	0.819088	0.760811	0.763007	0.780574	0.68598	0.764189	0.687838	0.716385
5950	0.818487	0.761345	0.763697	0.78084	0.68605	0.763866	0.688403	0.716975
5980	0.817893	0.761538	0.76388	0.780435	0.686288	0.764548	0.689465	0.71806
6010	0.818802	0.762396	0.763394	0.781697	0.686855	0.765557	0.688852	0.718303
6040	0.819536	0.761755	0.762914	0.781457	0.688411	0.765728	0.688576	0.717715
6070	0.820428	0.76112	0.762603	0.782208	0.688138	0.765568	0.688797	0.717298
6100	0.820164	0.761148	0.762951	0.781148	0.688197	0.766066	0.689672	0.718033
6130	0.820718	0.761175	0.762153	0.782382	0.689396	0.765253	0.690701	0.719413
6160	0.821591	0.759578	0.762338	0.783442	0.688961	0.766883	0.691558	0.719481
6190	0.821971	0.759289	0.760905	0.78336	0.690307	0.766882	0.691276	0.719871
6220	0.821061	0.759164	0.76045	0.784244	0.689871	0.766881	0.691801	0.720418
6250	0.82208	0.75968	0.76064	0.78544	0.68992	0.76608	0.69248	0.72032
6280	0.822293	0.759236	0.761624	0.786146	0.690605	0.766561	0.693153	0.722134
6310	0.822662	0.758954	0.760697	0.785578	0.690174	0.766403	0.692552	0.722662
6340	0.822555	0.758991	0.76041	0.787382	0.690852	0.766719	0.693533	0.722397
6370	0.822606	0.759184	0.761695	0.787441	0.690424	0.765934	0.693407	0.722606
6400	0.822656	0.758437	0.761094	0.7875	0.69	0.765469	0.693906	0.723281
6430	0.821151	0.758009	0.760187	0.787558	0.690669	0.765319	0.693779	0.723484
6460	0.820588	0.758514	0.760681	0.7887	0.691486	0.763932	0.693963	0.72322
6490	0.820339	0.759014	0.761017	0.78906	0.691525	0.765023	0.693991	0.724191
6520	0.819939	0.759356	0.76181	0.789264	0.691411	0.765184	0.694018	0.724233
6550	0.819237	0.76	0.760916	0.788702	0.691298	0.765496	0.693435	0.724122
6580	0.818237	0.760182	0.761398	0.788298	0.691489	0.765502	0.694377	0.724924
6610	0.817852	0.760212	0.762027	0.788502	0.692133	0.763994	0.695008	0.725265
6640	0.81747	0.760542	0.761747	0.788253	0.692169	0.764006	0.695331	0.726205
6670	0.817091	0.76057	0.761769	0.788606	0.692804	0.762819	0.695202	0.725787
6700	0.817015	0.760597	0.762836	0.78791	0.693582	0.76403	0.695522	0.72597
6730	0.816345	0.760475	0.763447	0.787667	0.695097	0.763744	0.695542	0.72526
6760	0.817012	0.760799	0.763757	0.78787	0.694822	0.762574	0.696746	0.724408
6790	0.817968	0.760677	0.763623	0.787482	0.695729	0.763181	0.69676	0.724448
6820	0.817595	0.760997	0.762757	0.787097	0.696481	0.76437	0.696921	0.72478
6850	0.818394	0.76146	0.762336	0.787299	0.697372	0.763796	0.697226	0.725255
6880	0.818459	0.760901	0.763081	0.787791	0.696657	0.76439	0.697674	0.725581
6910	0.817511	0.760781	0.763821	0.787988	0.69754	0.764255	0.698119	0.726483
6940	0.817291	0.760807	0.763256	0.788617	0.698559	0.765418	0.697406	0.726225
6970	0.818077	0.759828	0.763415	0.788522	0.698852	0.766428	0.698278	0.727547
7000	0.818	0.760857	0.763286	0.788286	0.699714	0.766	0.699429	0.728429
7030	0.818208	0.760882	0.763442	0.788051	0.699289	0.766003	0.700142	0.729303
7060	0.818272	0.76034	0.763598	0.787535	0.699575	0.765581	0.701275	0.730312
7090	0.818477	0.759661	0.763047	0.787165	0.700846	0.765444	0.701834	0.731453
7120	0.818399	0.760393	0.763624	0.787219	0.700702	0.765028	0.702247	0.731601
7150	0.819301	0.761678	0.763916	0.786294	0.702238	0.765175	0.701538	0.730769
7180	0.819638	0.761421	0.76337	0.785933	0.703343	0.76546	0.701393	0.732312
7210	0.818585	0.760888	0.763384	0.785992	0.702774	0.765603	0.701803	0.732594
7240	0.819613	0.762293	0.764227	0.787017	0.703591	0.764503	0.702486	0.73232
7270	0.81967	0.762861	0.763549	0.786933	0.704814	0.764099	0.703576	0.7326
7300	0.818356	0.762603	0.764384	0.786712	0.704932	0.763425	0.704384	0.733151
7330	0.818281	0.763302	0.765075	0.785948	0.705048	0.762892	0.704911	0.73397
7360	0.818614	0.763995	0.765625	0.78587	0.705299	0.763723	0.705707	0.734783
7390	0.817997	0.764005	0.7659	0.78498	0.706089	0.764411	0.705683	0.735859
7420	0.818329	0.764286	0.766577	0.785175	0.705256	0.764825	0.706334	0.735445
7450	0.819597	0.76443	0.766577	0.786309	0.705772	0.765772	0.706443	0.735302
7480	0.819519	0.764305	0.766578	0.786631	0.706417	0.764973	0.706551	0.735294
7510	0.819707	0.764181	0.766178	0.78735	0.707057	0.764714	0.706791	0.734621
7540	0.819098	0.764987	0.76618	0.788064	0.70756	0.764854	0.707825	0.733952
7570	0.818758	0.765654	0.766975	0.788375	0.70753	0.76539	0.707926	0.734478
7600	0.819079	0.765395	0.767632	0.787763	0.7075	0.765789	0.708158	0.734868
7630	0.819004	0.765269	0.768283	0.787156	0.707602	0.766055	0.708912	0.734993
7660	0.819321	0.765274	0.768538	0.786684	0.708486	0.76671	0.709138	0.735117
7690	0.819506	0.76554	0.76749	0.786476	0.708843	0.7671	0.709103	0.735371
7720	0.820207	0.765026	0.76658	0.787306	0.709197	0.766839	0.709197	0.735622
7750	0.819355	0.764774	0.766323	0.786581	0.708774	0.768129	0.710065	0.735355
7780	0.818766	0.76491	0.766581	0.785861	0.708355	0.768123	0.709383	0.736247
7810	0.81831	0.764405	0.767606	0.785275	0.708323	0.76735	0.711012	0.736236
7840	0.817474	0.764923	0.767602	0.785077	0.709056	0.766709	0.710969	0.736224
7870	0.817789	0.765311	0.767598	0.785006	0.709657	0.766328	0.711182	0.736468
7900	0.818481	0.765443	0.768608	0.785823	0.710633	0.766329	0.711899	0.736456
7930	0.818411	0.765195	0.767339	0.785876	0.711475	0.766709	0.711475	0.736192
7960	0.818342	0.765452	0.767337	0.785302	0.711683	0.766709	0.712186	0.73706
7990	0.818148	0.766083	0.767334	0.785607	0.711514	0.767584	0.711514	0.737922
8020	0.818579	0.766334	0.767955	0.78616	0.710848	0.767082	0.711471	0.738279
8050	0.818758	0.765963	0.768075	0.786335	0.710807	0.766708	0.711925	0.738137
8080	0.817203	0.766337	0.76745	0.787005	0.710149	0.768069	0.712005	0.737871
8110	0.816769	0.766215	0.767324	0.787053	0.710727	0.768681	0.712454	0.737361
8140	0.816216	0.766216	0.767199	0.786609	0.711302	0.76941	0.712654	0.737592
8170	0.816769	0.766095	0.767931	0.787148	0.71175	0.769645	0.712729	0.737576
8200	0.818171	0.766829	0.767683	0.787439	0.711951	0.769512	0.712805	0.739268
8230	0.817983	0.766707	0.767072	0.78712	0.711786	0.76938	0.713244	0.739611
8260	0.817312	0.766102	0.76707	0.786562	0.712833	0.76937	0.713317	0.739709
8290	0.817129	0.764897	0.767189	0.786972	0.713752	0.76924	0.713148	0.739928
8320	0.816587	0.765745	0.767067	0.78774	0.713582	0.76863	0.713462	0.740625
8350	0.816048	0.765868	0.767665	0.787186	0.714491	0.768982	0.713653	0.740599
8380	0.815871	0.765752	0.767303	0.787232	0.71599	0.769212	0.713842	0.74105
8410	0.816409	0.765755	0.767301	0.787396	0.716052	0.768014	0.713793	0.741736
8440	0.816706	0.765877	0.767536	0.78673	0.715521	0.767773	0.714929	0.74218
8470	0.817237	0.765407	0.767532	0.787603	0.715112	0.767414	0.715466	0.742267
8500	0.817412	0.765176	0.767882	0.787765	0.715059	0.767647	0.716706	0.742
8530	0.817233	0.764596	0.767526	0.788042	0.715475	0.767409	0.716647	0.741852
8560	0.816706	0.764836	0.767757	0.788785	0.715771	0.767173	0.715888	0.741706
8590	0.816997	0.76461	0.767753	0.788591	0.715483	0.767404	0.716764	0.741793
8620	0.816705	0.764733	0.767401	0.789211	0.715197	0.767517	0.716937	0.742575
8650	0.816416	0.764393	0.766936	0.790058	0.714798	0.767399	0.71711	0.742312
8680	0.817281	0.764516	0.766935	0.789516	0.714747	0.767166	0.717742	0.742627
8710	0.818255	0.765098	0.766475	0.788863	0.71504	0.767049	0.717222	0.742939
8740	0.818307	0.76476	0.767391	0.788787	0.714989	0.767277	0.718078	0.743135
8770	0.818472	0.765564	0.767047	0.788483	0.715393	0.767959	0.718244	0.742873
8800	0.818864	0.765795	0.767614	0.788864	0.715795	0.767841	0.719205	0.742841
8830	0.818913	0.766591	0.768063	0.788901	0.716195	0.768177	0.718913	0.743601
8860	0.819187	0.766817	0.767494	0.789165	0.716817	0.768736	0.719074	0.744018
8890	0.819685	0.766254	0.767829	0.788864	0.71811	0.769066	0.719573	0.743982
8920	0.819395	0.766031	0.768274	0.788677	0.719058	0.76917	0.719395	0.743722
8950	0.819777	0.766257	0.768268	0.788492	0.718659	0.768492	0.719441	0.744804
8980	0.819376	0.765924	0.768374	0.788085	0.71971	0.768151	0.718931	0.744766
9010	0.819534	0.765816	0.767814	0.788457	0.719534	0.767481	0.719978	0.74495
9040	0.819801	0.765929	0.767588	0.788606	0.720243	0.76792	0.71969	0.746128
9070	0.819515	0.76538	0.767585	0.788203	0.719956	0.768026	0.719956	0.746527
9100	0.819341	0.765714	0.767473	0.788132	0.72011	0.768352	0.720879	0.746044
9130	0.820591	0.765827	0.767689	0.787733	0.720153	0.76747	0.721687	0.745455
9160	0.820742	0.765284	0.76845	0.787991	0.72107	0.767358	0.721943	0.745524
9190	0.820566	0.765288	0.768335	0.788248	0.721328	0.767791	0.722416	0.746028
9220	0.82039	0.765944	0.76833	0.788069	0.721692	0.768221	0.722343	0.745662
9250	0.820216	0.765946	0.768216	0.787676	0.721514	0.768541	0.722378	0.745946
9280	0.820043	0.766164	0.768103	0.788147	0.723168	0.768103	0.722306	0.746659
9310	0.820945	0.765951	0.768099	0.787755	0.723308	0.768636	0.722556	0.747476
9340	0.821306	0.765739	0.76788	0.788223	0.723233	0.768415	0.722377	0.747216
9370	0.821665	0.765635	0.767556	0.789755	0.723266	0.76905	0.723052	0.746958
9400	0.821702	0.766596	0.767447	0.790532	0.723404	0.769681	0.723404	0.746596
9430	0.821951	0.765854	0.76755	0.789714	0.723754	0.769247	0.724602	0.74666
9460	0.822304	0.766279	0.767653	0.789852	0.723784	0.769979	0.724947	0.747357
9490	0.822866	0.76607	0.767018	0.7902	0.723815	0.769863	0.725606	0.747418
9520	0.823319	0.766071	0.767332	0.790336	0.72395	0.771008	0.726681	0.747374
9550	0.82377	0.765445	0.766911	0.790366	0.724921	0.771204	0.726387	0.74733
9580	0.823904	0.765658	0.767015	0.789562	0.725887	0.770877	0.728079	0.747912
9610	0.823829	0.764516	0.767014	0.789386	0.726535	0.769719	0.7282	0.748283
9640	0.823237	0.764938	0.76722	0.789212	0.726349	0.769295	0.728527	0.748548
9670	0.822854	0.764116	0.767218	0.788728	0.726577	0.77001	0.729162	0.748087
9700	0.823093	0.764948	0.76701	0.788866	0.727423	0.770206	0.729485	0.74866
9730	0.822816	0.764954	0.766804	0.788181	0.727441	0.769579	0.729599	0.748715
9760	0.821824	0.765061	0.767725	0.788115	0.727049	0.769775	0.729508	0.750102
9790	0.821553	0.765066	0.767007	0.787845	0.727273	0.769765	0.729724	0.74954
9820	0.821894	0.765071	0.767719	0.787678	0.727495	0.768839	0.729532	0.749898
9850	0.822741	0.765178	0.76802	0.78802	0.727208	0.769036	0.729848	0.75066
9880	0.822672	0.765789	0.768016	0.787551	0.728036	0.76913	0.730364	0.75081
9910	0.822704	0.765489	0.768517	0.786579	0.728658	0.769122	0.730575	0.750858
9940	0.822535	0.765594	0.768612	0.786318	0.729678	0.769416	0.731791	0.751509
9970	0.821966	0.765898	0.769408	0.786359	0.73009	0.77001	0.731695	0.751755
10000	0.8222	0.766	0.7687	0.7862	0.7302	0.7705	0.7318	0.7519
10030	0.821934	0.766102	0.768495	0.785543	0.731206	0.770987	0.732203	0.751944
10060	0.821571	0.766203	0.768091	0.784891	0.731312	0.771173	0.732008	0.752982
10090	0.821804	0.766601	0.76779	0.78553	0.731814	0.771259	0.73221	0.753419
10120	0.821542	0.7667	0.767885	0.786364	0.731719	0.771344	0.731917	0.753162
10150	0.820985	0.76601	0.76798	0.78532	0.731921	0.771232	0.732808	0.753202
10180	0.820629	0.76611	0.767289	0.78556	0.732024	0.770825	0.733399	0.753242
10210	0.821156	0.765818	0.767875	0.785896	0.732811	0.771596	0.733203	0.753281
10240	0.821289	0.765723	0.766895	0.785937	0.733398	0.771777	0.733984	0.75332
10270	0.821908	0.765531	0.766894	0.786076	0.733204	0.771373	0.734372	0.753359
10300	0.821068	0.765728	0.766699	0.786893	0.733301	0.77165	0.734272	0.753592
10330	0.821491	0.765634	0.766215	0.786254	0.733398	0.771539	0.734172	0.753824
10360	0.821139	0.765058	0.766313	0.786776	0.733591	0.771718	0.734459	0.754151
10390	0.821174	0.764966	0.766603	0.787199	0.734167	0.771319	0.734071	0.754187
10420	0.821113	0.765259	0.766219	0.787812	0.734261	0.770921	0.734549	0.754127
10450	0.821244	0.765263	0.766986	0.788038	0.734928	0.771292	0.735311	0.754163
10480	0.820992	0.766031	0.766889	0.788073	0.735401	0.771279	0.735592	0.754008
10510	0.820932	0.766223	0.767935	0.787916	0.7353	0.771361	0.736537	0.75471
10540	0.820873	0.765844	0.768216	0.788235	0.73482	0.771632	0.737856	0.754744
10570	0.821003	0.765658	0.768117	0.788079	0.735478	0.771712	0.738411	0.754683
10600	0.821226	0.766226	0.768396	0.788019	0.735377	0.772075	0.738868	0.754151
10630	0.821355	0.765945	0.768297	0.788805	0.736124	0.77159	0.738382	0.754657
10660	0.821951	0.76651	0.768386	0.788462	0.736773	0.771951	0.738837	0.754409
10690	0.822077	0.766511	0.768288	0.788962	0.737325	0.771936	0.739476	0.75463
10720	0.822481	0.765858	0.768097	0.790019	0.7375	0.771828	0.740205	0.754664
10750	0.822419	0.766419	0.767628	0.789674	0.737581	0.772372	0.740093	0.754605
10780	0.822171	0.766234	0.767347	0.789054	0.737848	0.771985	0.740074	0.755009
10810	0.822109	0.766327	0.767253	0.789547	0.737743	0.77123	0.740426	0.755227
10840	0.822048	0.766236	0.767251	0.790037	0.737454	0.771402	0.74059	0.755166
10870	0.821711	0.765869	0.767525	0.790616	0.737902	0.771941	0.740938	0.754738
10900	0.821009	0.765872	0.766881	0.791193	0.738165	0.772018	0.741101	0.755321
10930	0.820677	0.765599	0.767155	0.790851	0.738426	0.771729	0.741354	0.755352
10960	0.820985	0.765785	0.767336	0.791332	0.739234	0.772172	0.74115	0.755748
10990	0.821201	0.76606	0.767152	0.791356	0.740036	0.772066	0.741492	0.756051
11020	0.821597	0.765971	0.76706	0.791379	0.74029	0.772323	0.741742	0.756534
11050	0.821719	0.766335	0.767421	0.791674	0.740814	0.772036	0.741448	0.756742
11080	0.82148	0.766606	0.767509	0.791877	0.740975	0.772022	0.741426	0.75713
11110	0.821602	0.767147	0.768227	0.791899	0.741674	0.772547	0.741764	0.756886
11140	0.821724	0.767056	0.768671	0.791921	0.74228	0.772621	0.742101	0.75754
11170	0.822113	0.767502	0.769293	0.791853	0.742256	0.772605	0.741898	0.758013
11200	0.821964	0.767857	0.77	0.792232	0.743125	0.772143	0.742143	0.758929
11230	0.821995	0.767676	0.769546	0.791541	0.74301	0.772217	0.742565	0.759751
11260	0.821492	0.767673	0.769183	0.791208	0.74254	0.772025	0.742984	0.75968
11290	0.821346	0.768025	0.768822	0.791231	0.742958	0.771656	0.743401	0.76085
11320	0.821466	0.767756	0.768993	0.791696	0.74311	0.771466	0.743286	0.761572
11350	0.821498	0.767753	0.769339	0.791013	0.742907	0.771366	0.743524	0.761586
11380	0.821793	0.76775	0.769596	0.791828	0.743058	0.770826	0.743761	0.762039
11410	0.822086	0.767748	0.769851	0.792287	0.74312	0.771166	0.744172	0.762138
11440	0.822028	0.768182	0.770367	0.79222	0.74292	0.771503	0.744406	0.762238
11470	0.822755	0.768003	0.770096	0.792677	0.743069	0.772014	0.744464	0.762511
11500	0.822522	0.767826	0.769652	0.792435	0.743826	0.771913	0.744435	0.763217
11530	0.822637	0.767823	0.769818	0.792021	0.743799	0.771552	0.744926	0.7634
11560	0.822232	0.767993	0.769723	0.792128	0.744464	0.772578	0.745156	0.764014
11590	0.822519	0.767386	0.769456	0.792235	0.744953	0.773253	0.745729	0.76428
11620	0.822633	0.766954	0.769535	0.792341	0.74475	0.773322	0.745783	0.764802
11650	0.822918	0.766094	0.76927	0.792618	0.744893	0.773305	0.745751	0.764979
11680	0.822688	0.766096	0.768493	0.792723	0.744777	0.773116	0.745634	0.764983
11710	0.822289	0.765927	0.768403	0.792827	0.74526	0.773442	0.745431	0.764902
11740	0.822317	0.766269	0.769165	0.792675	0.744634	0.773509	0.745656	0.765247
11770	0.822515	0.76644	0.769244	0.792778	0.745115	0.772982	0.745964	0.76559
11800	0.822288	0.766356	0.769746	0.792712	0.745424	0.772542	0.745678	0.766186
11830	0.822316	0.766695	0.769569	0.793068	0.745393	0.772612	0.745647	0.76585
11860	0.822007	0.766863	0.769477	0.793002	0.745616	0.772766	0.7457	0.765936
11890	0.822035	0.766526	0.769975	0.792683	0.745837	0.773171	0.745669	0.766358
11920	0.822064	0.766275	0.769966	0.792366	0.745386	0.772987	0.745302	0.766443
11950	0.822259	0.766192	0.770126	0.791883	0.74569	0.772636	0.744603	0.766276
11980	0.821703	0.766444	0.769616	0.791736	0.745826	0.772621	0.745075	0.767112
12010	0.821982	0.766778	0.770192	0.791757	0.745462	0.772856	0.745129	0.766778
12040	0.821262	0.76711	0.7701	0.79103	0.7451	0.773339	0.745598	0.766777
12070	0.82121	0.767109	0.769843	0.791052	0.744905	0.774234	0.746065	0.76628
12100	0.821818	0.767025	0.769091	0.790496	0.744876	0.774793	0.746033	0.766198
12130	0.822094	0.766941	0.769497	0.790354	0.74526	0.774608	0.746331	0.76587
12160	0.821546	0.767516	0.770066	0.790543	0.745724	0.774589	0.746546	0.766118
12190	0.821001	0.76735	0.770468	0.79073	0.745775	0.774733	0.746596	0.766366
12220	0.820786	0.767921	0.770376	0.790589	0.746072	0.774795	0.746727	0.766939
12250	0.82049	0.768163	0.770122	0.790449	0.746041	0.774857	0.746612	0.767265
12280	0.820684	0.768567	0.769788	0.790635	0.745847	0.775326	0.746417	0.766857
12310	0.821446	0.768562	0.770187	0.790739	0.745816	0.774898	0.746141	0.7671
12340	0.821718	0.767909	0.769935	0.791167	0.745786	0.775041	0.746272	0.767747
12370	0.821989	0.768068	0.770493	0.791512	0.745675	0.775344	0.746483	0.768472
12400	0.821774	0.768468	0.770323	0.79129	0.746048	0.775726	0.746613	0.76879
12430	0.821883	0.768946	0.770072	0.791633	0.745535	0.776106	0.746661	0.769348
12460	0.821509	0.7687	0.770144	0.791894	0.745586	0.776404	0.74695	0.76878
12490	0.821457	0.768615	0.770376	0.791833	0.744916	0.775981	0.746277	0.769095
12520	0.821885	0.76861	0.770447	0.791933	0.744808	0.775879	0.746086	0.769089
12550	0.822151	0.768924	0.771076	0.791474	0.744701	0.776096	0.745737	0.768606
12580	0.821701	0.768998	0.770906	0.791017	0.744992	0.775676	0.745707	0.768919
12610	0.82157	0.769072	0.7705	0.79088	0.745044	0.775337	0.745837	0.769072
12640	0.821598	0.76875	0.770411	0.790823	0.745174	0.774367	0.74644	0.768908
12670	0.821389	0.76835	0.77056	0.790371	0.745304	0.774112	0.746961	0.768587
12700	0.82126	0.768898	0.77126	0.79	0.745433	0.773858	0.746614	0.76874
12730	0.821838	0.769049	0.771328	0.790338	0.745483	0.773841	0.747604	0.768264
12760	0.821787	0.768887	0.771473	0.789969	0.745219	0.774216	0.748276	0.768809
12790	0.821579	0.769351	0.770993	0.789836	0.74613	0.77412	0.748241	0.768882
12820	0.821529	0.769423	0.770905	0.789158	0.746958	0.774103	0.748908	0.768643
12850	0.821634	0.769494	0.770895	0.789416	0.747626	0.773852	0.749572	0.768405
12880	0.821894	0.769798	0.771429	0.789519	0.747593	0.773602	0.749689	0.768323
12910	0.822231	0.769946	0.771727	0.789388	0.748025	0.773354	0.749419	0.768629
12940	0.822025	0.770325	0.771716	0.789645	0.747913	0.773802	0.749845	0.768624
12970	0.82182	0.770239	0.772012	0.789823	0.748342	0.773709	0.749961	0.76862
13000	0.821923	0.770077	0.772538	0.790154	0.748462	0.774077	0.75	0.768462
13030	0.821949	0.769762	0.771988	0.78987	0.748503	0.77383	0.749731	0.768688
13060	0.822205	0.769985	0.771975	0.78951	0.748698	0.773737	0.749158	0.76876
13090	0.82246	0.769748	0.772422	0.789381	0.748816	0.77395	0.748969	0.769213
13120	0.822637	0.770274	0.772485	0.789329	0.74878	0.773933	0.749238	0.768826
13150	0.823118	0.770266	0.772852	0.788973	0.748593	0.77384	0.74943	0.768289
13180	0.823445	0.769954	0.772838	0.788847	0.748331	0.773672	0.749545	0.768058
13210	0.822937	0.770704	0.772824	0.788645	0.748827	0.774262	0.749432	0.768357
13240	0.822961	0.771073	0.77281	0.788369	0.749245	0.773716	0.749849	0.768731
13270	0.822909	0.770836	0.772871	0.788998	0.749133	0.773851	0.749736	0.768726
13300	0.822857	0.770526	0.772707	0.789248	0.749023	0.773459	0.749398	0.768797
13330	0.822431	0.770068	0.772318	0.789347	0.749137	0.773443	0.750113	0.768942
13360	0.822305	0.770359	0.772006	0.789296	0.749102	0.773054	0.749925	0.769012
13390	0.822629	0.770202	0.772591	0.789171	0.749216	0.773264	0.750336	0.768633
13420	0.822951	0.769896	0.772355	0.788748	0.749404	0.772802	0.750671	0.76848
13450	0.823494	0.770335	0.772342	0.788327	0.749294	0.772937	0.750335	0.768178
13480	0.823591	0.769807	0.772033	0.788427	0.749777	0.773071	0.750297	0.76862
13510	0.823834	0.769874	0.771947	0.788379	0.749741	0.773205	0.750555	0.768468
13540	0.823855	0.769572	0.771713	0.787666	0.750295	0.773117	0.750812	0.769202
13570	0.824024	0.769123	0.771481	0.788209	0.750184	0.77325	0.750847	0.769786
13600	0.824265	0.769044	0.771324	0.788529	0.750441	0.773235	0.750956	0.769706
13630	0.823918	0.769479	0.771533	0.788114	0.750844	0.773074	0.751211	0.769406
13660	0.823719	0.7694	0.771669	0.787775	0.751025	0.773499	0.751464	0.769839
13690	0.823813	0.769613	0.771585	0.788093	0.750767	0.773923	0.751351	0.770051
13720	0.823469	0.769752	0.771356	0.78863	0.750948	0.773834	0.751603	0.77019
13750	0.823855	0.770036	0.771564	0.788509	0.750836	0.773964	0.751491	0.769745
13780	0.823149	0.769956	0.771626	0.788534	0.750508	0.774528	0.751669	0.769956
13810	0.823316	0.770094	0.771253	0.788776	0.750326	0.774511	0.751919	0.770022
13840	0.82341	0.769942	0.771604	0.788873	0.750578	0.774205	0.752168	0.770159
13870	0.823216	0.770296	0.771377	0.788681	0.750973	0.774189	0.752271	0.770368
13900	0.823453	0.770863	0.771942	0.788777	0.751007	0.774029	0.752086	0.77036
13930	0.823618	0.77107	0.772218	0.788227	0.750897	0.774372	0.75219	0.770136
13960	0.823209	0.770989	0.772063	0.788037	0.750931	0.774284	0.752077	0.770487
13990	0.823016	0.770908	0.771766	0.788349	0.751036	0.774482	0.752037	0.770765
14020	0.822682	0.770685	0.771897	0.78816	0.750642	0.77418	0.751783	0.771184
14050	0.822705	0.770605	0.771957	0.787829	0.75089	0.774093	0.751957	0.771317
14080	0.822301	0.770312	0.772017	0.787997	0.750852	0.773651	0.752202	0.771378
14110	0.821899	0.770092	0.771651	0.788094	0.751099	0.773919	0.752232	0.771368
14140	0.821711	0.770226	0.77157	0.787765	0.751273	0.773904	0.752192	0.77157
14170	0.821454	0.770572	0.771912	0.788003	0.751094	0.774382	0.752505	0.77156
14200	0.821479	0.770352	0.77162	0.787606	0.751549	0.774648	0.752183	0.771761
14230	0.821434	0.769923	0.77168	0.787702	0.751722	0.774912	0.752214	0.77182
14260	0.821248	0.769986	0.771669	0.787588	0.751964	0.774895	0.752034	0.771599
14290	0.821134	0.770049	0.771379	0.787684	0.751784	0.774878	0.752554	0.771589
14320	0.82088	0.770112	0.771229	0.787919	0.752235	0.77507	0.752723	0.771439
14350	0.821185	0.770314	0.770732	0.787944	0.752474	0.775331	0.752265	0.771498
14380	0.821558	0.770167	0.770862	0.787691	0.752643	0.775104	0.752503	0.771905
14410	0.82179	0.770784	0.771131	0.787578	0.752672	0.774948	0.752533	0.771756
14440	0.821676	0.770499	0.771122	0.787258	0.752285	0.774238	0.752909	0.772161
14470	0.821631	0.770283	0.771873	0.787077	0.752315	0.774499	0.753006	0.772011
14500	0.822	0.770621	0.772	0.787379	0.752276	0.774483	0.753103	0.772069
14530	0.822299	0.77075	0.771507	0.787268	0.752168	0.774398	0.753338	0.771851
14560	0.822459	0.770742	0.771909	0.787363	0.752816	0.775	0.753846	0.772047
14590	0.822413	0.771076	0.772104	0.787731	0.753119	0.775326	0.753941	0.771693
14620	0.822572	0.770725	0.771956	0.787756	0.753625	0.775445	0.754104	0.771546
14650	0.822799	0.771058	0.77215	0.787713	0.753584	0.7757	0.754266	0.771331
14680	0.82282	0.771253	0.772139	0.787807	0.753951	0.775613	0.754905	0.771117
14710	0.823182	0.771516	0.77206	0.787356	0.754045	0.775323	0.754521	0.771448
14740	0.823066	0.771235	0.77232	0.787042	0.754613	0.775373	0.75441	0.771642
14770	0.822884	0.771158	0.773121	0.78673	0.754976	0.775152	0.754909	0.771767
14800	0.822973	0.771757	0.773243	0.786757	0.755135	0.775405	0.755	0.771081
14830	0.823061	0.771544	0.773095	0.786581	0.754821	0.775185	0.755091	0.771005
14860	0.823351	0.771602	0.773149	0.786608	0.755518	0.774563	0.75498	0.770794
14890	0.823036	0.771457	0.773203	0.786232	0.755944	0.77495	0.754936	0.771122
14920	0.823123	0.771381	0.773324	0.786126	0.75563	0.774933	0.755228	0.77118
14950	0.823077	0.771505	0.773043	0.78602	0.755385	0.77505	0.755117	0.771438
14980	0.823031	0.771362	0.772764	0.785113	0.755274	0.774499	0.75494	0.771495
15010	0.822918	0.771153	0.772751	0.78501	0.755363	0.77455	0.75523	0.771752
15040	0.822872	0.770878	0.772872	0.784508	0.755652	0.774003	0.755386	0.772141
15070	0.822893	0.770405	0.772794	0.784406	0.755939	0.774054	0.755209	0.771931
15100	0.822848	0.770397	0.772715	0.784238	0.755497	0.77457	0.755629	0.772185
15130	0.822406	0.77039	0.772373	0.784534	0.755321	0.77462	0.755519	0.772108
15160	0.822559	0.770383	0.772361	0.784169	0.755541	0.774406	0.756003	0.772361
15190	0.822646	0.771034	0.772679	0.784398	0.755563	0.774194	0.756221	0.772219
15220	0.822668	0.771025	0.772865	0.784691	0.755782	0.774047	0.756045	0.772602
15250	0.82223	0.771279	0.772525	0.784787	0.755213	0.774754	0.755803	0.772721
15280	0.822382	0.771139	0.772317	0.78462	0.755432	0.774673	0.755825	0.772971
15310	0.822534	0.770607	0.771653	0.784389	0.756042	0.774331	0.755976	0.773024
15340	0.822295	0.770535	0.771708	0.783898	0.755867	0.773729	0.756128	0.772816
15370	0.822707	0.770397	0.771958	0.783669	0.755888	0.77352	0.756148	0.773129
15400	0.822987	0.77039	0.772078	0.783312	0.755779	0.773896	0.756234	0.773506
15430	0.82359	0.770642	0.771808	0.78302	0.755606	0.773752	0.755995	0.773428
15460	0.823092	0.770634	0.77238	0.782471	0.755563	0.773286	0.756468	0.773092
15490	0.822918	0.770755	0.772369	0.782247	0.755778	0.773144	0.756036	0.772628
15520	0.822938	0.770683	0.771972	0.782474	0.755541	0.773196	0.756379	0.773067
15550	0.822765	0.770611	0.771511	0.782701	0.755627	0.773633	0.756399	0.772862
15580	0.822657	0.770475	0.771374	0.782991	0.756033	0.773299	0.756226	0.772786
15610	0.822357	0.770147	0.771108	0.783088	0.756054	0.77303	0.756182	0.772518
15640	0.822187	0.769629	0.771228	0.783056	0.756522	0.773146	0.75601	0.772698
15670	0.821889	0.769687	0.771347	0.782961	0.756414	0.77307	0.756541	0.77275
15700	0.822038	0.769936	0.771529	0.782866	0.756433	0.772994	0.756369	0.772675
15730	0.821488	0.769994	0.771265	0.782645	0.756325	0.772727	0.756325	0.772791
15760	0.821701	0.770051	0.771066	0.782424	0.756789	0.772398	0.757107	0.77297
15790	0.821659	0.770171	0.770931	0.782331	0.756428	0.772451	0.757251	0.773084
15820	0.821871	0.769469	0.770417	0.782491	0.756511	0.772503	0.757459	0.772946
15850	0.821577	0.769148	0.770473	0.782524	0.756972	0.772177	0.757918	0.77306
15880	0.821537	0.768955	0.77034	0.782557	0.756675	0.772544	0.758186	0.773489
15910	0.821433	0.768385	0.770333	0.782338	0.756442	0.772784	0.757951	0.773602
15940	0.821393	0.768193	0.769824	0.781744	0.756399	0.772836	0.758093	0.7734
15970	0.82129	0.768065	0.769568	0.781465	0.75623	0.772699	0.758359	0.773575
16000	0.82125	0.76825	0.769312	0.7815	0.756563	0.772687	0.758188	0.773625
16030	0.821647	0.768309	0.769245	0.781847	0.756644	0.772489	0.758328	0.773113
16060	0.821731	0.768244	0.769303	0.781694	0.756974	0.772727	0.758406	0.773288
16090	0.821628	0.768303	0.769111	0.781728	0.756743	0.773027	0.758111	0.773586
16120	0.82227	0.7683	0.769293	0.7817	0.7567	0.773139	0.758189	0.774007
16150	0.822229	0.76805	0.769536	0.781672	0.756718	0.773065	0.758204	0.77418
16180	0.822311	0.768109	0.769468	0.781644	0.756366	0.772559	0.758529	0.774784
16210	0.821962	0.767551	0.769463	0.781555	0.756632	0.772548	0.758482	0.774954
16240	0.821736	0.767611	0.769704	0.781897	0.756466	0.772599	0.758436	0.775431
16270	0.821819	0.767671	0.769514	0.781991	0.756177	0.772956	0.758513	0.775353
16300	0.821902	0.767423	0.769632	0.781718	0.75638	0.772638	0.758282	0.775276
16330	0.821923	0.767973	0.76932	0.78169	0.756399	0.772505	0.757869	0.775138
16360	0.822188	0.767665	0.769254	0.781479	0.756235	0.771883	0.757396	0.775183
16390	0.821721	0.767297	0.768944	0.781574	0.756132	0.771324	0.75784	0.775717
16420	0.82162	0.767357	0.768636	0.781486	0.75609	0.771194	0.757613	0.775761
16450	0.821702	0.767416	0.768815	0.781094	0.756353	0.771489	0.757568	0.775623
16480	0.821299	0.76693	0.768568	0.781129	0.756189	0.770995	0.757646	0.775667
16510	0.821442	0.766747	0.768807	0.781224	0.756269	0.770927	0.757541	0.775591
16540	0.821524	0.766808	0.768742	0.781318	0.756469	0.771282	0.757981	0.775574
16570	0.821364	0.766868	0.768437	0.781533	0.756669	0.771696	0.758177	0.775498
16600	0.821807	0.766566	0.768554	0.781627	0.756627	0.771747	0.757711	0.77506
16630	0.821828	0.766326	0.76837	0.78166	0.757005	0.771738	0.757847	0.775466
16660	0.821729	0.765966	0.768247	0.781573	0.756723	0.771969	0.757623	0.77527
16690	0.82169	0.766327	0.768424	0.781486	0.75698	0.77154	0.758059	0.775374
16720	0.82177	0.766567	0.768002	0.78116	0.757117	0.771352	0.757715	0.775419
16750	0.821612	0.766507	0.768358	0.780836	0.757373	0.771284	0.75803	0.775881
16780	0.821871	0.766508	0.768296	0.780691	0.75733	0.771216	0.758105	0.775626
16810	0.822011	0.766092	0.768233	0.780309	0.757049	0.771148	0.758596	0.77555
16840	0.822268	0.766271	0.768409	0.780048	0.756948	0.770962	0.758729	0.775653
16870	0.822229	0.766153	0.768228	0.780261	0.757084	0.771251	0.758921	0.775578
16900	0.82213	0.766213	0.768462	0.780178	0.757278	0.77071	0.758935	0.776036
16930	0.822032	0.765859	0.768399	0.780154	0.757354	0.770703	0.759067	0.77596
16960	0.822052	0.765743	0.768455	0.780012	0.757547	0.771108	0.758903	0.776297
16990	0.822248	0.766098	0.768687	0.779871	0.757563	0.770924	0.758799	0.776104
17020	0.822503	0.766334	0.769095	0.779906	0.757638	0.77074	0.758872	0.776028
17050	0.822991	0.766628	0.769384	0.779765	0.757595	0.77085	0.758768	0.775249
17080	0.822892	0.766686	0.769555	0.779625	0.757787	0.770667	0.758548	0.775176
17110	0.822852	0.76692	0.769433	0.779719	0.758095	0.77031	0.758328	0.775395
17140	0.822579	0.767153	0.76972	0.780105	0.757935	0.769953	0.758285	0.775496
17170	0.822306	0.767618	0.769656	0.779849	0.758125	0.769889	0.758299	0.775422
17200	0.822267	0.767384	0.769651	0.779942	0.758256	0.77	0.758198	0.775581
17230	0.822171	0.76715	0.76953	0.779454	0.758212	0.769762	0.758619	0.775334
17260	0.822016	0.767207	0.769467	0.779374	0.758517	0.769641	0.759038	0.775261
17290	0.821978	0.767669	0.769346	0.778947	0.758762	0.769462	0.759225	0.775361
17320	0.821882	0.767898	0.768938	0.778406	0.758891	0.769284	0.75918	0.77552
17350	0.822478	0.767896	0.769337	0.778617	0.75902	0.76951	0.759135	0.775331
17380	0.822152	0.768067	0.769448	0.778136	0.759033	0.769678	0.759033	0.775604
17410	0.822458	0.768179	0.769328	0.778231	0.759391	0.769845	0.758932	0.775244
17440	0.82242	0.768062	0.769094	0.778039	0.759518	0.769782	0.758945	0.775459
17470	0.822438	0.767945	0.768804	0.777962	0.759416	0.770177	0.758729	0.775329
17500	0.822514	0.767771	0.768743	0.777714	0.759257	0.770286	0.7588	0.775086
17530	0.822362	0.76777	0.769082	0.777752	0.759726	0.770165	0.758985	0.775128
17560	0.822267	0.767597	0.768907	0.777335	0.759453	0.770103	0.758656	0.774829
17590	0.822172	0.767311	0.769642	0.777487	0.759068	0.770324	0.758613	0.774645
17620	0.821793	0.767594	0.769523	0.777412	0.758456	0.770431	0.75874	0.774518
17650	0.821586	0.767365	0.769745	0.777394	0.758754	0.770198	0.758584	0.774334
17680	0.821493	0.767195	0.769514	0.777319	0.759163	0.770079	0.75888	0.774265
17710	0.82157	0.767024	0.769848	0.777357	0.759401	0.770017	0.759401	0.774308
17740	0.821308	0.767193	0.769729	0.777283	0.75947	0.770068	0.75947	0.774295
17770	0.821328	0.767417	0.769668	0.777321	0.759313	0.770343	0.759539	0.774564
17800	0.821348	0.767697	0.769157	0.777079	0.759101	0.770225	0.759494	0.774157
17830	0.821312	0.767527	0.768929	0.777061	0.759282	0.769826	0.75945	0.774257
17860	0.821109	0.767357	0.769261	0.777156	0.759406	0.769597	0.759798	0.774524
17890	0.82085	0.7673	0.769145	0.777194	0.759363	0.769871	0.759978	0.77479
17920	0.821038	0.767188	0.768917	0.777009	0.759319	0.769754	0.7601	0.774442
17950	0.820724	0.767465	0.768579	0.776992	0.759387	0.769694	0.759554	0.774596
17980	0.821079	0.767575	0.768576	0.776585	0.759566	0.769689	0.759622	0.77475
18010	0.820766	0.767185	0.768351	0.776235	0.759689	0.76935	0.759745	0.775347
18040	0.820843	0.766962	0.768459	0.776053	0.759645	0.769069	0.759701	0.775499
18070	0.820808	0.766962	0.768179	0.775872	0.7601	0.769286	0.759768	0.77554
18100	0.82105	0.766796	0.767901	0.775525	0.759945	0.769337	0.759779	0.775912
18130	0.821125	0.766685	0.767568	0.7754	0.759735	0.769222	0.760232	0.776007
18160	0.82076	0.76663	0.767511	0.77511	0.759747	0.769548	0.760407	0.775771
18190	0.820891	0.76608	0.76729	0.775096	0.760143	0.769214	0.760473	0.775591
18220	0.820801	0.765971	0.767234	0.775027	0.760099	0.768825	0.760538	0.775521
18250	0.820658	0.765918	0.767178	0.775014	0.75989	0.768658	0.760822	0.775671
18280	0.820842	0.765919	0.76756	0.774508	0.760284	0.768271	0.760832	0.776039
18310	0.82059	0.766139	0.76734	0.774113	0.760623	0.768378	0.761005	0.776024
18340	0.820011	0.766249	0.767448	0.773882	0.760578	0.768266	0.761505	0.77639
18370	0.819978	0.766032	0.767066	0.773435	0.760261	0.768209	0.761894	0.77632
18400	0.820272	0.765924	0.767011	0.773261	0.760543	0.768315	0.761793	0.776467
18430	0.82013	0.765545	0.76701	0.773304	0.760988	0.768421	0.761856	0.776777
18460	0.820368	0.765655	0.767064	0.772914	0.760618	0.768635	0.761701	0.777031
18490	0.820227	0.765711	0.766955	0.772688	0.760573	0.768902	0.761655	0.777447
18520	0.820464	0.765659	0.766847	0.772408	0.761123	0.769006	0.761771	0.777592
18550	0.820593	0.765445	0.767008	0.772237	0.761024	0.768787	0.761995	0.77752
18580	0.820344	0.765285	0.766954	0.772282	0.761033	0.76873	0.761733	0.777341
18610	0.820097	0.765019	0.767168	0.772273	0.760828	0.768941	0.761634	0.777431
18640	0.820172	0.764753	0.766953	0.772371	0.76073	0.768616	0.761588	0.777843
18670	0.820086	0.764917	0.76647	0.772469	0.760739	0.768613	0.761382	0.777558
18700	0.82016	0.764706	0.766417	0.772781	0.760695	0.768877	0.761551	0.777219
18730	0.819861	0.764869	0.766418	0.772611	0.760758	0.768927	0.761292	0.777843
18760	0.81951	0.765245	0.766578	0.772655	0.760501	0.768763	0.761087	0.777665
18790	0.819478	0.765354	0.766365	0.772645	0.76099	0.76876	0.76083	0.777914
18820	0.819554	0.765569	0.766525	0.772476	0.761318	0.768704	0.761052	0.777843
18850	0.819416	0.765252	0.766472	0.772467	0.761114	0.768276	0.761061	0.777666
18880	0.819333	0.765095	0.766525	0.772193	0.76107	0.768167	0.761388	0.777542
18910	0.819143	0.765045	0.76642	0.772025	0.761237	0.768112	0.761185	0.777842
18940	0.819483	0.764942	0.766103	0.771859	0.76114	0.767899	0.761563	0.7783
18970	0.819346	0.765156	0.766104	0.772008	0.761202	0.768213	0.76194	0.777912
19000	0.819632	0.765474	0.766	0.771684	0.761211	0.768	0.762	0.777737
19030	0.819653	0.76537	0.765843	0.771676	0.761061	0.768208	0.761429	0.777772
19060	0.819465	0.76532	0.765897	0.771563	0.761228	0.767891	0.761438	0.777545
19090	0.819225	0.765113	0.765846	0.771765	0.761184	0.767575	0.761289	0.777423
19120	0.818985	0.764644	0.765586	0.771653	0.760879	0.767521	0.760879	0.77751
19150	0.81906	0.764491	0.765379	0.771697	0.760679	0.767363	0.760992	0.77718
19180	0.819291	0.764494	0.765381	0.771324	0.760792	0.767362	0.761053	0.777164
19210	0.818948	0.764081	0.765435	0.771161	0.760854	0.767361	0.761114	0.777147
19240	0.819127	0.764553	0.765125	0.771206	0.760811	0.767204	0.761331	0.776975
19270	0.819097	0.764297	0.765231	0.770887	0.76082	0.767307	0.761131	0.777063
19300	0.819689	0.764249	0.765181	0.77057	0.760622	0.767513	0.76114	0.776684
19330	0.819503	0.764097	0.76508	0.77046	0.760217	0.767201	0.76089	0.776617
19360	0.819163	0.764205	0.765341	0.770196	0.760021	0.766839	0.760899	0.776963
19390	0.818927	0.76426	0.765137	0.770449	0.759825	0.766478	0.761217	0.777153
19420	0.819207	0.763955	0.765448	0.770237	0.759887	0.76622	0.761432	0.777188
19450	0.819126	0.763856	0.765244	0.770643	0.759794	0.766067	0.761234	0.777326
19480	0.819251	0.764168	0.765298	0.770637	0.759856	0.766068	0.761756	0.777002
19510	0.819631	0.763762	0.765146	0.770528	0.759918	0.766017	0.762019	0.776884
19540	0.819447	0.763715	0.764841	0.77088	0.760542	0.765967	0.761873	0.776766
19570	0.81952	0.763516	0.764946	0.77072	0.760654	0.765866	0.762085	0.776801
19600	0.81949	0.763367	0.764898	0.770204	0.760714	0.765612	0.761837	0.776837
19630	0.81946	0.763576	0.765003	0.769842	0.760672	0.76541	0.761538	0.776821
19660	0.819227	0.763327	0.764751	0.769736	0.760376	0.765209	0.761089	0.776857
19690	0.818994	0.762976	0.764957	0.769528	0.760538	0.765262	0.761199	0.77679
19720	0.818915	0.762931	0.764757	0.769625	0.760446	0.765314	0.76141	0.776724
19750	0.818734	0.762684	0.764456	0.769519	0.760354	0.765418	0.76157	0.77681
19780	0.818807	0.762892	0.764206	0.769414	0.760162	0.765571	0.761628	0.776795
19810	0.819132	0.762746	0.764059	0.769359	0.75997	0.765825	0.761736	0.776981
19840	0.819153	0.762298	0.764163	0.769405	0.760131	0.765575	0.761643	0.777016
19870	0.818973	0.762506	0.764268	0.769451	0.760141	0.765375	0.761902	0.777001
19900	0.819196	0.762261	0.764372	0.769598	0.760151	0.765276	0.762111	0.776834
19930	0.819067	0.762067	0.764024	0.769393	0.760211	0.765479	0.762117	0.776719
19960	0.818838	0.761974	0.763677	0.769389	0.76022	0.765531	0.761824	0.776553
19990	0.81916	0.762081	0.763682	0.769085	0.76028	0.765383	0.761881	0.776588
20020	0.819131	0.762038	0.763686	0.768881	0.76049	0.765734	0.761938	0.776374
20050	0.819252	0.761945	0.763591	0.769027	0.760499	0.765686	0.761546	0.776409
20080	0.819373	0.761952	0.763446	0.769124	0.760458	0.765687	0.761454	0.776494
20110	0.819344	0.76176	0.763749	0.768921	0.760269	0.76554	0.761213	0.776678
20140	0.819513	0.761519	0.763654	0.769067	0.760377	0.765293	0.761271	0.776564
20170	0.819336	0.761428	0.763461	0.769013	0.760288	0.765444	0.76113	0.776549
20200	0.819554	0.761485	0.763218	0.768762	0.760396	0.765297	0.761139	0.776337
20230	0.819476	0.761493	0.763322	0.768759	0.760504	0.765596	0.7609	0.776322
20260	0.819546	0.761747	0.763179	0.768756	0.760267	0.765548	0.760661	0.776752
20290	0.819862	0.76136	0.763135	0.768408	0.760325	0.765599	0.760818	0.776491
20320	0.819734	0.761122	0.763091	0.768258	0.76063	0.765354	0.760778	0.776624
20350	0.819951	0.761179	0.763194	0.76801	0.760983	0.765455	0.760639	0.776708
20380	0.819971	0.761335	0.762709	0.768351	0.761482	0.765604	0.760255	0.776693
20410	0.819843	0.761244	0.762861	0.768496	0.761342	0.765752	0.760167	0.776335
20440	0.819618	0.76135	0.763014	0.768395	0.761644	0.765705	0.760323	0.776272
20470	0.819541	0.761163	0.762872	0.768393	0.7617	0.765657	0.760186	0.776063
20500	0.819268	0.761024	0.762732	0.768195	0.76161	0.765707	0.760098	0.776293
20530	0.819338	0.761033	0.762786	0.768095	0.761617	0.765465	0.760253	0.776132
20560	0.819504	0.760652	0.762549	0.767802	0.761381	0.765661	0.760214	0.77573
20590	0.819427	0.760466	0.762263	0.767557	0.761243	0.765517	0.760272	0.775862
20620	0.819399	0.76033	0.762318	0.767944	0.761154	0.765373	0.76033	0.775752
20650	0.819274	0.760726	0.762421	0.7677	0.761356	0.765666	0.760387	0.775642
20680	0.819294	0.760638	0.762186	0.767456	0.76117	0.765764	0.760687	0.77558
20710	0.819121	0.760792	0.762434	0.767069	0.761178	0.76591	0.760937	0.775374
20740	0.819335	0.761041	0.762488	0.766876	0.76109	0.766008	0.761041	0.77541
20770	0.819162	0.761242	0.762975	0.766683	0.761001	0.765961	0.761242	0.77506
20800	0.819135	0.761202	0.763077	0.766346	0.760962	0.765769	0.761202	0.77524
20830	0.818723	0.761402	0.763034	0.766155	0.761114	0.765819	0.761066	0.775132
20860	0.818456	0.761457	0.763279	0.766347	0.760882	0.765916	0.761074	0.774832
20890	0.818191	0.761561	0.763188	0.765869	0.760603	0.765917	0.761225	0.774916
20920	0.817973	0.761424	0.762859	0.765918	0.76066	0.766109	0.761042	0.774618
20950	0.818091	0.761241	0.763103	0.765823	0.760382	0.765823	0.760859	0.774415
20980	0.818112	0.761201	0.76306	0.765539	0.760248	0.765777	0.760867	0.7745
21010	0.818087	0.761495	0.762875	0.765397	0.760305	0.765873	0.760828	0.774108
21040	0.818251	0.761787	0.762975	0.765447	0.760314	0.76616	0.760837	0.774049
21070	0.818035	0.761462	0.763028	0.765164	0.760607	0.765828	0.760702	0.774134
21100	0.818294	0.761422	0.762749	0.765071	0.760853	0.765877	0.760806	0.774265
21130	0.818079	0.761382	0.76247	0.765073	0.760909	0.76602	0.76124	0.773923
21160	0.817958	0.761389	0.762618	0.764887	0.761106	0.766304	0.761106	0.773913
21190	0.817839	0.761538	0.762954	0.7647	0.760925	0.766352	0.760831	0.773903
21220	0.817766	0.761593	0.763007	0.764562	0.760509	0.766211	0.76098	0.774364
21250	0.817647	0.761506	0.762871	0.764471	0.760471	0.766494	0.761129	0.774259
21280	0.817575	0.761701	0.7625	0.764239	0.760667	0.766447	0.761325	0.774201
21310	0.817785	0.761661	0.762647	0.764195	0.760347	0.766354	0.761473	0.774097
21340	0.817807	0.761668	0.762793	0.764058	0.760262	0.766307	0.761528	0.774039
21370	0.817642	0.761628	0.762845	0.763828	0.760505	0.766261	0.761535	0.774123
21400	0.81785	0.761729	0.76285	0.763738	0.760841	0.766402	0.761729	0.774206
21430	0.817872	0.762016	0.762902	0.763836	0.760803	0.766076	0.761829	0.774195
21460	0.81822	0.762069	0.763281	0.763607	0.760671	0.765983	0.762209	0.774418
21490	0.818288	0.762122	0.763425	0.763564	0.760866	0.765891	0.762355	0.774453
21520	0.818076	0.761942	0.763522	0.763615	0.760781	0.766217	0.762175	0.774117
21550	0.81819	0.761995	0.763202	0.76348	0.760742	0.766265	0.761903	0.773921
21580	0.818211	0.762048	0.763438	0.763392	0.760936	0.765848	0.761956	0.774143
21610	0.818464	0.762055	0.763026	0.763397	0.761268	0.765895	0.761638	0.774549
21640	0.818022	0.762431	0.762939	0.763309	0.761506	0.765434	0.761645	0.774584
21670	0.818136	0.762344	0.762944	0.763313	0.761283	0.765805	0.761652	0.774573
21700	0.818018	0.762166	0.763134	0.76318	0.761106	0.765806	0.761982	0.774654
21730	0.81827	0.762264	0.763139	0.762908	0.761252	0.765578	0.761942	0.774367
21760	0.817877	0.762224	0.763281	0.763143	0.761397	0.765165	0.762178	0.774311
21790	0.818219	0.762139	0.763378	0.763011	0.761313	0.7648	0.762093	0.774208
21820	0.818286	0.762053	0.763566	0.762741	0.761228	0.764895	0.762328	0.774106
21850	0.818169	0.761785	0.763524	0.7627	0.76151	0.764897	0.762243	0.77405
21880	0.818099	0.761929	0.763254	0.762523	0.761746	0.765037	0.762066	0.773857
21910	0.818028	0.761981	0.763122	0.762483	0.761798	0.764948	0.761981	0.774213
21940	0.817958	0.761805	0.763263	0.762397	0.762215	0.764722	0.761896	0.774294
21970	0.817979	0.762085	0.763314	0.762221	0.762221	0.764497	0.761948	0.774556
22000	0.818045	0.762136	0.763136	0.762364	0.762318	0.7645	0.762045	0.774909
22030	0.818066	0.761961	0.763096	0.762596	0.76246	0.764548	0.761916	0.774807
22060	0.818404	0.762058	0.763373	0.762647	0.762375	0.76437	0.762058	0.775068
22090	0.818244	0.761702	0.763422	0.762426	0.762291	0.764282	0.762064	0.775328
22120	0.818219	0.761438	0.763065	0.76189	0.762297	0.764331	0.762297	0.775407
22150	0.818059	0.76149	0.762709	0.76167	0.762573	0.76447	0.762212	0.775576
22180	0.818124	0.761317	0.762624	0.761767	0.762353	0.764202	0.762218	0.775609
22210	0.8181	0.761594	0.762629	0.761594	0.762359	0.76434	0.762359	0.775416
22240	0.818076	0.761691	0.762635	0.761421	0.762455	0.764433	0.762275	0.77554
22270	0.817692	0.761563	0.76264	0.761383	0.762506	0.764571	0.762236	0.775528
22300	0.817623	0.761166	0.762915	0.761121	0.762601	0.764215	0.762466	0.77565
22330	0.817421	0.760905	0.763054	0.760725	0.763099	0.764263	0.762696	0.775325
22360	0.817665	0.760957	0.763148	0.76051	0.763148	0.764445	0.762522	0.775358
22390	0.81791	0.760965	0.763019	0.760295	0.763287	0.764538	0.762796	0.775569
22420	0.817707	0.760883	0.76289	0.76008	0.763158	0.764362	0.762756	0.775602
22450	0.817862	0.760846	0.762584	0.759911	0.763163	0.764454	0.762628	0.775457
22480	0.817883	0.760988	0.762322	0.759875	0.763301	0.764368	0.7625	0.775667
22510	0.81777	0.76104	0.762683	0.759618	0.763483	0.764016	0.762328	0.775611
22540	0.817613	0.760958	0.762334	0.759672	0.763487	0.764419	0.762467	0.775555
22570	0.817368	0.760966	0.762118	0.759592	0.76327	0.764599	0.762384	0.775631
22600	0.817257	0.760973	0.762212	0.759513	0.763186	0.764558	0.762611	0.775708
22630	0.817455	0.760672	0.762262	0.75939	0.763146	0.764693	0.762439	0.775873
22660	0.817123	0.760459	0.762312	0.759444	0.763019	0.764519	0.762357	0.775728
22690	0.817188	0.760555	0.762274	0.759806	0.762583	0.764346	0.762318	0.775628
22720	0.817077	0.760519	0.76228	0.759507	0.762368	0.76404	0.7625	0.77566
22750	0.817187	0.760659	0.762242	0.759297	0.762418	0.764132	0.762242	0.775473
22780	0.817252	0.760799	0.76194	0.759438	0.762467	0.764179	0.762072	0.775417
22810	0.817142	0.7605	0.761683	0.759272	0.762429	0.764314	0.761903	0.775186
22840	0.817163	0.760333	0.761515	0.759457	0.762303	0.764448	0.761909	0.775175
22870	0.816878	0.760385	0.761172	0.75951	0.762178	0.764714	0.761828	0.77512
22900	0.816594	0.760175	0.761441	0.759432	0.761834	0.764585	0.761659	0.775109
22930	0.816267	0.760227	0.76123	0.759573	0.761884	0.764806	0.761971	0.775098
22960	0.816202	0.760017	0.76115	0.759451	0.761847	0.764591	0.761934	0.775
22990	0.816311	0.759722	0.760896	0.759069	0.761635	0.764463	0.761896	0.775076
23020	0.816334	0.759513	0.76073	0.759209	0.761685	0.764553	0.761729	0.775152
23050	0.816269	0.759393	0.760738	0.759089	0.761518	0.764425	0.761388	0.775098
23080	0.816334	0.759402	0.760615	0.759142	0.761135	0.764428	0.761265	0.775217
23110	0.816616	0.759325	0.760407	0.759022	0.760926	0.764215	0.761099	0.775249
23140	0.816724	0.759075	0.760415	0.7586	0.760933	0.764131	0.761063	0.775367
23170	0.816616	0.759128	0.760466	0.758567	0.761157	0.764178	0.761416	0.774838
23200	0.816853	0.759181	0.760388	0.758405	0.76069	0.763922	0.761078	0.774784
23230	0.816918	0.759234	0.760439	0.758373	0.760611	0.763797	0.761085	0.774774
23260	0.816939	0.759114	0.760275	0.758426	0.760275	0.763629	0.760963	0.774549
23290	0.816702	0.759253	0.760326	0.758308	0.760155	0.763547	0.761013	0.774667
23320	0.817067	0.759134	0.760334	0.758019	0.759863	0.763765	0.760849	0.774743
23350	0.817088	0.759015	0.760343	0.758287	0.76	0.763512	0.760685	0.775032
23380	0.817023	0.758768	0.760308	0.758255	0.760094	0.763174	0.760265	0.775021
23410	0.816916	0.758565	0.760188	0.758308	0.76006	0.763093	0.760103	0.775096
23440	0.816681	0.758362	0.759983	0.758404	0.760026	0.762969	0.760154	0.774915
23470	0.816915	0.758117	0.759864	0.758202	0.760077	0.762676	0.760162	0.774776
23500	0.817149	0.758128	0.759957	0.758213	0.760043	0.762723	0.760043	0.774596
23530	0.817085	0.758054	0.760008	0.758139	0.759881	0.762771	0.759839	0.774671
23560	0.816851	0.75798	0.759975	0.75781	0.759635	0.762564	0.759762	0.774703
23590	0.816914	0.757948	0.76011	0.757736	0.759474	0.762484	0.759602	0.774735
23620	0.816765	0.75779	0.760034	0.757451	0.759441	0.76232	0.760119	0.774513
23650	0.816744	0.757886	0.759915	0.757209	0.759197	0.762283	0.759958	0.774545
23680	0.816639	0.757855	0.759797	0.757052	0.759291	0.762162	0.759755	0.774578
23710	0.816364	0.758161	0.759806	0.757191	0.759426	0.761999	0.759637	0.77461
23740	0.816049	0.758045	0.759478	0.75674	0.759225	0.761837	0.75952	0.774726
23770	0.816113	0.757804	0.759529	0.756542	0.759276	0.761632	0.759655	0.77459
23800	0.816429	0.757689	0.759454	0.756303	0.759244	0.762059	0.75958	0.774412
23830	0.816744	0.757574	0.759169	0.756316	0.759463	0.761855	0.759966	0.774234
23860	0.816723	0.757041	0.759053	0.756119	0.759472	0.761903	0.759765	0.773973
23890	0.816702	0.75676	0.758686	0.756132	0.759439	0.761658	0.759941	0.773713
23920	0.816597	0.756605	0.758654	0.755895	0.759323	0.761664	0.760075	0.773453
23950	0.816159	0.756701	0.758455	0.755783	0.759165	0.761461	0.760042	0.773445
23980	0.816305	0.756797	0.758424	0.755713	0.759383	0.761218	0.759842	0.773228
24010	0.816535	0.756518	0.758226	0.755394	0.759184	0.760933	0.759683	0.773053
24040	0.816473	0.756448	0.758278	0.755283	0.75911	0.760607	0.759401	0.773128
24070	0.816286	0.756502	0.758205	0.755131	0.759078	0.760407	0.759244	0.773162
24100	0.816432	0.756473	0.758299	0.754896	0.758797	0.76029	0.759212	0.773195
24130	0.816328	0.75632	0.758226	0.754952	0.758599	0.760298	0.758972	0.773104
24160	0.816142	0.756374	0.758154	0.754677	0.758733	0.760182	0.758692	0.772972
24190	0.81604	0.756222	0.757999	0.754651	0.758661	0.760232	0.758206	0.772964
24220	0.815855	0.756441	0.757927	0.754666	0.758712	0.760157	0.75834	0.772709
24250	0.815588	0.756289	0.757938	0.754722	0.75868	0.760165	0.758639	0.772784
24280	0.815486	0.756301	0.757661	0.754695	0.758896	0.759843	0.758855	0.772817
24310	0.815302	0.756109	0.757672	0.754669	0.758618	0.759646	0.758824	0.77281
24340	0.815201	0.756204	0.757806	0.754848	0.758792	0.759614	0.758833	0.772679
24370	0.815224	0.756258	0.757366	0.754493	0.75872	0.759787	0.758925	0.772302
24400	0.815123	0.755902	0.757377	0.754631	0.758811	0.759426	0.758852	0.772049
24430	0.815227	0.755751	0.757266	0.754441	0.758862	0.759353	0.758576	0.771756
24460	0.81529	0.755805	0.75695	0.754374	0.758994	0.759076	0.758258	0.77175
24490	0.815272	0.755533	0.756554	0.754022	0.759085	0.758963	0.75831	0.771621
24520	0.815294	0.755424	0.756607	0.754078	0.759095	0.758728	0.758238	0.77137
24550	0.815316	0.755316	0.756945	0.753931	0.759063	0.75833	0.757963	0.771161
24580	0.815216	0.755411	0.756794	0.753539	0.759032	0.758015	0.757974	0.771115
24610	0.815522	0.755303	0.756684	0.753393	0.758391	0.757659	0.758106	0.770987
24640	0.815341	0.754951	0.756696	0.753328	0.75836	0.757305	0.758036	0.77086
24670	0.815525	0.754966	0.756587	0.753344	0.758127	0.757114	0.758046	0.770774
24700	0.815344	0.755101	0.756721	0.753158	0.758178	0.757045	0.757935	0.77081
24730	0.815447	0.754913	0.756369	0.753174	0.758431	0.756894	0.757905	0.770724
24760	0.815267	0.754645	0.75622	0.753069	0.758481	0.756583	0.757795	0.7708
24790	0.815006	0.754538	0.756071	0.753005	0.758088	0.756192	0.757927	0.770795
24820	0.815028	0.754633	0.755802	0.752981	0.757977	0.756124	0.757816	0.770911
24850	0.814889	0.754487	0.755815	0.752958	0.757545	0.756097	0.757948	0.770785
24880	0.815032	0.754421	0.755506	0.752693	0.757476	0.75627	0.757838	0.770338
24910	0.815134	0.754195	0.755159	0.752509	0.757286	0.756042	0.757888	0.770052
24940	0.814836	0.75397	0.755052	0.752245	0.757298	0.756255	0.757538	0.770289
24970	0.814618	0.753744	0.755106	0.752343	0.757229	0.755947	0.757509	0.770124
25000	0.81476	0.75372	0.75472	0.75224	0.7572	0.75596	0.75768	0.77008
25030	0.814503	0.753456	0.754614	0.751858	0.757331	0.756213	0.757571	0.769996
25060	0.814405	0.753033	0.754629	0.751716	0.757302	0.756544	0.757342	0.770032
25090	0.814308	0.75281	0.754524	0.751574	0.757393	0.756517	0.757114	0.769789
25120	0.814172	0.752707	0.754379	0.751354	0.757285	0.75625	0.757126	0.769825
25150	0.813956	0.752445	0.754354	0.750974	0.757256	0.756262	0.757018	0.769662
25180	0.814138	0.752343	0.754011	0.750715	0.757029	0.756394	0.757069	0.769976
25210	0.814121	0.752281	0.754026	0.750853	0.756962	0.756446	0.757081	0.769814
25240	0.813827	0.752021	0.753922	0.750475	0.756933	0.756498	0.756933	0.769651
25270	0.813653	0.752078	0.75374	0.750297	0.756787	0.756312	0.756985	0.769252
25300	0.813557	0.751897	0.753597	0.750198	0.756522	0.756047	0.757154	0.769051
25330	0.81362	0.751954	0.753336	0.750059	0.756178	0.755823	0.757205	0.768812
25360	0.813525	0.751932	0.752957	0.750237	0.756112	0.755521	0.756861	0.768612
25390	0.813627	0.751595	0.753013	0.750098	0.755928	0.755455	0.756518	0.768688
25420	0.813808	0.751574	0.752832	0.749961	0.756058	0.755193	0.756176	0.768647
25450	0.813595	0.751513	0.752888	0.749548	0.755874	0.754931	0.756189	0.768723
25480	0.813815	0.751256	0.752786	0.749294	0.755769	0.754945	0.756083	0.76876
25510	0.813955	0.751156	0.752489	0.749314	0.755782	0.75488	0.7559	0.768561
25540	0.813665	0.751488	0.752428	0.748982	0.755521	0.754659	0.755912	0.768285
25570	0.813805	0.751193	0.75221	0.749003	0.755417	0.7544	0.755768	0.768244
25600	0.81375	0.751094	0.752539	0.749219	0.755391	0.754141	0.755586	0.767891
25630	0.8135	0.751034	0.752439	0.749395	0.755482	0.754116	0.755365	0.767616
25660	0.813328	0.75113	0.752494	0.749182	0.7553	0.754014	0.754832	0.767771
25690	0.813196	0.750876	0.752472	0.749085	0.75508	0.75399	0.754729	0.767653
25720	0.813219	0.750661	0.752527	0.748678	0.755327	0.75381	0.754977	0.767691
25750	0.813282	0.750485	0.752311	0.748583	0.755029	0.754019	0.755107	0.767379
25780	0.813266	0.750272	0.752095	0.74841	0.75512	0.75384	0.755004	0.7673
25810	0.813212	0.750368	0.75184	0.748276	0.75494	0.753313	0.754862	0.767106
25840	0.813351	0.750271	0.751664	0.74791	0.754876	0.753367	0.754567	0.767183
25870	0.813181	0.75029	0.751488	0.747893	0.755044	0.753189	0.754271	0.767105
25900	0.813089	0.749923	0.75139	0.747799	0.755174	0.753205	0.75417	0.767143
25930	0.813189	0.749788	0.751138	0.747937	0.75511	0.753259	0.75403	0.766949
25960	0.813174	0.749923	0.751117	0.74765	0.754854	0.753082	0.753968	0.766718
25990	0.813274	0.749942	0.751212	0.747557	0.75479	0.75302	0.754021	0.766564
26020	0.813297	0.749846	0.75123	0.74731	0.754573	0.752806	0.75392	0.766449
26050	0.813321	0.749674	0.751094	0.746987	0.754511	0.752476	0.754088	0.766411
26080	0.812998	0.749502	0.751035	0.747086	0.754103	0.752109	0.753873	0.766373
26110	0.813022	0.749674	0.7509	0.746955	0.753964	0.752011	0.753658	0.766258
26140	0.813045	0.749656	0.751033	0.746595	0.754055	0.75176	0.753481	0.766106
26170	0.812801	0.749331	0.750898	0.746504	0.753955	0.752083	0.753382	0.766259
26200	0.812672	0.749466	0.750802	0.746603	0.753702	0.752023	0.753397	0.766183
26230	0.812429	0.749371	0.750667	0.746664	0.753641	0.751925	0.753336	0.76626
26260	0.812529	0.749238	0.750609	0.746877	0.753503	0.751828	0.753275	0.766146
26290	0.812248	0.749068	0.750704	0.746824	0.753518	0.751807	0.753138	0.766147
26320	0.812158	0.74886	0.750646	0.746581	0.753457	0.751672	0.753153	0.766185
26350	0.811879	0.748653	0.75055	0.746528	0.753283	0.751499	0.753207	0.766186
26380	0.811638	0.74856	0.750455	0.746399	0.753336	0.751213	0.753033	0.765921
26410	0.811927	0.74858	0.750208	0.746232	0.753086	0.751231	0.75301	0.765846
26440	0.811952	0.748487	0.750038	0.746369	0.752761	0.750983	0.752723	0.765582
26470	0.811787	0.748281	0.749717	0.746354	0.752588	0.750888	0.75289	0.765357
26500	0.811623	0.748189	0.749623	0.746302	0.752415	0.750906	0.752717	0.765094
26530	0.811685	0.74821	0.749604	0.746099	0.75228	0.750773	0.752657	0.765021
26560	0.811483	0.74808	0.749623	0.745971	0.752071	0.750602	0.752447	0.764646
26590	0.811546	0.748176	0.749267	0.745957	0.7522	0.750846	0.751974	0.764611
26620	0.811345	0.747671	0.749286	0.745793	0.752104	0.750676	0.751578	0.764726
26650	0.81137	0.747992	0.749343	0.745816	0.75182	0.750507	0.751407	0.764615
26680	0.811394	0.747939	0.749475	0.745577	0.751724	0.750375	0.751424	0.76443
26710	0.811269	0.747772	0.749382	0.745563	0.751666	0.750206	0.751067	0.764395
26740	0.811294	0.747569	0.749215	0.745737	0.751645	0.750075	0.75101	0.764286
26770	0.811244	0.747217	0.74916	0.74576	0.751662	0.749944	0.75084	0.764064
26800	0.811119	0.74709	0.748993	0.745597	0.751828	0.749963	0.75097	0.763881
26830	0.811256	0.747	0.749012	0.745732	0.751733	0.749907	0.750727	0.763921
26860	0.811057	0.74691	0.748846	0.745756	0.751526	0.749926	0.750596	0.76385
26890	0.811305	0.747081	0.74894	0.74563	0.751209	0.749907	0.750688	0.763741
26920	0.811144	0.746954	0.748886	0.745505	0.750966	0.749926	0.750557	0.763559
26950	0.811132	0.746865	0.748831	0.745306	0.750724	0.749722	0.750427	0.763414
26980	0.811119	0.747109	0.748851	0.745145	0.750593	0.749629	0.750148	0.763454
27010	0.810922	0.747057	0.748686	0.74502	0.750389	0.749426	0.749907	0.763125
27040	0.810688	0.746967	0.748632	0.745081	0.750333	0.749482	0.749667	0.76324
27070	0.810528	0.746694	0.748245	0.74529	0.750388	0.74928	0.749427	0.76328
27100	0.810443	0.746642	0.748266	0.745277	0.750517	0.749114	0.74952	0.7631
27130	0.810468	0.746296	0.748139	0.74519	0.750276	0.748913	0.749466	0.762956
27160	0.810346	0.74606	0.748085	0.745103	0.750258	0.749043	0.749595	0.762666
27190	0.810335	0.745899	0.747665	0.745127	0.750018	0.748878	0.749687	0.762449
27220	0.810287	0.745922	0.747612	0.745151	0.749633	0.748861	0.749743	0.762381
27250	0.810312	0.745761	0.747486	0.744844	0.749651	0.74844	0.749468	0.762385
27280	0.810374	0.745565	0.747434	0.744685	0.749413	0.748424	0.74956	0.762537
27310	0.810326	0.745478	0.747455	0.744599	0.749213	0.748114	0.749396	0.762395
27340	0.810241	0.745538	0.747476	0.744514	0.749122	0.747988	0.749159	0.762619
27370	0.810084	0.74567	0.747205	0.744794	0.749032	0.747899	0.748995	0.762294
27400	0.81	0.745657	0.747117	0.744526	0.749161	0.74781	0.748942	0.762445
27430	0.809916	0.745643	0.747102	0.744222	0.749034	0.747576	0.749107	0.762377
27460	0.809978	0.745703	0.746941	0.744064	0.74909	0.74756	0.749017	0.762272
27490	0.810149	0.745689	0.746926	0.743834	0.748745	0.747363	0.749109	0.762023
27520	0.810247	0.745385	0.746839	0.743677	0.748474	0.747093	0.749055	0.76181
27550	0.810127	0.745299	0.746751	0.743775	0.748494	0.746824	0.748929	0.761416
27580	0.809862	0.745178	0.746483	0.7438	0.748622	0.746809	0.749021	0.761385
27610	0.809743	0.744803	0.746288	0.743897	0.748316	0.746577	0.749149	0.76121
27640	0.809515	0.744935	0.746237	0.743922	0.748263	0.746382	0.749132	0.76136
27670	0.809541	0.744778	0.746079	0.743838	0.748103	0.74644	0.749151	0.76133
27700	0.809314	0.744477	0.745884	0.743863	0.748123	0.746534	0.749061	0.761119
27730	0.809448	0.744248	0.745546	0.743671	0.748179	0.746556	0.748756	0.761125
27760	0.809474	0.743984	0.745317	0.74348	0.748091	0.746794	0.748595	0.761023
27790	0.809248	0.743793	0.745268	0.743289	0.748111	0.746851	0.748615	0.760741
27820	0.80931	0.743889	0.745219	0.743314	0.747951	0.746729	0.748418	0.760784
27850	0.808977	0.743627	0.745206	0.742801	0.747935	0.746679	0.748259	0.760862
27880	0.80911	0.743472	0.74505	0.742575	0.74774	0.746521	0.748135	0.76076
27910	0.80928	0.743425	0.74493	0.74253	0.747617	0.746722	0.748083	0.760552
27940	0.809306	0.743486	0.744667	0.742699	0.747495	0.746743	0.748031	0.760379
27970	0.809117	0.743332	0.744583	0.742689	0.747408	0.746729	0.74798	0.760136
28000	0.808929	0.743286	0.7445	0.742643	0.747679	0.747	0.74775	0.76
28030	0.808955	0.743097	0.744666	0.742455	0.747556	0.746914	0.747663	0.760114
28060	0.808874	0.742837	0.744547	0.742195	0.747612	0.746971	0.747719	0.759943
28090	0.808793	0.742684	0.744357	0.742008	0.747419	0.746849	0.747383	0.759701
28120	0.808642	0.742603	0.744132	0.741856	0.747368	0.746693	0.747191	0.759673
28150	0.808597	0.742451	0.743943	0.741776	0.747318	0.74643	0.747211	0.759538
28180	0.808552	0.742761	0.743754	0.741554	0.747232	0.746345	0.747055	0.759652
28210	0.80833	0.742503	0.743637	0.741546	0.746898	0.746118	0.747146	0.75927
28240	0.808215	0.742422	0.743484	0.741431	0.746919	0.745892	0.747344	0.758924
28270	0.807959	0.742448	0.743403	0.741457	0.746869	0.745738	0.747223	0.75879
28300	0.807986	0.742615	0.743322	0.741307	0.746996	0.745512	0.746996	0.758799
28330	0.808083	0.742393	0.743276	0.740981	0.746841	0.745535	0.746841	0.758595
28360	0.807969	0.742243	0.743336	0.740832	0.746721	0.745628	0.746791	0.758463
28390	0.808101	0.741987	0.743431	0.740824	0.746707	0.745403	0.746671	0.758225
28420	0.808058	0.741802	0.743315	0.740781	0.746552	0.745355	0.746833	0.757917
28450	0.808014	0.741652	0.743409	0.740527	0.746889	0.745308	0.746819	0.757821
28480	0.80783	0.741678	0.743364	0.740801	0.746875	0.745049	0.746629	0.757654
28510	0.807717	0.741494	0.743388	0.740582	0.74665	0.745177	0.746405	0.757383
28540	0.807673	0.741626	0.743343	0.740189	0.746847	0.744989	0.746601	0.757568
28570	0.807665	0.741302	0.743332	0.740077	0.746832	0.744977	0.746202	0.757298
28600	0.807692	0.741538	0.743147	0.73993	0.746643	0.744895	0.746049	0.757203
28630	0.807545	0.741355	0.742892	0.739888	0.746315	0.744813	0.746105	0.757003
28660	0.807641	0.741207	0.742777	0.739707	0.746127	0.744801	0.746267	0.756804
28690	0.807389	0.741025	0.742698	0.739665	0.746044	0.744406	0.746079	0.756954
28720	0.807347	0.740947	0.742688	0.739763	0.745961	0.744394	0.745857	0.756964
28750	0.807478	0.741009	0.742678	0.739583	0.745843	0.744557	0.745878	0.756904
28780	0.807436	0.741209	0.742495	0.739541	0.745726	0.744545	0.745761	0.756776
28810	0.807393	0.74127	0.742346	0.739292	0.74547	0.744498	0.745574	0.75689
28840	0.807247	0.741158	0.742198	0.739216	0.745388	0.744487	0.745284	0.756484
28870	0.807101	0.741115	0.742085	0.739072	0.745445	0.744337	0.745203	0.756321
28900	0.806851	0.741246	0.742111	0.7391	0.745467	0.744325	0.745017	0.756228
28930	0.806844	0.741479	0.742136	0.739163	0.745213	0.744418	0.744901	0.75617
28960	0.806975	0.741402	0.741851	0.739019	0.745097	0.744233	0.74482	0.756077
28990	0.80714	0.741359	0.741739	0.739082	0.745154	0.743981	0.744912	0.755985
29020	0.807167	0.74111	0.741695	0.739008	0.7449	0.743694	0.744693	0.755996
29050	0.807539	0.740998	0.741928	0.739002	0.744819	0.74358	0.744785	0.756041
29080	0.807462	0.74075	0.741953	0.738824	0.744739	0.743535	0.744807	0.755915
29110	0.807386	0.740811	0.741807	0.738612	0.744589	0.74325	0.74483	0.755617
29140	0.807241	0.740391	0.741592	0.738641	0.744612	0.743102	0.744818	0.755353
29170	0.807336	0.740453	0.741584	0.73843	0.744498	0.742989	0.744738	0.755262
29200	0.8075	0.740479	0.741541	0.738185	0.744418	0.742603	0.744555	0.755274
29230	0.807492	0.740301	0.741806	0.738043	0.744304	0.742491	0.744372	0.755183
29260	0.807519	0.740328	0.7419	0.737936	0.744327	0.742276	0.744361	0.755024
29290	0.80734	0.740253	0.741823	0.737863	0.744281	0.742233	0.744623	0.754933
29320	0.807333	0.740109	0.741439	0.737756	0.7441	0.742121	0.744475	0.754911
29350	0.807325	0.740034	0.741363	0.737683	0.744055	0.742078	0.744327	0.754719
29380	0.80725	0.739857	0.741184	0.737543	0.744078	0.741797	0.744316	0.754391
29410	0.807378	0.739884	0.741414	0.737504	0.744033	0.741584	0.744169	0.754437
29440	0.807337	0.739844	0.741236	0.737364	0.74375	0.74161	0.743852	0.754484
29470	0.807296	0.739634	0.741127	0.737326	0.743502	0.741364	0.743638	0.754462
29500	0.807322	0.739627	0.740814	0.737424	0.743288	0.74122	0.743593	0.754441
29530	0.807416	0.739655	0.740704	0.73742	0.743278	0.741043	0.743617	0.754385
29560	0.807476	0.739445	0.740798	0.73728	0.7432	0.740765	0.74364	0.75433
29590	0.807367	0.739405	0.740689	0.737141	0.743123	0.740723	0.743359	0.754444
29620	0.807461	0.739095	0.740547	0.737103	0.743147	0.740547	0.743282	0.754355
29650	0.807487	0.738752	0.740607	0.736863	0.742934	0.740438	0.743305	0.754132
29680	0.807547	0.73878	0.740465	0.736759	0.742925	0.740195	0.743093	0.753908
29710	0.807405	0.738808	0.740222	0.736722	0.742848	0.739987	0.743117	0.753719
29740	0.807566	0.738467	0.740148	0.736584	0.742603	0.73998	0.742972	0.7538
29770	0.80786	0.738058	0.740074	0.736412	0.742627	0.739704	0.742828	0.753544
29800	0.807987	0.738087	0.740067	0.736342	0.742651	0.739866	0.742718	0.753523
29830	0.808113	0.738082	0.739792	0.736239	0.742575	0.739725	0.742541	0.753704
29860	0.80787	0.738044	0.739652	0.736202	0.742632	0.739685	0.742532	0.753449
29890	0.807795	0.738006	0.739746	0.7363	0.742523	0.739478	0.742456	0.753262
29920	0.808155	0.738035	0.739606	0.736096	0.74268	0.739405	0.74248	0.753209
29950	0.808214	0.737696	0.739733	0.736327	0.742738	0.739165	0.742638	0.753122
29980	0.808139	0.737658	0.739393	0.736524	0.742829	0.738959	0.742528	0.752735
30010	0.808064	0.737488	0.739287	0.736321	0.742752	0.738887	0.742419	0.752582
30040	0.807756	0.737617	0.738848	0.736318	0.742377	0.738715	0.74241	0.75253
30070	0.807649	0.737579	0.73871	0.736415	0.742301	0.738776	0.742468	0.752411
30100	0.807508	0.737276	0.738605	0.736445	0.742292	0.738704	0.742359	0.752359
30130	0.807368	0.737172	0.738699	0.736508	0.742018	0.7384	0.74225	0.752141
30160	0.807328	0.737135	0.738428	0.736638	0.741844	0.738462	0.742142	0.752056
30190	0.807486	0.736833	0.738423	0.736502	0.741769	0.738423	0.741736	0.75207
30220	0.807644	0.736896	0.738187	0.736433	0.741595	0.738286	0.741694	0.751886
30250	0.807438	0.736992	0.738248	0.736364	0.741322	0.73838	0.741488	0.751702
30280	0.807266	0.736823	0.738045	0.736162	0.741413	0.73854	0.74138	0.751486
30310	0.807126	0.736853	0.737842	0.736259	0.741109	0.738502	0.741175	0.751402
30340	0.807185	0.736816	0.738036	0.736025	0.74087	0.738365	0.741035	0.75122
30370	0.807277	0.736878	0.738196	0.736253	0.740797	0.738294	0.740961	0.751037
30400	0.807401	0.736875	0.738158	0.736217	0.740921	0.738388	0.740855	0.750855
30430	0.807263	0.736641	0.738055	0.736181	0.740716	0.738317	0.740914	0.750772
30460	0.807354	0.736507	0.737886	0.736146	0.740643	0.738214	0.740808	0.750624
30490	0.807215	0.736176	0.737783	0.73611	0.740899	0.738111	0.740866	0.750541
30520	0.807405	0.735944	0.737811	0.736402	0.740924	0.738041	0.74076	0.750623
30550	0.807201	0.735777	0.737774	0.736137	0.740982	0.737905	0.740786	0.750409
30580	0.807031	0.735873	0.737672	0.736233	0.740909	0.737737	0.740746	0.750523
30610	0.806991	0.73574	0.737537	0.736099	0.741	0.7377	0.740771	0.750343
30640	0.806821	0.735607	0.737565	0.735868	0.740927	0.737402	0.740731	0.750163
30670	0.806684	0.735735	0.737496	0.735768	0.740659	0.737366	0.740626	0.750016
30700	0.80671	0.735798	0.737264	0.735537	0.740684	0.737068	0.740554	0.749967
30730	0.806671	0.7356	0.737325	0.735275	0.740384	0.736804	0.740579	0.749951
30760	0.80686	0.735533	0.737191	0.735176	0.74041	0.736573	0.740507	0.749805
30790	0.806658	0.735466	0.737317	0.734979	0.740338	0.73644	0.7405	0.749627
30820	0.806716	0.735367	0.737151	0.73501	0.740331	0.736405	0.740396	0.749611
30850	0.806677	0.735429	0.737245	0.734814	0.740032	0.736078	0.740292	0.749627
30880	0.806768	0.735298	0.737014	0.734715	0.739864	0.735881	0.739994	0.749676
30910	0.806762	0.73494	0.736881	0.734584	0.740019	0.735943	0.739728	0.749499
30940	0.806852	0.735003	0.736684	0.734551	0.739981	0.735811	0.739722	0.749386
30970	0.80691	0.734969	0.736552	0.734646	0.740039	0.735841	0.739651	0.749273
[truncated: 790 more rows]

## Sheet: ABI_AvsB
gene_num	WAD	AD	FC	RP	modT	samT	shrT	ibmT
1	1	0	0	0	0	0	0	0
2	0.5	0	0	0	0	0	0	0
3	0.666667	0	0	0	0	0	0	0
4	1	0	0	0	0	0	0	0
5	0.8	0.2	0.2	0.4	0.2	0	0	0.2
6	0.666667	0.5	0.333333	0.5	0.166667	0	0	0.166667
7	0.857143	0.428571	0.285714	0.428571	0.142857	0.142857	0	0.142857
8	0.875	0.5	0.375	0.375	0.125	0.125	0.125	0.125
9	0.777778	0.555556	0.333333	0.555556	0.111111	0.333333	0.111111	0.111111
10	0.7	0.7	0.5	0.6	0.1	0.4	0.2	0.2
11	0.818182	0.727273	0.545455	0.636364	0.0909091	0.454545	0.181818	0.181818
12	0.833333	0.666667	0.583333	0.666667	0.0833333	0.416667	0.166667	0.25
13	0.923077	0.769231	0.615385	0.615385	0.153846	0.384615	0.307692	0.307692
14	0.928571	0.785714	0.571429	0.714286	0.214286	0.428571	0.357143	0.285714
15	0.866667	0.733333	0.533333	0.8	0.2	0.466667	0.333333	0.333333
16	0.8125	0.8125	0.6875	0.75	0.25	0.5625	0.3125	0.3125
17	0.764706	0.823529	0.647059	0.764706	0.294118	0.647059	0.352941	0.352941
18	0.777778	0.777778	0.666667	0.777778	0.277778	0.611111	0.333333	0.333333
19	0.736842	0.736842	0.684211	0.736842	0.263158	0.631579	0.315789	0.315789
20	0.75	0.75	0.7	0.7	0.25	0.65	0.3	0.3
21	0.761905	0.761905	0.666667	0.714286	0.285714	0.714286	0.285714	0.285714
22	0.772727	0.727273	0.681818	0.681818	0.272727	0.727273	0.272727	0.272727
23	0.782609	0.73913	0.652174	0.652174	0.26087	0.695652	0.304348	0.304348
24	0.791667	0.708333	0.625	0.625	0.25	0.666667	0.291667	0.291667
25	0.76	0.72	0.64	0.68	0.24	0.64	0.28	0.32
26	0.769231	0.692308	0.653846	0.653846	0.230769	0.615385	0.269231	0.307692
27	0.777778	0.666667	0.62963	0.703704	0.222222	0.592593	0.259259	0.296296
28	0.821429	0.642857	0.642857	0.678571	0.214286	0.571429	0.25	0.285714
29	0.827586	0.655172	0.62069	0.655172	0.206897	0.586207	0.275862	0.275862
30	0.866667	0.666667	0.6	0.633333	0.2	0.6	0.266667	0.266667
31	0.935484	0.677419	0.612903	0.645161	0.225806	0.580645	0.258065	0.258065
32	0.9375	0.65625	0.65625	0.625	0.21875	0.5625	0.25	0.25
33	0.909091	0.636364	0.666667	0.636364	0.242424	0.575758	0.272727	0.272727
34	0.941176	0.647059	0.647059	0.617647	0.235294	0.588235	0.264706	0.264706
35	0.942857	0.657143	0.657143	0.657143	0.228571	0.571429	0.257143	0.257143
36	0.944444	0.666667	0.666667	0.638889	0.222222	0.611111	0.277778	0.277778
37	0.918919	0.675676	0.675676	0.648649	0.216216	0.594595	0.324324	0.27027
38	0.921053	0.657895	0.710526	0.657895	0.263158	0.578947	0.315789	0.289474
39	0.923077	0.666667	0.692308	0.666667	0.25641	0.564103	0.358974	0.282051
40	0.9	0.65	0.7	0.65	0.25	0.575	0.35	0.275
41	0.926829	0.682927	0.707317	0.682927	0.243902	0.560976	0.341463	0.268293
42	0.904762	0.666667	0.690476	0.690476	0.238095	0.547619	0.333333	0.285714
43	0.883721	0.674419	0.674419	0.72093	0.232558	0.55814	0.325581	0.27907
44	0.886364	0.681818	0.681818	0.704545	0.25	0.545455	0.340909	0.272727
45	0.866667	0.666667	0.666667	0.688889	0.244444	0.555556	0.333333	0.311111
46	0.869565	0.652174	0.652174	0.695652	0.23913	0.543478	0.326087	0.304348
47	0.851064	0.638298	0.638298	0.723404	0.234043	0.553191	0.361702	0.319149
48	0.854167	0.625	0.645833	0.708333	0.229167	0.5625	0.354167	0.3125
49	0.877551	0.612245	0.632653	0.693878	0.22449	0.55102	0.346939	0.346939
50	0.88	0.62	0.62	0.68	0.22	0.56	0.34	0.34
51	0.862745	0.666667	0.627451	0.666667	0.235294	0.54902	0.352941	0.333333
52	0.865385	0.653846	0.615385	0.673077	0.25	0.538462	0.346154	0.326923
53	0.867925	0.660377	0.603774	0.698113	0.245283	0.528302	0.339623	0.320755
54	0.87037	0.648148	0.611111	0.685185	0.259259	0.537037	0.351852	0.333333
55	0.872727	0.654545	0.6	0.690909	0.272727	0.527273	0.345455	0.327273
56	0.875	0.642857	0.625	0.696429	0.267857	0.517857	0.339286	0.321429
57	0.859649	0.649123	0.631579	0.701754	0.263158	0.508772	0.333333	0.333333
58	0.844828	0.672414	0.655172	0.689655	0.258621	0.534483	0.327586	0.327586
59	0.864407	0.677966	0.644068	0.694915	0.254237	0.542373	0.322034	0.322034
60	0.866667	0.683333	0.666667	0.683333	0.25	0.55	0.316667	0.316667
61	0.868852	0.688525	0.655738	0.672131	0.262295	0.540984	0.311475	0.311475
62	0.854839	0.693548	0.645161	0.677419	0.258065	0.548387	0.306452	0.306452
63	0.857143	0.698413	0.634921	0.666667	0.253968	0.555556	0.301587	0.301587
64	0.875	0.71875	0.65625	0.671875	0.25	0.578125	0.296875	0.296875
65	0.876923	0.723077	0.661538	0.661538	0.246154	0.569231	0.292308	0.323077
66	0.893939	0.727273	0.651515	0.681818	0.257576	0.560606	0.30303	0.318182
67	0.895522	0.731343	0.641791	0.686567	0.253731	0.552239	0.298507	0.313433
68	0.882353	0.720588	0.647059	0.676471	0.25	0.544118	0.294118	0.323529
69	0.884058	0.710145	0.666667	0.681159	0.26087	0.57971	0.289855	0.318841
70	0.885714	0.714286	0.657143	0.685714	0.257143	0.6	0.3	0.328571
71	0.873239	0.71831	0.676056	0.676056	0.253521	0.619718	0.295775	0.338028
72	0.875	0.722222	0.680556	0.680556	0.263889	0.611111	0.291667	0.333333
73	0.863014	0.726027	0.684932	0.671233	0.260274	0.630137	0.30137	0.328767
74	0.851351	0.72973	0.689189	0.675676	0.256757	0.635135	0.310811	0.324324
75	0.84	0.72	0.68	0.68	0.253333	0.626667	0.32	0.346667
76	0.842105	0.710526	0.697368	0.671053	0.25	0.631579	0.315789	0.342105
77	0.831169	0.727273	0.701299	0.675325	0.25974	0.636364	0.311688	0.337662
78	0.846154	0.74359	0.692308	0.666667	0.25641	0.628205	0.307692	0.333333
79	0.848101	0.734177	0.696203	0.658228	0.253165	0.632911	0.303797	0.341772
80	0.85	0.7375	0.6875	0.6625	0.2625	0.6375	0.3	0.3375
81	0.851852	0.740741	0.691358	0.666667	0.259259	0.654321	0.308642	0.345679
82	0.853659	0.731707	0.682927	0.670732	0.256098	0.658537	0.304878	0.341463
83	0.843373	0.746988	0.698795	0.674699	0.26506	0.650602	0.301205	0.337349
84	0.845238	0.738095	0.714286	0.678571	0.261905	0.666667	0.297619	0.333333
85	0.835294	0.752941	0.717647	0.705882	0.258824	0.670588	0.294118	0.329412
86	0.848837	0.755814	0.709302	0.709302	0.255814	0.674419	0.313953	0.325581
87	0.850575	0.758621	0.701149	0.701149	0.252874	0.666667	0.310345	0.321839
88	0.852273	0.75	0.693182	0.693182	0.261364	0.659091	0.318182	0.329545
89	0.865169	0.741573	0.696629	0.719101	0.258427	0.651685	0.325843	0.325843
90	0.866667	0.744444	0.7	0.711111	0.255556	0.644444	0.333333	0.333333
91	0.879121	0.747253	0.703297	0.703297	0.252747	0.637363	0.32967	0.32967
92	0.880435	0.75	0.695652	0.695652	0.271739	0.641304	0.326087	0.326087
93	0.88172	0.752688	0.709677	0.698925	0.27957	0.634409	0.322581	0.322581
94	0.87234	0.755319	0.702128	0.702128	0.276596	0.62766	0.329787	0.329787
95	0.873684	0.757895	0.705263	0.694737	0.273684	0.621053	0.347368	0.326316
96	0.864583	0.75	0.708333	0.708333	0.270833	0.614583	0.34375	0.322917
97	0.85567	0.752577	0.701031	0.701031	0.268041	0.618557	0.340206	0.319588
98	0.846939	0.755102	0.693878	0.714286	0.265306	0.622449	0.336735	0.316327
99	0.848485	0.757576	0.707071	0.717172	0.262626	0.626263	0.333333	0.323232
100	0.86	0.76	0.72	0.72	0.26	0.63	0.33	0.32
101	0.861386	0.762376	0.732673	0.722772	0.267327	0.633663	0.336634	0.326733
102	0.862745	0.754902	0.735294	0.72549	0.264706	0.637255	0.333333	0.323529
103	0.864078	0.757282	0.737864	0.728155	0.271845	0.640777	0.330097	0.320388
104	0.855769	0.769231	0.740385	0.730769	0.269231	0.644231	0.326923	0.317308
105	0.857143	0.761905	0.742857	0.733333	0.266667	0.657143	0.32381	0.314286
106	0.849057	0.764151	0.735849	0.745283	0.264151	0.669811	0.320755	0.311321
107	0.850467	0.757009	0.728972	0.747664	0.261682	0.663551	0.317757	0.308411
108	0.851852	0.759259	0.731481	0.75	0.259259	0.657407	0.314815	0.305556
109	0.853211	0.752294	0.724771	0.743119	0.256881	0.651376	0.311927	0.302752
110	0.854545	0.745455	0.718182	0.736364	0.254545	0.663636	0.309091	0.3
111	0.864865	0.738739	0.711712	0.747748	0.252252	0.666667	0.306306	0.315315
112	0.857143	0.741071	0.705357	0.741071	0.258929	0.660714	0.303571	0.3125
113	0.858407	0.734513	0.707965	0.734513	0.256637	0.654867	0.300885	0.309735
114	0.850877	0.736842	0.701754	0.736842	0.254386	0.657895	0.298246	0.307018
115	0.843478	0.73913	0.695652	0.73913	0.252174	0.652174	0.295652	0.313043
116	0.853448	0.732759	0.689655	0.75	0.25	0.646552	0.318966	0.310345
117	0.854701	0.735043	0.683761	0.74359	0.247863	0.649573	0.316239	0.307692
118	0.847458	0.737288	0.677966	0.745763	0.254237	0.644068	0.330508	0.305085
119	0.848739	0.739496	0.680672	0.739496	0.260504	0.638655	0.327731	0.302521
120	0.85	0.733333	0.683333	0.741667	0.266667	0.641667	0.325	0.308333
121	0.842975	0.735537	0.677686	0.743802	0.264463	0.636364	0.322314	0.305785
122	0.844262	0.729508	0.672131	0.745902	0.262295	0.647541	0.327869	0.303279
123	0.845528	0.731707	0.674797	0.756098	0.260163	0.650407	0.325203	0.300813
124	0.854839	0.733871	0.677419	0.758065	0.266129	0.645161	0.330645	0.306452
125	0.864	0.728	0.688	0.76	0.264	0.648	0.328	0.304
126	0.857143	0.722222	0.68254	0.761905	0.261905	0.65873	0.333333	0.301587
127	0.850394	0.732283	0.692913	0.76378	0.259843	0.661417	0.330709	0.307087
128	0.84375	0.742188	0.6875	0.765625	0.257812	0.65625	0.328125	0.3125
129	0.837209	0.736434	0.697674	0.775194	0.255814	0.651163	0.325581	0.310078
130	0.838462	0.738462	0.692308	0.769231	0.261538	0.653846	0.323077	0.307692
131	0.847328	0.732824	0.694656	0.778626	0.259542	0.648855	0.320611	0.305344
132	0.848485	0.727273	0.69697	0.772727	0.257576	0.643939	0.318182	0.30303
133	0.849624	0.729323	0.706767	0.766917	0.255639	0.646617	0.315789	0.300752
134	0.850746	0.731343	0.716418	0.768657	0.253731	0.656716	0.313433	0.298507
135	0.851852	0.733333	0.718519	0.762963	0.251852	0.651852	0.325926	0.296296
136	0.845588	0.727941	0.720588	0.764706	0.25	0.669118	0.323529	0.308824
137	0.854015	0.722628	0.715328	0.766423	0.248175	0.671533	0.321168	0.313869
138	0.862319	0.731884	0.710145	0.775362	0.246377	0.666667	0.318841	0.318841
139	0.863309	0.748201	0.719424	0.784173	0.244604	0.676259	0.316547	0.316547
140	0.864286	0.75	0.714286	0.785714	0.242857	0.678571	0.314286	0.321429
141	0.87234	0.744681	0.70922	0.787234	0.241135	0.673759	0.312057	0.319149
142	0.866197	0.746479	0.711268	0.78169	0.246479	0.676056	0.316901	0.316901
143	0.867133	0.748252	0.706294	0.776224	0.251748	0.671329	0.321678	0.314685
144	0.861111	0.743056	0.701389	0.777778	0.25	0.673611	0.319444	0.3125
145	0.855172	0.737931	0.696552	0.77931	0.248276	0.675862	0.317241	0.310345
146	0.856164	0.732877	0.69863	0.773973	0.253425	0.678082	0.315068	0.315068
147	0.85034	0.727891	0.707483	0.77551	0.258503	0.680272	0.312925	0.319728
148	0.858108	0.72973	0.702703	0.777027	0.263514	0.682432	0.310811	0.317568
149	0.852349	0.731544	0.704698	0.785235	0.261745	0.684564	0.315436	0.322148
150	0.86	0.74	0.706667	0.786667	0.266667	0.686667	0.32	0.32
151	0.854305	0.748344	0.701987	0.781457	0.264901	0.688742	0.317881	0.317881
152	0.868421	0.75	0.703947	0.782895	0.269737	0.697368	0.315789	0.315789
153	0.869281	0.751634	0.699346	0.79085	0.267974	0.69281	0.313725	0.320261
154	0.87013	0.753247	0.694805	0.792208	0.266234	0.694805	0.311688	0.318182
155	0.864516	0.754839	0.696774	0.793548	0.264516	0.696774	0.309677	0.316129
156	0.878205	0.75	0.711538	0.788462	0.262821	0.692308	0.307692	0.314103
157	0.872611	0.757962	0.713376	0.796178	0.261146	0.687898	0.305732	0.312102
158	0.873418	0.759494	0.71519	0.791139	0.259494	0.683544	0.310127	0.310127
159	0.867925	0.754717	0.716981	0.786164	0.264151	0.685535	0.314465	0.314465
160	0.8625	0.7625	0.725	0.78125	0.2625	0.6875	0.31875	0.31875
161	0.863354	0.757764	0.732919	0.782609	0.26087	0.68323	0.31677	0.31677
162	0.864198	0.753086	0.734568	0.777778	0.259259	0.685185	0.320988	0.320988
163	0.865031	0.754601	0.736196	0.773006	0.257669	0.687117	0.319018	0.319018
164	0.865854	0.756098	0.731707	0.77439	0.262195	0.682927	0.317073	0.317073
165	0.866667	0.751515	0.727273	0.769697	0.260606	0.684848	0.321212	0.315152
166	0.86747	0.746988	0.728916	0.777108	0.26506	0.692771	0.319277	0.319277
167	0.862275	0.742515	0.724551	0.772455	0.263473	0.694611	0.335329	0.323353
168	0.863095	0.744048	0.732143	0.779762	0.267857	0.702381	0.339286	0.321429
169	0.857988	0.745562	0.727811	0.775148	0.266272	0.698225	0.349112	0.319527
170	0.864706	0.747059	0.723529	0.770588	0.264706	0.694118	0.358824	0.317647
171	0.877193	0.754386	0.719298	0.766082	0.269006	0.690058	0.356725	0.321637
172	0.877907	0.75	0.715116	0.767442	0.267442	0.69186	0.354651	0.319767
173	0.884393	0.751445	0.710983	0.774566	0.265896	0.687861	0.364162	0.317919
174	0.885057	0.758621	0.718391	0.775862	0.264368	0.689655	0.362069	0.321839
175	0.88	0.765714	0.714286	0.782857	0.262857	0.691429	0.365714	0.325714
176	0.880682	0.767045	0.710227	0.784091	0.261364	0.6875	0.363636	0.329545
177	0.887006	0.762712	0.711864	0.779661	0.259887	0.683616	0.361582	0.333333
178	0.88764	0.769663	0.719101	0.775281	0.258427	0.685393	0.359551	0.331461
179	0.888268	0.77095	0.72067	0.776536	0.256983	0.681564	0.363128	0.329609
180	0.888889	0.766667	0.727778	0.772222	0.255556	0.677778	0.366667	0.327778
181	0.895028	0.767956	0.729282	0.773481	0.254144	0.679558	0.364641	0.325967
182	0.895604	0.763736	0.725275	0.769231	0.252747	0.675824	0.362637	0.324176
183	0.896175	0.770492	0.726776	0.775956	0.251366	0.672131	0.360656	0.322404
184	0.891304	0.771739	0.733696	0.777174	0.25	0.668478	0.358696	0.326087
185	0.886486	0.772973	0.72973	0.778378	0.248649	0.664865	0.367568	0.335135
186	0.88172	0.77957	0.725806	0.77957	0.247312	0.666667	0.365591	0.333333
187	0.877005	0.780749	0.721925	0.786096	0.245989	0.663102	0.363636	0.336898
188	0.882979	0.781915	0.728723	0.787234	0.244681	0.659574	0.367021	0.340426
189	0.878307	0.777778	0.724868	0.78836	0.253968	0.656085	0.365079	0.343915
190	0.878947	0.778947	0.731579	0.784211	0.252632	0.652632	0.368421	0.342105
191	0.879581	0.774869	0.732984	0.78534	0.256545	0.65445	0.366492	0.340314
192	0.880208	0.770833	0.729167	0.786458	0.255208	0.661458	0.369792	0.34375
193	0.880829	0.782383	0.735751	0.782383	0.253886	0.668394	0.373057	0.341969
194	0.881443	0.778351	0.737113	0.783505	0.252577	0.664948	0.376289	0.340206
195	0.876923	0.779487	0.748718	0.789744	0.25641	0.666667	0.374359	0.34359
196	0.872449	0.77551	0.75	0.785714	0.260204	0.673469	0.372449	0.341837
197	0.873096	0.77665	0.746193	0.781726	0.258883	0.670051	0.375635	0.340102
198	0.868687	0.772727	0.742424	0.777778	0.257576	0.671717	0.373737	0.343434
199	0.864322	0.773869	0.743719	0.773869	0.256281	0.668342	0.376884	0.341709
200	0.87	0.775	0.745	0.77	0.255	0.67	0.38	0.34
201	0.870647	0.776119	0.741294	0.766169	0.258706	0.671642	0.383085	0.343284
202	0.871287	0.777228	0.752475	0.767327	0.262376	0.673267	0.391089	0.346535
203	0.871921	0.778325	0.758621	0.763547	0.261084	0.669951	0.389163	0.344828
204	0.867647	0.779412	0.759804	0.759804	0.259804	0.676471	0.392157	0.343137
205	0.863415	0.790244	0.756098	0.756098	0.258537	0.678049	0.395122	0.346341
206	0.864078	0.791262	0.752427	0.757282	0.257282	0.674757	0.393204	0.34466
207	0.869565	0.792271	0.753623	0.758454	0.26087	0.671498	0.396135	0.347826
208	0.875	0.798077	0.754808	0.754808	0.259615	0.668269	0.399038	0.350962
209	0.875598	0.794258	0.755981	0.76555	0.272727	0.669856	0.397129	0.354067
210	0.871429	0.795238	0.752381	0.766667	0.280952	0.671429	0.4	0.357143
211	0.881517	0.791469	0.753555	0.763033	0.279621	0.668246	0.402844	0.35545
212	0.886792	0.787736	0.759434	0.764151	0.283019	0.674528	0.400943	0.358491
213	0.887324	0.798122	0.755869	0.760563	0.28169	0.671362	0.399061	0.361502
214	0.892523	0.803738	0.761682	0.761682	0.280374	0.67757	0.397196	0.359813
215	0.888372	0.8	0.75814	0.762791	0.283721	0.67907	0.395349	0.35814
216	0.884259	0.796296	0.759259	0.768519	0.282407	0.675926	0.398148	0.356481
217	0.884793	0.792627	0.760369	0.764977	0.281106	0.672811	0.396313	0.354839
218	0.880734	0.793578	0.756881	0.761468	0.284404	0.669725	0.394495	0.353211
219	0.881279	0.794521	0.753425	0.762557	0.287671	0.675799	0.392694	0.351598
220	0.886364	0.790909	0.75	0.759091	0.295455	0.677273	0.395455	0.35
221	0.882353	0.78733	0.755656	0.760181	0.294118	0.674208	0.39819	0.348416
222	0.882883	0.783784	0.752252	0.761261	0.292793	0.675676	0.400901	0.351351
223	0.878924	0.780269	0.748879	0.757848	0.295964	0.67713	0.399103	0.349776
224	0.879464	0.78125	0.75	0.754464	0.294643	0.683036	0.397321	0.352679
225	0.875556	0.782222	0.755556	0.755556	0.293333	0.688889	0.4	0.351111
226	0.871681	0.778761	0.761062	0.756637	0.292035	0.685841	0.40708	0.349558
227	0.872247	0.779736	0.76652	0.753304	0.290749	0.687225	0.409692	0.352423
228	0.872807	0.776316	0.763158	0.754386	0.29386	0.684211	0.407895	0.359649
229	0.868996	0.777293	0.768559	0.751092	0.292576	0.681223	0.406114	0.362445
230	0.869565	0.782609	0.769565	0.752174	0.291304	0.682609	0.408696	0.36087
231	0.87013	0.78355	0.770563	0.753247	0.290043	0.679654	0.406926	0.359307
232	0.866379	0.780172	0.767241	0.75	0.288793	0.676724	0.409483	0.357759
233	0.862661	0.781116	0.763948	0.751073	0.287554	0.678112	0.407725	0.360515
234	0.863248	0.786325	0.760684	0.75641	0.286325	0.679487	0.410256	0.367521
235	0.86383	0.782979	0.765957	0.761702	0.289362	0.676596	0.412766	0.370213
236	0.860169	0.783898	0.766949	0.766949	0.288136	0.677966	0.411017	0.368644
237	0.860759	0.78903	0.763713	0.763713	0.28692	0.675105	0.417722	0.367089
238	0.857143	0.789916	0.764706	0.764706	0.285714	0.680672	0.415966	0.365546
239	0.857741	0.790795	0.761506	0.769874	0.288703	0.682008	0.414226	0.364017
240	0.854167	0.7875	0.758333	0.766667	0.2875	0.683333	0.416667	0.366667
241	0.858921	0.792531	0.759336	0.767635	0.286307	0.680498	0.419087	0.365145
242	0.863636	0.793388	0.764463	0.764463	0.289256	0.68595	0.417355	0.367769
243	0.864198	0.794239	0.765432	0.765432	0.288066	0.687243	0.427984	0.366255
244	0.868852	0.790984	0.762295	0.766393	0.286885	0.684426	0.434426	0.368852
245	0.865306	0.791837	0.759184	0.763265	0.285714	0.685714	0.432653	0.367347
246	0.869919	0.788618	0.764228	0.760163	0.284553	0.686992	0.439024	0.365854
247	0.874494	0.789474	0.769231	0.757085	0.287449	0.684211	0.441296	0.368421
248	0.870968	0.790323	0.766129	0.758065	0.28629	0.685484	0.439516	0.370968
249	0.86747	0.787149	0.763052	0.759036	0.285141	0.682731	0.441767	0.369478
250	0.876	0.792	0.76	0.756	0.284	0.68	0.444	0.368
251	0.880478	0.792829	0.760956	0.752988	0.282869	0.681275	0.446215	0.370518
252	0.876984	0.793651	0.757937	0.757937	0.285714	0.686508	0.444444	0.369048
253	0.87747	0.790514	0.754941	0.758893	0.288538	0.683794	0.44664	0.367589
254	0.88189	0.787402	0.751969	0.759843	0.287402	0.685039	0.444882	0.370079
255	0.882353	0.784314	0.756863	0.760784	0.294118	0.690196	0.443137	0.372549
256	0.878906	0.785156	0.753906	0.761719	0.292969	0.695312	0.445312	0.371094
257	0.875486	0.789883	0.754864	0.758755	0.291829	0.692607	0.447471	0.373541
258	0.872093	0.790698	0.751938	0.75969	0.294574	0.689922	0.445736	0.375969
259	0.876448	0.787645	0.752896	0.756757	0.293436	0.69112	0.444015	0.378378
260	0.880769	0.788462	0.75	0.757692	0.296154	0.7	0.45	0.380769
261	0.885057	0.785441	0.750958	0.762452	0.302682	0.701149	0.452107	0.37931
262	0.885496	0.782443	0.748092	0.759542	0.301527	0.70229	0.450382	0.377863
263	0.885932	0.779468	0.749049	0.764259	0.30038	0.703422	0.452471	0.376426
264	0.890152	0.780303	0.75	0.765152	0.299242	0.700758	0.454545	0.375
265	0.886792	0.777358	0.74717	0.762264	0.298113	0.70566	0.456604	0.373585
266	0.883459	0.774436	0.74812	0.759398	0.300752	0.706767	0.454887	0.37218
267	0.883895	0.775281	0.745318	0.764045	0.299625	0.707865	0.453184	0.382022
268	0.884328	0.776119	0.742537	0.764925	0.298507	0.708955	0.451493	0.380597
269	0.884758	0.773234	0.743494	0.769517	0.297398	0.713755	0.449814	0.3829
270	0.881481	0.77037	0.744444	0.766667	0.3	0.718519	0.451852	0.385185
271	0.881919	0.774908	0.745387	0.763838	0.298893	0.715867	0.453875	0.383764
272	0.878676	0.775735	0.746324	0.764706	0.297794	0.716912	0.452206	0.386029
273	0.879121	0.772894	0.747253	0.761905	0.300366	0.721612	0.450549	0.384615
274	0.879562	0.770073	0.744526	0.759124	0.29927	0.722628	0.448905	0.390511
275	0.876364	0.767273	0.745455	0.763636	0.298182	0.72	0.447273	0.389091
276	0.876812	0.764493	0.746377	0.76087	0.300725	0.717391	0.449275	0.387681
277	0.877256	0.765343	0.747292	0.761733	0.299639	0.714801	0.451264	0.386282
278	0.877698	0.766187	0.748201	0.769784	0.305755	0.715827	0.44964	0.384892
279	0.874552	0.767025	0.74552	0.770609	0.304659	0.716846	0.455197	0.383513
280	0.882143	0.767857	0.742857	0.771429	0.307143	0.721429	0.453571	0.382143
281	0.879004	0.768683	0.740214	0.768683	0.309609	0.72242	0.455516	0.384342
282	0.875887	0.769504	0.741135	0.769504	0.308511	0.719858	0.453901	0.386525
283	0.876325	0.770318	0.745583	0.766784	0.310954	0.724382	0.452297	0.388693
284	0.873239	0.767606	0.742958	0.764085	0.316901	0.721831	0.457746	0.390845
285	0.877193	0.764912	0.74386	0.764912	0.315789	0.722807	0.45614	0.389474
286	0.877622	0.769231	0.748252	0.765734	0.314685	0.727273	0.454545	0.391608
287	0.881533	0.770035	0.756098	0.766551	0.317073	0.728223	0.452962	0.390244
288	0.878472	0.767361	0.756944	0.763889	0.319444	0.732639	0.454861	0.388889
289	0.878893	0.764706	0.761246	0.764706	0.318339	0.733564	0.453287	0.387543
290	0.882759	0.762069	0.758621	0.765517	0.32069	0.731034	0.451724	0.389655
291	0.883162	0.766323	0.756014	0.769759	0.32646	0.728522	0.450172	0.388316
292	0.883562	0.767123	0.753425	0.770548	0.325342	0.729452	0.452055	0.390411
293	0.883959	0.767918	0.754266	0.767918	0.327645	0.726962	0.453925	0.389078
294	0.887755	0.772109	0.755102	0.768707	0.329932	0.727891	0.452381	0.391156
295	0.891525	0.772881	0.755932	0.772881	0.328814	0.732203	0.454237	0.389831
296	0.891892	0.777027	0.753378	0.780405	0.327703	0.72973	0.452703	0.388514
297	0.895623	0.774411	0.754209	0.781145	0.326599	0.727273	0.454545	0.390572
298	0.895973	0.775168	0.755034	0.781879	0.325503	0.728188	0.45302	0.392617
299	0.899666	0.77592	0.755853	0.782609	0.327759	0.729097	0.451505	0.394649
300	0.896667	0.776667	0.753333	0.78	0.326667	0.726667	0.45	0.393333
301	0.893688	0.780731	0.757475	0.780731	0.325581	0.730897	0.451827	0.392027
302	0.89404	0.778146	0.754967	0.781457	0.327815	0.735099	0.453642	0.390728
303	0.891089	0.782178	0.752475	0.782178	0.333333	0.735974	0.452145	0.389439
304	0.888158	0.782895	0.753289	0.779605	0.332237	0.733553	0.453947	0.388158
305	0.888525	0.780328	0.754098	0.783607	0.331148	0.737705	0.452459	0.390164
306	0.892157	0.784314	0.754902	0.781046	0.330065	0.738562	0.45098	0.392157
307	0.889251	0.788274	0.752443	0.788274	0.32899	0.739414	0.449511	0.394137
308	0.892857	0.792208	0.753247	0.785714	0.331169	0.737013	0.448052	0.392857
309	0.893204	0.789644	0.750809	0.786408	0.333333	0.734628	0.446602	0.394822
310	0.893548	0.790323	0.751613	0.783871	0.335484	0.73871	0.445161	0.396774
311	0.900322	0.787781	0.749196	0.784566	0.337621	0.736334	0.44373	0.395498
312	0.897436	0.785256	0.75	0.785256	0.336538	0.733974	0.445513	0.397436
313	0.897764	0.785942	0.747604	0.789137	0.335463	0.734824	0.450479	0.402556
314	0.898089	0.786624	0.745223	0.786624	0.33758	0.732484	0.452229	0.401274
315	0.898413	0.787302	0.746032	0.787302	0.336508	0.736508	0.450794	0.4
316	0.901899	0.787975	0.743671	0.787975	0.335443	0.734177	0.452532	0.398734
317	0.902208	0.788644	0.744479	0.785489	0.334385	0.731861	0.454259	0.397476
318	0.899371	0.786164	0.742138	0.783019	0.333333	0.732704	0.45283	0.399371
319	0.896552	0.783699	0.742947	0.786834	0.335423	0.736677	0.451411	0.398119
320	0.89375	0.784375	0.74375	0.784375	0.334375	0.740625	0.453125	0.4
321	0.890966	0.785047	0.744548	0.781931	0.336449	0.741433	0.454829	0.401869
322	0.891304	0.782609	0.742236	0.779503	0.338509	0.742236	0.453416	0.400621
323	0.891641	0.783282	0.739938	0.783282	0.340557	0.739938	0.452012	0.399381
324	0.891975	0.783951	0.740741	0.783951	0.342593	0.743827	0.450617	0.398148
325	0.895385	0.781538	0.744615	0.784615	0.341538	0.744615	0.449231	0.396923
326	0.892638	0.782209	0.742331	0.788344	0.340491	0.742331	0.447853	0.395706
327	0.896024	0.779817	0.746177	0.788991	0.33945	0.743119	0.449541	0.397554
328	0.893293	0.780488	0.746951	0.786585	0.338415	0.740854	0.448171	0.396341
329	0.893617	0.778116	0.744681	0.787234	0.337386	0.738602	0.449848	0.395137
330	0.89697	0.778788	0.742424	0.784848	0.336364	0.742424	0.448485	0.393939
331	0.897281	0.776435	0.743202	0.785498	0.338369	0.743202	0.450151	0.392749
332	0.894578	0.774096	0.740964	0.789157	0.337349	0.740964	0.451807	0.394578
333	0.894895	0.771772	0.744745	0.792793	0.336336	0.744745	0.45045	0.399399
334	0.892216	0.772455	0.745509	0.790419	0.335329	0.742515	0.449102	0.401198
335	0.892537	0.773134	0.743284	0.78806	0.334328	0.743284	0.450746	0.4
336	0.892857	0.770833	0.744048	0.78869	0.33631	0.741071	0.452381	0.39881
337	0.890208	0.774481	0.747774	0.78635	0.335312	0.738872	0.454006	0.397626
338	0.893491	0.772189	0.748521	0.784024	0.33432	0.736686	0.452663	0.399408
339	0.890855	0.769912	0.746313	0.781711	0.333333	0.734513	0.451327	0.39823
340	0.891176	0.770588	0.75	0.779412	0.332353	0.732353	0.45	0.397059
341	0.891496	0.768328	0.747801	0.780059	0.331378	0.733138	0.451613	0.395894
342	0.888889	0.77193	0.745614	0.777778	0.330409	0.730994	0.450292	0.394737
343	0.889213	0.772595	0.74344	0.778426	0.329446	0.728863	0.44898	0.393586
344	0.886628	0.773256	0.744186	0.77907	0.328488	0.732558	0.447674	0.392442
345	0.884058	0.776812	0.742029	0.776812	0.327536	0.730435	0.452174	0.397101
346	0.884393	0.777457	0.742775	0.774566	0.32948	0.728324	0.450867	0.395954
347	0.884726	0.778098	0.743516	0.778098	0.32853	0.729107	0.449568	0.397695
348	0.887931	0.775862	0.744253	0.775862	0.327586	0.729885	0.448276	0.399425
349	0.885387	0.776504	0.74212	0.776504	0.332378	0.727794	0.449857	0.401146
350	0.885714	0.774286	0.745714	0.777143	0.334286	0.725714	0.448571	0.4
351	0.888889	0.777778	0.746439	0.774929	0.333333	0.729345	0.447293	0.39886
352	0.892045	0.78125	0.744318	0.775568	0.335227	0.730114	0.448864	0.397727
353	0.892351	0.78187	0.745042	0.779037	0.334278	0.728045	0.453258	0.396601
354	0.892655	0.782486	0.745763	0.779661	0.333333	0.725989	0.457627	0.39548
355	0.892958	0.785915	0.743662	0.783099	0.335211	0.723944	0.456338	0.394366
356	0.890449	0.786517	0.741573	0.786517	0.33427	0.724719	0.460674	0.393258
357	0.893557	0.784314	0.739496	0.787115	0.333333	0.72549	0.464986	0.394958
358	0.899441	0.782123	0.743017	0.787709	0.335196	0.723464	0.46648	0.396648
359	0.896936	0.779944	0.743733	0.785515	0.334262	0.724234	0.467967	0.395543
360	0.894444	0.777778	0.744444	0.786111	0.336111	0.722222	0.466667	0.394444
361	0.894737	0.775623	0.742382	0.789474	0.33518	0.725762	0.465374	0.393352
362	0.895028	0.773481	0.743094	0.790055	0.337017	0.726519	0.464088	0.392265
363	0.895317	0.77686	0.746556	0.790634	0.338843	0.727273	0.46281	0.393939
364	0.898352	0.777473	0.744505	0.793956	0.337912	0.725275	0.461538	0.392857
365	0.89589	0.778082	0.747945	0.794521	0.339726	0.726027	0.460274	0.391781
366	0.896175	0.778689	0.748634	0.79235	0.338798	0.724044	0.461749	0.393443
367	0.896458	0.779292	0.749319	0.792916	0.337875	0.722071	0.46049	0.392371
368	0.899457	0.779891	0.75	0.793478	0.336957	0.720109	0.459239	0.391304
369	0.897019	0.780488	0.750678	0.794038	0.336043	0.720867	0.457995	0.392954
370	0.897297	0.781081	0.754054	0.794595	0.337838	0.718919	0.462162	0.391892
371	0.897574	0.781671	0.752022	0.795148	0.336927	0.716981	0.460916	0.390836
372	0.895161	0.784946	0.75	0.795699	0.336022	0.715054	0.462366	0.392473
373	0.892761	0.785523	0.747989	0.798928	0.337802	0.715818	0.463807	0.394102
374	0.890374	0.786096	0.748663	0.804813	0.336898	0.713904	0.462567	0.398396
375	0.888	0.786667	0.752	0.802667	0.336	0.712	0.464	0.397333
376	0.888298	0.789894	0.75	0.800532	0.335106	0.715426	0.465426	0.398936
377	0.885942	0.793103	0.748011	0.798408	0.334218	0.71618	0.469496	0.400531
378	0.886243	0.791005	0.751323	0.798942	0.333333	0.716931	0.473545	0.399471
379	0.883905	0.791557	0.751979	0.802111	0.335092	0.71504	0.472296	0.403694
380	0.884211	0.794737	0.752632	0.802632	0.334211	0.713158	0.473684	0.402632
381	0.887139	0.795276	0.750656	0.805774	0.335958	0.713911	0.475066	0.401575
382	0.887435	0.798429	0.748691	0.806283	0.340314	0.71466	0.47644	0.403141
383	0.885117	0.796345	0.746736	0.806789	0.339426	0.715405	0.475196	0.4047
384	0.885417	0.796875	0.747396	0.807292	0.338542	0.716146	0.473958	0.403646
385	0.883117	0.794805	0.745455	0.81039	0.337662	0.714286	0.475325	0.405195
386	0.88601	0.792746	0.748705	0.80829	0.339378	0.712435	0.476684	0.404145
387	0.886305	0.793282	0.749354	0.808786	0.338501	0.713178	0.478036	0.405685
388	0.884021	0.791237	0.75	0.809278	0.340206	0.713918	0.481959	0.404639
389	0.884319	0.791774	0.748072	0.807198	0.339332	0.714653	0.48072	0.403599
390	0.884615	0.792308	0.751282	0.805128	0.338462	0.715385	0.479487	0.402564
391	0.887468	0.795396	0.751918	0.805627	0.337596	0.716113	0.478261	0.401535
392	0.887755	0.793367	0.752551	0.808673	0.339286	0.714286	0.479592	0.40051
393	0.885496	0.791349	0.750636	0.806616	0.338422	0.712468	0.480916	0.399491
394	0.888325	0.791878	0.751269	0.809645	0.337563	0.713198	0.482234	0.401015
395	0.888608	0.792405	0.749367	0.807595	0.336709	0.713924	0.481013	0.402532
396	0.893939	0.790404	0.752525	0.813131	0.335859	0.712121	0.479798	0.406566
397	0.894207	0.788413	0.75063	0.813602	0.335013	0.712846	0.478589	0.40806
398	0.894472	0.791457	0.751256	0.81407	0.334171	0.713568	0.477387	0.409548
399	0.894737	0.794486	0.749373	0.814536	0.333333	0.714286	0.47619	0.408521
400	0.8925	0.795	0.7475	0.8125	0.3325	0.715	0.48	0.4075
401	0.895262	0.793017	0.745636	0.815461	0.331671	0.713217	0.481297	0.406484
402	0.895522	0.79602	0.748756	0.813433	0.330846	0.711443	0.482587	0.405473
403	0.8933	0.796526	0.746898	0.816377	0.332506	0.712159	0.48139	0.404467
404	0.893564	0.79703	0.75	0.819307	0.334158	0.710396	0.485149	0.403465
405	0.891358	0.797531	0.750617	0.819753	0.335802	0.71358	0.48642	0.402469
406	0.891626	0.800493	0.751232	0.82266	0.334975	0.711823	0.485222	0.401478
407	0.891892	0.800983	0.749386	0.820639	0.336609	0.710074	0.486486	0.400491
408	0.889706	0.801471	0.752451	0.821078	0.335784	0.710784	0.485294	0.401961
409	0.887531	0.799511	0.753056	0.823961	0.337408	0.713936	0.486553	0.400978
410	0.885366	0.802439	0.75122	0.82439	0.336585	0.714634	0.485366	0.402439
411	0.883212	0.80292	0.754258	0.827251	0.335766	0.717762	0.484185	0.40146
412	0.881068	0.803398	0.754854	0.825243	0.334951	0.720874	0.485437	0.40534
413	0.881356	0.803874	0.753027	0.828087	0.33414	0.719128	0.486683	0.409201
414	0.879227	0.806763	0.753623	0.826087	0.335749	0.719807	0.485507	0.410628
415	0.881928	0.807229	0.754217	0.826506	0.33494	0.720482	0.486747	0.412048
416	0.882212	0.805288	0.752404	0.824519	0.334135	0.723558	0.487981	0.411058
417	0.880096	0.805755	0.7506	0.82494	0.333333	0.721823	0.486811	0.41247
418	0.882775	0.80622	0.748804	0.822967	0.332536	0.720096	0.485646	0.411483
419	0.880668	0.806683	0.747017	0.821002	0.331742	0.720764	0.484487	0.412888
420	0.880952	0.804762	0.747619	0.819048	0.330952	0.721429	0.483333	0.414286
421	0.881235	0.805226	0.748219	0.817102	0.330166	0.719715	0.482185	0.418052
422	0.881517	0.803318	0.748815	0.815166	0.329384	0.720379	0.483412	0.419431
423	0.879433	0.801418	0.747045	0.813239	0.330969	0.718676	0.48227	0.420804
424	0.877358	0.799528	0.745283	0.813679	0.334906	0.716981	0.483491	0.419811
425	0.88	0.804706	0.745882	0.818824	0.336471	0.717647	0.482353	0.423529
426	0.880282	0.805164	0.746479	0.816901	0.338028	0.71831	0.483568	0.422535
427	0.885246	0.803279	0.747073	0.819672	0.337237	0.71897	0.482436	0.423888
428	0.883178	0.801402	0.747664	0.817757	0.338785	0.719626	0.483645	0.425234
429	0.881119	0.799534	0.748252	0.818182	0.340326	0.717949	0.484848	0.426573
430	0.883721	0.797674	0.751163	0.816279	0.339535	0.72093	0.483721	0.430233
431	0.886311	0.795824	0.75174	0.816705	0.338747	0.721578	0.482599	0.429234
432	0.884259	0.796296	0.752315	0.814815	0.340278	0.722222	0.481481	0.428241
433	0.882217	0.794457	0.752887	0.817552	0.341801	0.720554	0.48037	0.429561
434	0.880184	0.792627	0.753456	0.820276	0.341014	0.721198	0.481567	0.428571
435	0.88046	0.795402	0.751724	0.82069	0.342529	0.724138	0.482759	0.429885
436	0.880734	0.795872	0.754587	0.818807	0.341743	0.724771	0.483945	0.428899
437	0.881007	0.79405	0.755149	0.816934	0.340961	0.727689	0.485126	0.427918
438	0.878995	0.792237	0.757991	0.817352	0.340183	0.728311	0.488584	0.431507
439	0.876993	0.792711	0.76082	0.817768	0.341686	0.728929	0.487472	0.430524
440	0.875	0.793182	0.759091	0.815909	0.343182	0.731818	0.486364	0.431818
441	0.873016	0.795918	0.761905	0.814059	0.342404	0.730159	0.487528	0.430839
442	0.873303	0.794118	0.762443	0.812217	0.343891	0.733032	0.488688	0.432127
443	0.871332	0.792325	0.760722	0.812641	0.343115	0.731377	0.487585	0.431151
444	0.873874	0.792793	0.763514	0.813063	0.344595	0.736486	0.486486	0.43018
445	0.87191	0.793258	0.764045	0.811236	0.346067	0.739326	0.489888	0.429213
446	0.874439	0.793722	0.764574	0.809417	0.347534	0.742152	0.488789	0.428251
447	0.872483	0.794183	0.765101	0.807606	0.346756	0.742729	0.487696	0.42953
448	0.870536	0.794643	0.765625	0.808036	0.345982	0.741071	0.486607	0.428571
449	0.870824	0.797327	0.76392	0.808463	0.345212	0.743875	0.492205	0.429844
450	0.868889	0.795556	0.762222	0.808889	0.344444	0.742222	0.491111	0.433333
451	0.866962	0.793792	0.760532	0.81153	0.343681	0.742794	0.490022	0.432373
452	0.867257	0.79646	0.75885	0.814159	0.345133	0.743363	0.49115	0.431416
453	0.86755	0.799117	0.761589	0.81457	0.344371	0.743929	0.490066	0.432671
454	0.870044	0.799559	0.76652	0.814978	0.343612	0.746696	0.491189	0.433921
455	0.868132	0.802198	0.767033	0.813187	0.342857	0.747253	0.49011	0.437363
456	0.868421	0.802632	0.765351	0.811404	0.342105	0.75	0.489035	0.436404
457	0.870897	0.805252	0.765864	0.809628	0.341357	0.748359	0.487965	0.435449
458	0.871179	0.810044	0.768559	0.812227	0.342795	0.748908	0.4869	0.434498
459	0.869281	0.810458	0.769063	0.810458	0.342048	0.751634	0.488017	0.433551
460	0.871739	0.81087	0.773913	0.81087	0.341304	0.75	0.48913	0.432609
461	0.874187	0.809111	0.776573	0.81128	0.340564	0.752711	0.488069	0.43167
462	0.872294	0.809524	0.777056	0.809524	0.341991	0.751082	0.489177	0.430736
463	0.87473	0.809935	0.779698	0.809935	0.341253	0.75162	0.488121	0.429806
464	0.875	0.810345	0.778017	0.8125	0.340517	0.75	0.489224	0.431034
465	0.873118	0.808602	0.778495	0.815054	0.339785	0.748387	0.490323	0.432258
466	0.873391	0.811159	0.77897	0.813305	0.339056	0.748927	0.491416	0.433476
467	0.87152	0.811563	0.781585	0.815846	0.33833	0.747323	0.492505	0.432548
468	0.871795	0.811966	0.779915	0.814103	0.339744	0.747863	0.491453	0.431624
469	0.872068	0.810235	0.778252	0.812367	0.341151	0.748401	0.492537	0.432836
470	0.87234	0.810638	0.778723	0.810638	0.340426	0.746809	0.491489	0.431915
471	0.872611	0.813163	0.781316	0.81104	0.341826	0.749469	0.492569	0.430998
472	0.872881	0.817797	0.779661	0.809322	0.341102	0.75	0.493644	0.430085
473	0.871036	0.820296	0.780127	0.809725	0.340381	0.748414	0.4926	0.429175
474	0.875527	0.820675	0.778481	0.812236	0.341772	0.748945	0.491561	0.432489
475	0.88	0.821053	0.778947	0.812632	0.345263	0.749474	0.492632	0.433684
476	0.880252	0.821429	0.779412	0.815126	0.344538	0.75	0.491597	0.432773
477	0.878407	0.819706	0.779874	0.815514	0.343816	0.752621	0.492662	0.431866
478	0.878661	0.820084	0.780335	0.8159	0.343096	0.751046	0.495816	0.430962
479	0.876827	0.820459	0.778706	0.816284	0.34238	0.751566	0.494781	0.430063
480	0.875	0.81875	0.779167	0.814583	0.341667	0.75	0.497917	0.43125
481	0.877339	0.817048	0.777547	0.814969	0.343035	0.75052	0.496881	0.432432
482	0.875519	0.817427	0.775934	0.813278	0.344398	0.748963	0.495851	0.435685
483	0.877847	0.819876	0.776398	0.813665	0.343685	0.751553	0.496894	0.434783
484	0.880165	0.822314	0.780992	0.811983	0.342975	0.75	0.495868	0.433884
485	0.878351	0.820619	0.781443	0.810309	0.34433	0.752577	0.496907	0.435052
486	0.878601	0.820988	0.779835	0.8107	0.343621	0.753086	0.495885	0.434156
487	0.876797	0.821355	0.782341	0.813142	0.347023	0.753593	0.494867	0.437372
488	0.875	0.819672	0.782787	0.813525	0.35041	0.754098	0.495902	0.438525
489	0.877301	0.817996	0.781186	0.811861	0.351738	0.756646	0.496933	0.437628
490	0.87551	0.818367	0.781633	0.812245	0.353061	0.757143	0.495918	0.440816
491	0.873727	0.818737	0.780041	0.810591	0.352342	0.759674	0.494908	0.439919
492	0.873984	0.821138	0.78252	0.810976	0.351626	0.75813	0.493902	0.439024
493	0.872211	0.821501	0.782961	0.811359	0.350913	0.756592	0.492901	0.438134
494	0.876518	0.821862	0.785425	0.809717	0.350202	0.757085	0.493927	0.439271
495	0.876768	0.820202	0.785859	0.808081	0.353535	0.757576	0.492929	0.440404
496	0.877016	0.820565	0.78629	0.806452	0.354839	0.758065	0.493952	0.441532
497	0.875252	0.818913	0.78672	0.810865	0.354125	0.758551	0.492958	0.440644
498	0.879518	0.819277	0.785141	0.809237	0.353414	0.757028	0.493976	0.443775
499	0.881764	0.817635	0.785571	0.807615	0.354709	0.759519	0.49499	0.442886
500	0.88	0.818	0.786	0.81	0.354	0.762	0.496	0.442
501	0.88024	0.818363	0.786427	0.808383	0.353293	0.764471	0.49501	0.441118
502	0.880478	0.818725	0.786853	0.808765	0.354582	0.766932	0.494024	0.440239
503	0.878728	0.821074	0.785288	0.807157	0.355865	0.765408	0.49503	0.439364
504	0.876984	0.821429	0.787698	0.805556	0.355159	0.765873	0.494048	0.440476
505	0.875248	0.821782	0.788119	0.805941	0.354455	0.764356	0.493069	0.439604
506	0.875494	0.820158	0.788538	0.804348	0.353755	0.764822	0.494071	0.438735
507	0.873767	0.81854	0.788955	0.806706	0.353057	0.765286	0.495069	0.439842
508	0.874016	0.820866	0.78937	0.807087	0.352362	0.765748	0.494094	0.440945
509	0.874263	0.821218	0.787819	0.807466	0.35167	0.764244	0.493124	0.440079
510	0.872549	0.819608	0.786275	0.805882	0.35098	0.762745	0.492157	0.443137
511	0.872798	0.819961	0.786693	0.804305	0.350294	0.765166	0.491194	0.444227
512	0.873047	0.820312	0.787109	0.802734	0.353516	0.767578	0.490234	0.443359
513	0.873294	0.820663	0.787524	0.803119	0.352827	0.768031	0.489279	0.444444
514	0.873541	0.822957	0.785992	0.807393	0.35214	0.770428	0.488327	0.44358
515	0.871845	0.823301	0.784466	0.807767	0.353398	0.770874	0.487379	0.442718
516	0.870155	0.821705	0.782946	0.80814	0.352713	0.771318	0.488372	0.443798
517	0.870406	0.82205	0.781431	0.806576	0.352031	0.77176	0.489362	0.444874
518	0.872587	0.824324	0.783784	0.80695	0.355212	0.77027	0.490347	0.445946
519	0.872832	0.82659	0.7842	0.807322	0.356455	0.77264	0.491329	0.447013
520	0.873077	0.828846	0.786538	0.811538	0.359615	0.771154	0.494231	0.448077
521	0.871401	0.827255	0.786948	0.809981	0.360845	0.769674	0.493282	0.447217
522	0.873563	0.82567	0.787356	0.810345	0.360153	0.770115	0.492337	0.44636
523	0.873805	0.827916	0.787763	0.810707	0.359465	0.768642	0.491396	0.445507
524	0.874046	0.826336	0.78626	0.80916	0.362595	0.769084	0.490458	0.448473
525	0.87619	0.826667	0.788571	0.807619	0.36381	0.769524	0.491429	0.451429
526	0.874525	0.825095	0.788973	0.806084	0.36692	0.771863	0.492395	0.452471
527	0.874763	0.823529	0.791271	0.804554	0.366224	0.772296	0.491461	0.45351
528	0.876894	0.827652	0.791667	0.804924	0.36553	0.772727	0.49053	0.454545
529	0.877127	0.827977	0.79206	0.805293	0.36673	0.773157	0.489603	0.455577
530	0.875472	0.828302	0.790566	0.803774	0.367925	0.773585	0.488679	0.456604
531	0.877589	0.826742	0.79096	0.804143	0.369115	0.775895	0.487759	0.455744
532	0.87594	0.827068	0.791353	0.804511	0.368421	0.776316	0.486842	0.456767
533	0.874296	0.825516	0.789869	0.803002	0.369606	0.776735	0.487805	0.45591
534	0.876404	0.825843	0.78839	0.803371	0.370787	0.775281	0.486891	0.458801
535	0.874766	0.824299	0.786916	0.805607	0.373832	0.775701	0.48785	0.459813
536	0.876866	0.824627	0.787313	0.807836	0.373134	0.774254	0.48694	0.460821
537	0.877095	0.824953	0.785847	0.806331	0.374302	0.776536	0.486034	0.461825
538	0.877323	0.825279	0.786245	0.80855	0.375465	0.775093	0.488848	0.460967
539	0.877551	0.823748	0.784787	0.80705	0.376623	0.777365	0.491651	0.461967
540	0.87963	0.822222	0.785185	0.807407	0.375926	0.777778	0.494444	0.461111
541	0.878004	0.824399	0.783734	0.805915	0.375231	0.77634	0.49353	0.460259
542	0.880074	0.824723	0.782288	0.804428	0.376384	0.776753	0.49262	0.45941
543	0.880295	0.825046	0.780847	0.808471	0.375691	0.777164	0.493554	0.458564
544	0.880515	0.823529	0.783088	0.810662	0.378676	0.775735	0.494485	0.457721
545	0.882569	0.822018	0.785321	0.811009	0.379817	0.776147	0.495413	0.46055
546	0.884615	0.820513	0.783883	0.811355	0.382784	0.774725	0.494505	0.459707
547	0.882998	0.820841	0.784278	0.809872	0.382084	0.773309	0.49543	0.460695
548	0.885036	0.822993	0.784672	0.812044	0.381387	0.775547	0.49635	0.459854
549	0.883424	0.821494	0.785064	0.816029	0.384335	0.775956	0.495446	0.459016
550	0.883636	0.821818	0.787273	0.814545	0.385455	0.774545	0.496364	0.458182
551	0.883848	0.822142	0.787659	0.814882	0.38657	0.774955	0.495463	0.45735
552	0.887681	0.820652	0.786232	0.813406	0.38587	0.775362	0.494565	0.461957
553	0.887884	0.820976	0.786618	0.813743	0.38698	0.775769	0.495479	0.464738
554	0.886282	0.8213	0.788809	0.814079	0.388087	0.774368	0.494585	0.465704
555	0.884685	0.823423	0.787387	0.816216	0.387387	0.776577	0.495495	0.464865
556	0.884892	0.823741	0.785971	0.816547	0.386691	0.77518	0.496403	0.464029
557	0.883303	0.825853	0.78456	0.816876	0.387792	0.775583	0.499102	0.464991
558	0.885305	0.824373	0.786738	0.817204	0.387097	0.775986	0.5	0.464158
559	0.883721	0.822898	0.78712	0.815742	0.386404	0.774597	0.499106	0.463327
560	0.885714	0.821429	0.7875	0.816071	0.385714	0.773214	0.498214	0.4625
561	0.884135	0.821747	0.787879	0.816399	0.385027	0.773619	0.499109	0.461676
562	0.884342	0.820285	0.786477	0.816726	0.384342	0.772242	0.5	0.460854
563	0.882771	0.818828	0.78508	0.817052	0.385435	0.772647	0.502664	0.460036
564	0.884752	0.817376	0.785461	0.815603	0.384752	0.771277	0.501773	0.45922
565	0.883186	0.815929	0.785841	0.814159	0.384071	0.771681	0.502655	0.458407
566	0.881625	0.816254	0.787986	0.812721	0.385159	0.772085	0.501767	0.457597
567	0.881834	0.814815	0.790123	0.813051	0.38448	0.770723	0.502646	0.458554
568	0.883803	0.816901	0.788732	0.81338	0.385563	0.772887	0.501761	0.461268
569	0.884007	0.815466	0.790861	0.813708	0.386643	0.775044	0.502636	0.460457
570	0.884211	0.815789	0.789474	0.814035	0.385965	0.778947	0.503509	0.461404
571	0.886165	0.817863	0.788091	0.812609	0.38704	0.777583	0.502627	0.460595
572	0.886364	0.816434	0.788462	0.814685	0.386364	0.777972	0.503497	0.45979
573	0.888307	0.815009	0.788831	0.813264	0.38918	0.776614	0.504363	0.458988
574	0.888502	0.813589	0.790941	0.813589	0.388502	0.775261	0.503484	0.458188
575	0.886957	0.815652	0.789565	0.812174	0.387826	0.773913	0.502609	0.457391
576	0.888889	0.815972	0.789931	0.814236	0.387153	0.774306	0.505208	0.460069
577	0.890815	0.816291	0.790295	0.814558	0.386482	0.772964	0.506066	0.459272
578	0.891003	0.814879	0.790657	0.814879	0.385813	0.773356	0.50519	0.458478
579	0.889465	0.813472	0.791019	0.815199	0.386874	0.775475	0.506045	0.457686
580	0.887931	0.815517	0.789655	0.815517	0.386207	0.775862	0.505172	0.458621
581	0.888124	0.817556	0.790017	0.815835	0.385542	0.776248	0.504303	0.457831
582	0.888316	0.817869	0.792096	0.814433	0.38488	0.774914	0.503436	0.458763
583	0.888508	0.816467	0.790738	0.813036	0.38422	0.773585	0.502573	0.461407
584	0.886986	0.815068	0.792808	0.811644	0.385274	0.77226	0.501712	0.462329
585	0.888889	0.817094	0.791453	0.811966	0.386325	0.77265	0.504274	0.461538
586	0.889078	0.8157	0.790102	0.81058	0.385666	0.773038	0.505119	0.462457
587	0.887564	0.816014	0.79046	0.809199	0.386712	0.771721	0.505963	0.463373
588	0.891156	0.818027	0.790816	0.809524	0.387755	0.770408	0.505102	0.462585
589	0.891341	0.818336	0.789474	0.809847	0.387097	0.770798	0.505942	0.463497
590	0.891525	0.816949	0.788136	0.808475	0.388136	0.771186	0.50678	0.464407
591	0.890017	0.815567	0.788494	0.807107	0.390863	0.771574	0.505922	0.463621
592	0.888514	0.815878	0.788851	0.807432	0.391892	0.773649	0.506757	0.464527
593	0.888702	0.816189	0.787521	0.806071	0.391231	0.77403	0.505902	0.463744
594	0.888889	0.816498	0.789562	0.804714	0.390572	0.774411	0.506734	0.464646
595	0.887395	0.816807	0.788235	0.803361	0.389916	0.77479	0.509244	0.463866
596	0.887584	0.817114	0.786913	0.802013	0.39094	0.77349	0.510067	0.464765
597	0.889447	0.81742	0.78727	0.80402	0.393635	0.773869	0.510888	0.465662
598	0.88796	0.816054	0.787625	0.80602	0.392977	0.774247	0.513378	0.464883
599	0.888147	0.816361	0.78798	0.806344	0.39399	0.774624	0.51586	0.464107
600	0.888333	0.816667	0.788333	0.808333	0.393333	0.778333	0.516667	0.463333
601	0.888519	0.815308	0.790349	0.81198	0.394343	0.777038	0.515807	0.462562
602	0.888704	0.815615	0.789037	0.812292	0.393688	0.775748	0.516611	0.461794
603	0.890547	0.814262	0.789386	0.810945	0.394693	0.776119	0.515755	0.464345
604	0.890728	0.812914	0.789735	0.811258	0.395695	0.774834	0.516556	0.463576
605	0.889256	0.81157	0.78843	0.81157	0.395041	0.775207	0.517355	0.464463
606	0.889439	0.811881	0.788779	0.813531	0.39769	0.777228	0.516502	0.465347
607	0.887974	0.813839	0.787479	0.812191	0.398682	0.775947	0.515651	0.466227
608	0.886513	0.8125	0.789474	0.810855	0.398026	0.774671	0.514803	0.467105
609	0.8867	0.812808	0.789819	0.809524	0.399015	0.773399	0.515599	0.46798
610	0.885246	0.813115	0.790164	0.808197	0.4	0.77377	0.518033	0.467213
611	0.883797	0.813421	0.790507	0.808511	0.399345	0.775777	0.517185	0.468085
612	0.882353	0.816993	0.789216	0.810458	0.401961	0.776144	0.517974	0.46732
613	0.882545	0.817292	0.78956	0.812398	0.401305	0.77814	0.51876	0.466558
614	0.882736	0.81759	0.788274	0.812704	0.40228	0.778502	0.517915	0.469055
615	0.881301	0.817886	0.786992	0.811382	0.401626	0.778862	0.518699	0.469919
616	0.883117	0.819805	0.790584	0.810065	0.402597	0.777597	0.517857	0.470779
617	0.881686	0.818476	0.794165	0.810373	0.405186	0.777958	0.518639	0.471637
618	0.883495	0.820388	0.79288	0.81068	0.404531	0.779935	0.519417	0.470874
619	0.883683	0.820679	0.791599	0.812601	0.403877	0.781906	0.521809	0.470113
620	0.885484	0.822581	0.793548	0.81129	0.403226	0.780645	0.522581	0.470968
621	0.884058	0.822866	0.793881	0.809984	0.402576	0.782609	0.521739	0.47182
622	0.885852	0.823151	0.79582	0.813505	0.401929	0.78135	0.5209	0.471061
623	0.88443	0.82183	0.796148	0.813804	0.401284	0.780096	0.523274	0.473515
624	0.884615	0.820513	0.796474	0.815705	0.405449	0.778846	0.524038	0.474359
625	0.8848	0.8208	0.7952	0.8144	0.4048	0.7792	0.5248	0.4736
626	0.884984	0.819489	0.797125	0.813099	0.407348	0.78115	0.525559	0.474441
627	0.886762	0.818182	0.795853	0.811802	0.408293	0.779904	0.524721	0.473684
628	0.88535	0.816879	0.794586	0.812102	0.407643	0.778662	0.525478	0.474522
629	0.885533	0.81558	0.796502	0.810811	0.406995	0.777424	0.524642	0.473768
630	0.885714	0.819048	0.796825	0.809524	0.406349	0.777778	0.52381	0.474603
631	0.884311	0.819334	0.798732	0.809826	0.405705	0.77813	0.524564	0.475436
632	0.882911	0.81962	0.797468	0.810127	0.406646	0.778481	0.523734	0.477848
633	0.881517	0.818325	0.796209	0.808847	0.409163	0.778831	0.524487	0.478673
634	0.880126	0.817035	0.79653	0.807571	0.408517	0.77918	0.523659	0.481073
635	0.880315	0.818898	0.79685	0.809449	0.407874	0.779528	0.524409	0.48189
636	0.880503	0.819182	0.795597	0.809748	0.407233	0.779874	0.523585	0.482704
637	0.880691	0.819466	0.797488	0.808477	0.408163	0.78179	0.525903	0.483516
638	0.884013	0.819749	0.797806	0.808777	0.407524	0.782132	0.526646	0.484326
639	0.887324	0.820031	0.798122	0.807512	0.408451	0.780908	0.525822	0.483568
640	0.8875	0.81875	0.796875	0.807813	0.407813	0.782813	0.525	0.484375
641	0.887676	0.819033	0.795632	0.808112	0.408736	0.783151	0.524181	0.485179
642	0.88785	0.819315	0.79595	0.806854	0.4081	0.783489	0.524922	0.485981
643	0.888025	0.819596	0.794712	0.805599	0.407465	0.783826	0.524106	0.486781
644	0.888199	0.818323	0.793478	0.804348	0.406832	0.785714	0.524845	0.487578
645	0.889922	0.818605	0.792248	0.804651	0.407752	0.784496	0.524031	0.488372
646	0.890093	0.818885	0.791022	0.803406	0.408669	0.786378	0.52322	0.487616
647	0.888717	0.81762	0.789799	0.805255	0.409583	0.786708	0.522411	0.488408
648	0.888889	0.817901	0.78858	0.804012	0.408951	0.787037	0.523148	0.487654
649	0.88906	0.819723	0.787365	0.802773	0.40832	0.787365	0.522342	0.489985
650	0.890769	0.818462	0.789231	0.803077	0.407692	0.789231	0.521538	0.490769
651	0.889401	0.81874	0.788018	0.804916	0.408602	0.791091	0.522273	0.490015
652	0.888037	0.820552	0.78681	0.805215	0.409509	0.791411	0.523006	0.489264
653	0.886677	0.820827	0.788668	0.805513	0.408882	0.794793	0.522205	0.488515
654	0.885321	0.821101	0.788991	0.804281	0.408257	0.796636	0.521407	0.489297
655	0.885496	0.819847	0.789313	0.803053	0.407634	0.79542	0.522137	0.491603
656	0.884146	0.820122	0.791159	0.804878	0.407012	0.794207	0.521341	0.490854
657	0.882801	0.818874	0.792998	0.805175	0.406393	0.794521	0.52207	0.491629
658	0.884498	0.817629	0.791793	0.805471	0.407295	0.796353	0.521277	0.490881
659	0.883156	0.816388	0.790592	0.804249	0.409712	0.795144	0.520486	0.490137
660	0.886364	0.818182	0.789394	0.804545	0.410606	0.793939	0.519697	0.489394
661	0.886536	0.818457	0.7882	0.804841	0.409985	0.792738	0.520424	0.490166
662	0.885196	0.818731	0.787009	0.806647	0.410876	0.791541	0.519637	0.492447
663	0.88537	0.819005	0.788839	0.80543	0.410256	0.791855	0.520362	0.493213
664	0.884036	0.817771	0.789157	0.804217	0.409639	0.790663	0.519578	0.495482
665	0.885714	0.818045	0.789474	0.804511	0.413534	0.789474	0.520301	0.496241
666	0.885886	0.816817	0.791291	0.803303	0.414414	0.78979	0.521021	0.496997
667	0.884558	0.815592	0.790105	0.802099	0.413793	0.790105	0.52024	0.49925
668	0.887725	0.815868	0.790419	0.802395	0.414671	0.791916	0.519461	0.5
669	0.886398	0.814649	0.792227	0.802691	0.415546	0.790732	0.520179	0.499253
670	0.88806	0.814925	0.791045	0.802985	0.419403	0.789552	0.520896	0.498507
671	0.886736	0.815201	0.789866	0.803279	0.420268	0.789866	0.52161	0.499255
672	0.886905	0.815476	0.790179	0.802083	0.421131	0.791667	0.520833	0.5
673	0.888559	0.814264	0.791976	0.802377	0.420505	0.791976	0.521545	0.503715
674	0.88724	0.813056	0.790801	0.802671	0.419881	0.793769	0.520772	0.502967
675	0.888889	0.813333	0.792593	0.801481	0.419259	0.794074	0.522963	0.505185
676	0.889053	0.81213	0.792899	0.800296	0.418639	0.792899	0.523669	0.504438
677	0.890694	0.812408	0.791728	0.800591	0.419498	0.791728	0.524372	0.50517
678	0.889381	0.814159	0.79351	0.79941	0.418879	0.79056	0.525074	0.504425
679	0.891016	0.814433	0.793814	0.801178	0.419735	0.789396	0.525773	0.503682
680	0.891176	0.814706	0.792647	0.801471	0.419118	0.789706	0.526471	0.504412
681	0.891336	0.81351	0.792952	0.803231	0.419971	0.790015	0.528634	0.50514
682	0.892962	0.812317	0.791789	0.802053	0.419355	0.790323	0.527859	0.504399
683	0.891654	0.811127	0.79063	0.800878	0.418741	0.79063	0.528551	0.505124
684	0.890351	0.809942	0.790936	0.799708	0.419591	0.790936	0.527778	0.505848
685	0.889051	0.810219	0.789781	0.8	0.420438	0.789781	0.527007	0.508029
686	0.889213	0.809038	0.791545	0.801749	0.421283	0.790087	0.529155	0.508746
687	0.889374	0.80786	0.791849	0.802038	0.422125	0.790393	0.528384	0.508006
688	0.890988	0.80814	0.793605	0.802326	0.421512	0.792151	0.52907	0.507267
689	0.889695	0.806967	0.793904	0.804064	0.422351	0.791001	0.528302	0.506531
690	0.889855	0.805797	0.792754	0.807246	0.424638	0.791304	0.528986	0.505797
691	0.890014	0.807525	0.793054	0.807525	0.424023	0.791606	0.529667	0.505065
692	0.888728	0.806358	0.791908	0.809249	0.424855	0.793353	0.530347	0.504335
693	0.887446	0.808081	0.793651	0.808081	0.425685	0.792208	0.531025	0.503608
694	0.886167	0.811239	0.795389	0.809798	0.426513	0.791066	0.5317	0.502882
695	0.884892	0.810072	0.795683	0.810072	0.427338	0.791367	0.530935	0.505036
696	0.886494	0.808908	0.795977	0.810345	0.428161	0.791667	0.533046	0.505747
697	0.885222	0.809182	0.79627	0.812052	0.427547	0.7934	0.532281	0.505022
698	0.885387	0.810888	0.796562	0.810888	0.426934	0.793696	0.531519	0.504298
699	0.886981	0.811159	0.796853	0.812589	0.427754	0.793991	0.532189	0.506438
700	0.885714	0.811429	0.797143	0.812857	0.428571	0.794286	0.531429	0.507143
701	0.885877	0.811698	0.798859	0.813124	0.42796	0.794579	0.532097	0.506419
702	0.884615	0.811966	0.799145	0.814815	0.428775	0.794872	0.532764	0.505698
703	0.88478	0.810811	0.799431	0.816501	0.428165	0.793741	0.533428	0.504979
704	0.883523	0.81108	0.799716	0.816761	0.427557	0.792614	0.53267	0.504261
705	0.883688	0.812766	0.798582	0.817021	0.428369	0.791489	0.533333	0.503546
706	0.882436	0.814448	0.798867	0.81728	0.427762	0.793201	0.535411	0.502833
707	0.884017	0.81471	0.797737	0.816124	0.428571	0.792079	0.534653	0.502122
708	0.882768	0.816384	0.799435	0.814972	0.427966	0.792373	0.536723	0.501412
709	0.882934	0.815233	0.799718	0.813822	0.428773	0.791255	0.535966	0.503526
710	0.88169	0.814085	0.798592	0.814085	0.428169	0.792958	0.535211	0.504225
711	0.883263	0.815752	0.798875	0.815752	0.427567	0.791842	0.535865	0.503516
712	0.883427	0.814607	0.797753	0.814607	0.426966	0.792135	0.535112	0.504213
713	0.88359	0.814867	0.799439	0.813464	0.42777	0.791024	0.535764	0.503506
714	0.882353	0.815126	0.79972	0.813725	0.427171	0.789916	0.537815	0.502801
715	0.883916	0.815385	0.801399	0.813986	0.426573	0.791608	0.537063	0.502098
716	0.882682	0.815642	0.800279	0.814246	0.427374	0.791899	0.539106	0.501397
717	0.88145	0.8159	0.799163	0.814505	0.426778	0.79219	0.539749	0.503487
718	0.880223	0.814763	0.79805	0.814763	0.427577	0.793872	0.54039	0.502786
719	0.88178	0.81363	0.79694	0.81363	0.429764	0.794159	0.539638	0.502086
720	0.881944	0.8125	0.797222	0.813889	0.431944	0.795833	0.541667	0.504167
721	0.882108	0.81276	0.796117	0.814147	0.431345	0.796117	0.540915	0.504854
722	0.882271	0.811634	0.797784	0.813019	0.430748	0.796399	0.540166	0.504155
723	0.883817	0.810512	0.799447	0.811895	0.430152	0.79668	0.539419	0.506224
724	0.882597	0.810773	0.799724	0.813536	0.429558	0.79558	0.538674	0.506906
725	0.881379	0.811034	0.801379	0.815172	0.431724	0.795862	0.53931	0.507586
726	0.881543	0.811295	0.801653	0.81405	0.431129	0.794766	0.538567	0.506887
727	0.88033	0.810179	0.803301	0.814305	0.431912	0.796424	0.537827	0.50619
728	0.880495	0.81044	0.803571	0.813187	0.434066	0.796703	0.538462	0.505495
729	0.879287	0.812071	0.802469	0.813443	0.433471	0.79561	0.539095	0.504801
730	0.879452	0.813699	0.80274	0.812329	0.432877	0.794521	0.539726	0.50411
731	0.880985	0.812585	0.80301	0.811218	0.432285	0.79617	0.540356	0.50342
732	0.879781	0.811475	0.801913	0.810109	0.43306	0.795082	0.540984	0.502732
733	0.88131	0.811733	0.802183	0.810368	0.433834	0.793997	0.540246	0.504775
734	0.881471	0.811989	0.80109	0.810627	0.434605	0.792916	0.53951	0.504087
735	0.882993	0.813605	0.802721	0.809524	0.434014	0.791837	0.538776	0.503401
736	0.881793	0.813859	0.80163	0.809783	0.433424	0.793478	0.540761	0.505435
737	0.881954	0.815468	0.8019	0.811398	0.43555	0.793758	0.541384	0.504749
738	0.880759	0.815718	0.802168	0.813008	0.436314	0.792683	0.542005	0.50542
739	0.88092	0.817321	0.802436	0.813261	0.437077	0.79161	0.542625	0.504736
740	0.881081	0.817568	0.804054	0.813514	0.436486	0.790541	0.541892	0.504054
741	0.879892	0.817814	0.802969	0.813765	0.437247	0.790823	0.541161	0.503374
742	0.880054	0.816712	0.801887	0.814016	0.438005	0.791105	0.541779	0.502695
743	0.880215	0.816958	0.803499	0.814266	0.438762	0.792732	0.54105	0.502019
744	0.879032	0.81586	0.802419	0.81586	0.439516	0.791667	0.543011	0.502688
745	0.879195	0.814765	0.802685	0.816107	0.440268	0.791946	0.544966	0.502013
746	0.878016	0.816354	0.802949	0.816354	0.439678	0.790885	0.545576	0.50134
747	0.876841	0.8166	0.803213	0.8166	0.43909	0.792503	0.546185	0.500669
748	0.875668	0.818182	0.803476	0.815508	0.438503	0.791444	0.546791	0.5
749	0.874499	0.81976	0.803738	0.817089	0.440587	0.791722	0.546061	0.499332
750	0.874667	0.82	0.802667	0.817333	0.441333	0.790667	0.546667	0.5
751	0.873502	0.82024	0.804261	0.818908	0.442077	0.790945	0.54727	0.500666
752	0.87234	0.823138	0.804521	0.817819	0.441489	0.789894	0.547872	0.5
753	0.871182	0.822045	0.804781	0.819389	0.442231	0.790173	0.547145	0.500664
754	0.871353	0.823607	0.80504	0.820955	0.441645	0.790451	0.549072	0.5
755	0.871523	0.822517	0.806623	0.822517	0.442384	0.789404	0.549669	0.500662
756	0.87037	0.821429	0.806878	0.821429	0.444444	0.789683	0.551587	0.501323
757	0.870542	0.820343	0.807133	0.821664	0.445178	0.788639	0.55218	0.500661
758	0.869393	0.82058	0.808707	0.8219	0.44723	0.788918	0.551451	0.5
759	0.870883	0.820817	0.810277	0.820817	0.44664	0.787879	0.552042	0.500659
760	0.869737	0.819737	0.810526	0.819737	0.447368	0.789474	0.551316	0.501316
761	0.868594	0.821288	0.809461	0.821288	0.446781	0.788436	0.550591	0.501971
762	0.870079	0.822835	0.808399	0.82021	0.447507	0.790026	0.551181	0.501312
763	0.868938	0.823067	0.80865	0.821756	0.44692	0.791612	0.551769	0.500655
764	0.86911	0.824607	0.807592	0.823298	0.447644	0.791885	0.551047	0.5
765	0.867974	0.824837	0.80915	0.822222	0.447059	0.792157	0.551634	0.499346
766	0.868146	0.82376	0.809399	0.822454	0.446475	0.793734	0.550914	0.5
767	0.868318	0.82399	0.808344	0.821382	0.445893	0.794003	0.551499	0.499348
768	0.86849	0.825521	0.808594	0.821615	0.446615	0.794271	0.550781	0.498698
769	0.869961	0.825748	0.807542	0.823147	0.446034	0.793238	0.550065	0.498049
770	0.868831	0.827273	0.807792	0.824675	0.445455	0.793506	0.549351	0.498701
771	0.869001	0.8262	0.806744	0.823606	0.444877	0.795071	0.548638	0.499351
772	0.870466	0.82513	0.80829	0.822539	0.445596	0.795337	0.547927	0.498705
773	0.86934	0.826649	0.809832	0.821475	0.445019	0.795602	0.547219	0.49806
774	0.870801	0.826873	0.808786	0.820413	0.444444	0.794574	0.546512	0.497416
775	0.870968	0.827097	0.809032	0.819355	0.446452	0.793548	0.545806	0.496774
776	0.872423	0.82732	0.811856	0.819588	0.447165	0.793814	0.545103	0.496134
777	0.875161	0.826255	0.810811	0.818533	0.447876	0.79408	0.545689	0.495495
778	0.876607	0.827763	0.812339	0.817481	0.449871	0.793059	0.544987	0.494859
779	0.876765	0.827985	0.813864	0.817715	0.450578	0.793325	0.544288	0.495507
780	0.875641	0.828205	0.812821	0.816667	0.45	0.792308	0.544872	0.497436
781	0.877081	0.829706	0.81178	0.816901	0.450704	0.791293	0.546735	0.496799
782	0.877238	0.828645	0.813299	0.818414	0.451407	0.792839	0.546036	0.497442
783	0.877395	0.828863	0.813538	0.818646	0.45083	0.791826	0.546616	0.498084
784	0.876276	0.829082	0.813776	0.817602	0.451531	0.790816	0.547194	0.497449
785	0.875159	0.829299	0.814013	0.817834	0.450955	0.789809	0.547771	0.496815
786	0.874046	0.830789	0.812977	0.819338	0.451654	0.790076	0.548346	0.497455
787	0.872935	0.832274	0.813215	0.818297	0.45108	0.790343	0.547649	0.496823
788	0.873096	0.831218	0.812183	0.818528	0.451777	0.790609	0.548223	0.496193
789	0.873257	0.830165	0.812421	0.81749	0.451204	0.790875	0.547529	0.495564
790	0.873418	0.829114	0.811392	0.816456	0.450633	0.789873	0.548101	0.494937
791	0.872314	0.82933	0.811631	0.816688	0.451327	0.791403	0.547408	0.495575
792	0.871212	0.828283	0.811869	0.816919	0.45202	0.791667	0.54798	0.496212
793	0.872636	0.828499	0.810845	0.81715	0.452711	0.791929	0.54855	0.496847
794	0.871537	0.828715	0.811083	0.81738	0.452141	0.792191	0.549118	0.496222
795	0.871698	0.830189	0.811321	0.81761	0.451572	0.794969	0.549686	0.496855
796	0.870603	0.829146	0.81407	0.816583	0.451005	0.796482	0.550251	0.496231
797	0.869511	0.82936	0.814304	0.818068	0.451694	0.796738	0.549561	0.496863
798	0.870927	0.828321	0.814536	0.817043	0.452381	0.796992	0.550125	0.497494
799	0.87234	0.827284	0.814768	0.818523	0.451815	0.797247	0.549437	0.498123
800	0.8725	0.8275	0.81375	0.8175	0.4525	0.7975	0.55125	0.4975
801	0.871411	0.826467	0.813983	0.820225	0.451935	0.796504	0.550562	0.498127
802	0.870324	0.826683	0.814214	0.819202	0.453865	0.796758	0.549875	0.498753
803	0.871731	0.826899	0.815691	0.819427	0.454545	0.795766	0.549191	0.498132
804	0.871891	0.828358	0.81592	0.819652	0.455224	0.797264	0.548507	0.5
805	0.870807	0.828571	0.814907	0.819876	0.455901	0.797516	0.549068	0.501863
806	0.870968	0.827543	0.813896	0.818859	0.455335	0.796526	0.548387	0.502481
807	0.872367	0.827757	0.814126	0.817844	0.45601	0.796778	0.548947	0.503098
808	0.871287	0.826733	0.813119	0.816832	0.455446	0.79703	0.548267	0.502475
809	0.873918	0.825711	0.812114	0.815822	0.454883	0.797281	0.548826	0.50309
810	0.874074	0.825926	0.811111	0.816049	0.45679	0.798765	0.549383	0.502469
811	0.872996	0.828607	0.811344	0.815043	0.45746	0.799014	0.549938	0.503083
812	0.873153	0.828818	0.811576	0.814039	0.45936	0.79803	0.550493	0.502463
813	0.875769	0.829028	0.811808	0.813038	0.460025	0.797048	0.549815	0.503075
814	0.874693	0.830467	0.810811	0.812039	0.461916	0.797297	0.550369	0.503686
815	0.876074	0.829448	0.811043	0.81227	0.462577	0.796319	0.55092	0.503067
816	0.876225	0.829657	0.811275	0.8125	0.46201	0.796569	0.550245	0.502451
817	0.876377	0.828641	0.811506	0.811506	0.461444	0.795594	0.550796	0.504284
818	0.876528	0.827628	0.811736	0.810513	0.46088	0.795844	0.550122	0.503667
819	0.876679	0.826618	0.811966	0.811966	0.460317	0.796093	0.550672	0.504274
820	0.876829	0.826829	0.812195	0.812195	0.460976	0.796341	0.55	0.503659
821	0.875761	0.825822	0.812424	0.811206	0.460414	0.795371	0.54933	0.503045
822	0.875912	0.826034	0.812652	0.811436	0.461071	0.796837	0.548662	0.504866
823	0.876063	0.827461	0.814095	0.811665	0.461725	0.797084	0.547995	0.505468
824	0.877427	0.82767	0.813107	0.81068	0.461165	0.79733	0.54733	0.504854
825	0.878788	0.827879	0.812121	0.810909	0.460606	0.798788	0.547879	0.504242
826	0.878935	0.826877	0.81477	0.812349	0.46247	0.797821	0.548426	0.503632
827	0.877872	0.827086	0.813785	0.812576	0.46312	0.796856	0.550181	0.503023
828	0.876812	0.827295	0.812802	0.81401	0.46256	0.795894	0.550725	0.503623
829	0.87696	0.827503	0.813028	0.813028	0.463209	0.794934	0.552473	0.504222
830	0.877108	0.826506	0.812048	0.814458	0.462651	0.795181	0.551807	0.504819
831	0.87846	0.826715	0.811071	0.814681	0.462094	0.794224	0.551143	0.504212
832	0.877404	0.825721	0.810096	0.814904	0.461538	0.795673	0.552885	0.503606
833	0.877551	0.827131	0.809124	0.815126	0.460984	0.797119	0.553421	0.503001
834	0.876499	0.828537	0.809353	0.814149	0.460432	0.797362	0.552758	0.502398
835	0.876647	0.828743	0.808383	0.814371	0.45988	0.797605	0.552096	0.502994
836	0.876794	0.828947	0.808612	0.815789	0.45933	0.797847	0.553828	0.503589
837	0.876941	0.829152	0.810036	0.814815	0.458781	0.798088	0.555556	0.502987
838	0.877088	0.829356	0.810263	0.813842	0.459427	0.797136	0.556086	0.50358
839	0.876043	0.829559	0.810489	0.814064	0.45888	0.797378	0.555423	0.50298
840	0.877381	0.832143	0.809524	0.816667	0.458333	0.79881	0.557143	0.503571
841	0.876338	0.832342	0.808561	0.818074	0.458977	0.800238	0.557669	0.504162
842	0.875297	0.831354	0.807601	0.81829	0.45962	0.800475	0.558195	0.503563
843	0.876631	0.830368	0.807829	0.817319	0.459075	0.799526	0.557533	0.504152
844	0.876777	0.830569	0.806872	0.817536	0.458531	0.799763	0.556872	0.503555
845	0.87574	0.830769	0.805917	0.817751	0.457988	0.798817	0.557396	0.502959
846	0.877069	0.829787	0.806147	0.819149	0.457447	0.799054	0.55792	0.503546
847	0.878394	0.831169	0.807556	0.820543	0.456907	0.798111	0.557261	0.502952
848	0.878538	0.830189	0.807783	0.819575	0.457547	0.799528	0.556604	0.502358
849	0.878681	0.830389	0.808009	0.819788	0.459364	0.799764	0.557126	0.501767
850	0.878824	0.830588	0.808235	0.818824	0.458824	0.8	0.556471	0.501176
851	0.878966	0.829612	0.808461	0.819036	0.458284	0.79906	0.558167	0.501763
852	0.877934	0.829812	0.811033	0.820423	0.45892	0.799296	0.557512	0.502347
853	0.876905	0.828839	0.810082	0.820633	0.458382	0.799531	0.55803	0.501758
854	0.877049	0.827869	0.809133	0.822014	0.457845	0.799766	0.557377	0.503513
855	0.877193	0.82924	0.808187	0.822222	0.45848	0.80117	0.556725	0.502924
856	0.876168	0.829439	0.808411	0.82243	0.459112	0.800234	0.556075	0.502336
857	0.875146	0.828471	0.807468	0.822637	0.458576	0.800467	0.555426	0.50175
858	0.876457	0.828671	0.807692	0.822844	0.458042	0.799534	0.555944	0.502331
859	0.876601	0.828871	0.80908	0.821886	0.457509	0.800931	0.558789	0.501746
860	0.87907	0.82907	0.809302	0.82093	0.456977	0.8	0.560465	0.502326
861	0.87921	0.829268	0.808362	0.823461	0.457607	0.800232	0.559814	0.504065
862	0.87819	0.829466	0.807425	0.823666	0.457077	0.799304	0.560325	0.50464
863	0.878331	0.828505	0.806489	0.825029	0.457706	0.798378	0.559676	0.505214
864	0.877315	0.827546	0.806713	0.826389	0.457176	0.799769	0.560185	0.506944
865	0.877457	0.827746	0.808092	0.827746	0.456647	0.8	0.559538	0.507514
866	0.876443	0.827945	0.807159	0.827945	0.457275	0.799076	0.558891	0.506928
867	0.876586	0.82699	0.806228	0.829296	0.456747	0.798155	0.558247	0.507497
868	0.875576	0.828341	0.8053	0.828341	0.456221	0.799539	0.557604	0.506912
869	0.874568	0.828539	0.806674	0.829689	0.456847	0.798619	0.558113	0.506329
870	0.875862	0.827586	0.805747	0.831034	0.456322	0.798851	0.558621	0.508046
871	0.876005	0.827784	0.80597	0.832377	0.455798	0.797933	0.560276	0.507463
872	0.875	0.826835	0.805046	0.832569	0.455275	0.798165	0.56078	0.508028
873	0.875143	0.827033	0.805269	0.832761	0.455899	0.797251	0.561283	0.507446
874	0.875286	0.826087	0.804348	0.832952	0.455378	0.797483	0.561785	0.506865
875	0.875429	0.827429	0.804571	0.832	0.454857	0.797714	0.561143	0.507429
876	0.876712	0.826484	0.803653	0.832192	0.454338	0.799087	0.561644	0.506849
877	0.877993	0.825542	0.803877	0.831243	0.45382	0.801596	0.562144	0.506271
878	0.879271	0.828018	0.802961	0.831435	0.453303	0.801822	0.562642	0.506834
879	0.880546	0.828214	0.802048	0.830489	0.455063	0.802048	0.562002	0.506257
880	0.880682	0.829545	0.802273	0.830682	0.454545	0.803409	0.561364	0.506818
881	0.880817	0.829739	0.803632	0.832009	0.4563	0.802497	0.561862	0.506243
882	0.880952	0.831066	0.802721	0.831066	0.455782	0.801587	0.561224	0.507937
883	0.879955	0.831257	0.802945	0.830125	0.455266	0.802945	0.560589	0.507361
884	0.878959	0.832579	0.803167	0.830317	0.454751	0.802036	0.562217	0.506787
885	0.880226	0.832768	0.80452	0.829379	0.454237	0.80226	0.562712	0.506215
886	0.880361	0.831828	0.803612	0.828442	0.453725	0.801354	0.562077	0.505643
887	0.881623	0.832018	0.803833	0.829763	0.453213	0.800451	0.561443	0.506201
888	0.881757	0.831081	0.80518	0.828829	0.452703	0.79955	0.561937	0.506757
889	0.88189	0.831271	0.805399	0.829021	0.452193	0.799775	0.561305	0.508436
890	0.882022	0.831461	0.805618	0.829213	0.451685	0.801124	0.561798	0.508989
891	0.882155	0.830527	0.804714	0.830527	0.451178	0.800224	0.561167	0.50954
892	0.881166	0.829596	0.804933	0.829596	0.450673	0.799327	0.560538	0.51009
893	0.881299	0.829787	0.805151	0.829787	0.451288	0.799552	0.56103	0.509518
894	0.881432	0.829978	0.806488	0.829978	0.450783	0.799776	0.560403	0.510067
895	0.881564	0.830168	0.805587	0.832402	0.451397	0.8	0.563128	0.509497
896	0.881696	0.830357	0.804688	0.832589	0.450893	0.800223	0.5625	0.508929
897	0.881828	0.830546	0.80602	0.833891	0.45039	0.801561	0.562988	0.508361
898	0.880846	0.829621	0.80735	0.834076	0.449889	0.801782	0.563474	0.507795
899	0.879867	0.829811	0.807564	0.83426	0.449388	0.802002	0.562848	0.508343
900	0.88	0.828889	0.807778	0.833333	0.448889	0.802222	0.563333	0.507778
901	0.879023	0.827969	0.807991	0.833518	0.448391	0.802442	0.562708	0.507214
902	0.878049	0.82816	0.808204	0.833703	0.447894	0.802661	0.563193	0.506652
903	0.880399	0.827243	0.807309	0.834994	0.448505	0.803987	0.563677	0.507198
904	0.880531	0.82854	0.807522	0.835177	0.450221	0.80531	0.564159	0.506637
905	0.881768	0.828729	0.80663	0.835359	0.450829	0.805525	0.563536	0.507182
906	0.880795	0.828918	0.80574	0.835541	0.451435	0.804636	0.565121	0.507726
907	0.880926	0.828004	0.804851	0.836825	0.45204	0.804851	0.565601	0.507166
908	0.882159	0.828194	0.807269	0.835903	0.452643	0.805066	0.566079	0.506608
909	0.881188	0.827283	0.808581	0.837184	0.452145	0.807481	0.565457	0.507151
910	0.882418	0.826374	0.808791	0.837363	0.452747	0.807692	0.567033	0.506593
911	0.881449	0.827662	0.807903	0.837541	0.453348	0.807903	0.568606	0.507135
912	0.881579	0.826754	0.808114	0.839912	0.453947	0.808114	0.569079	0.506579
913	0.882804	0.826944	0.808324	0.841183	0.45345	0.810515	0.569551	0.506024
914	0.882932	0.827133	0.80744	0.841357	0.452954	0.810722	0.568928	0.50547
915	0.881967	0.82623	0.808743	0.840437	0.452459	0.810929	0.569399	0.504918
916	0.883188	0.826419	0.808952	0.83952	0.451965	0.811135	0.568777	0.504367
917	0.884406	0.825518	0.80807	0.840785	0.451472	0.810251	0.568157	0.507088
918	0.883442	0.825708	0.809368	0.840959	0.45207	0.809368	0.568627	0.507625
919	0.883569	0.826986	0.809576	0.841132	0.451578	0.810664	0.568009	0.508161
920	0.883696	0.826087	0.809783	0.842391	0.452174	0.81087	0.568478	0.508696
921	0.884908	0.826276	0.808903	0.842562	0.451683	0.811075	0.568947	0.508143
922	0.885033	0.826464	0.808026	0.842733	0.452278	0.810195	0.569414	0.508677
923	0.885157	0.826652	0.808234	0.842904	0.452871	0.811484	0.570964	0.508126
924	0.885281	0.825758	0.808442	0.844156	0.452381	0.811688	0.571429	0.50974
925	0.884324	0.825946	0.808649	0.844324	0.452973	0.814054	0.571892	0.509189
926	0.885529	0.826134	0.808855	0.845572	0.452484	0.814255	0.572354	0.510799
927	0.884574	0.826321	0.807983	0.845739	0.455232	0.813376	0.572816	0.511327
928	0.883621	0.827586	0.807112	0.845905	0.454741	0.814655	0.572198	0.511853
929	0.883746	0.827772	0.80732	0.844995	0.455328	0.814855	0.572659	0.511302
930	0.883871	0.826882	0.806452	0.844086	0.454839	0.815054	0.572043	0.511828
931	0.882922	0.827068	0.80666	0.843179	0.455424	0.815252	0.572503	0.513426
932	0.883047	0.828326	0.806867	0.842275	0.454936	0.814378	0.571888	0.512876
933	0.883173	0.82851	0.806002	0.841372	0.454448	0.814577	0.571275	0.512326
934	0.882227	0.827623	0.80621	0.842612	0.456103	0.814775	0.570664	0.511777
935	0.882353	0.827807	0.806417	0.841711	0.456684	0.813904	0.571123	0.512299
936	0.883547	0.827991	0.805556	0.842949	0.456197	0.814103	0.570513	0.513889
937	0.883671	0.828175	0.807898	0.844184	0.45571	0.814301	0.569904	0.51334
938	0.882729	0.828358	0.807036	0.84435	0.45629	0.815565	0.570362	0.513859
939	0.884984	0.828541	0.807242	0.84558	0.455804	0.814696	0.57082	0.513312
940	0.885106	0.828723	0.806383	0.844681	0.455319	0.81383	0.570213	0.512766
941	0.885228	0.827843	0.806589	0.844846	0.456961	0.812965	0.571732	0.513284
942	0.884289	0.828025	0.805732	0.846072	0.456476	0.813163	0.572187	0.512739
943	0.884411	0.827147	0.805938	0.845175	0.455992	0.812301	0.57158	0.513256
944	0.885593	0.827331	0.805085	0.846398	0.455508	0.8125	0.572034	0.513771
945	0.885714	0.827513	0.804233	0.846561	0.455026	0.814815	0.571429	0.514286
946	0.884778	0.826638	0.805497	0.845666	0.45666	0.815011	0.571882	0.514799
947	0.883844	0.825766	0.805702	0.845829	0.456177	0.81415	0.572334	0.514256
948	0.885021	0.825949	0.805907	0.844937	0.455696	0.815401	0.57384	0.513713
949	0.885142	0.825079	0.807165	0.844046	0.455216	0.814542	0.573235	0.513172
950	0.886316	0.825263	0.806316	0.843158	0.454737	0.816842	0.573684	0.512632
951	0.886435	0.825447	0.806519	0.842271	0.454259	0.818086	0.575184	0.512093
952	0.886555	0.82563	0.805672	0.842437	0.453782	0.817227	0.57563	0.512605
953	0.885624	0.825813	0.805876	0.842602	0.454355	0.817419	0.575026	0.512067
954	0.885744	0.824948	0.805031	0.841719	0.454927	0.81761	0.574423	0.51153
955	0.885864	0.826178	0.806283	0.840838	0.45445	0.817801	0.574869	0.510995
956	0.885983	0.825314	0.806485	0.839958	0.453975	0.816946	0.57636	0.51046
957	0.886102	0.825496	0.805643	0.84117	0.454545	0.816092	0.575758	0.512017
958	0.885177	0.824635	0.805846	0.84238	0.455115	0.81524	0.575157	0.511482
959	0.885297	0.824818	0.806048	0.842544	0.45464	0.81439	0.5756	0.511992
960	0.884375	0.826042	0.808333	0.842708	0.454167	0.814583	0.576042	0.511458
961	0.883455	0.827263	0.808533	0.843913	0.453694	0.814776	0.576483	0.510926
962	0.884615	0.826403	0.810811	0.845114	0.453222	0.813929	0.576923	0.510395
963	0.884735	0.827622	0.809969	0.845275	0.45379	0.814123	0.576324	0.509865
964	0.883817	0.827801	0.809129	0.845436	0.45332	0.813278	0.576763	0.509336
965	0.884974	0.826943	0.809326	0.845596	0.45285	0.812435	0.577202	0.510881
966	0.885093	0.827122	0.809524	0.84472	0.452381	0.812629	0.57971	0.512422
967	0.884178	0.828335	0.809721	0.845915	0.451913	0.811789	0.580145	0.511892
968	0.885331	0.828512	0.81095	0.845041	0.451446	0.811983	0.579545	0.51343
969	0.885449	0.828689	0.813209	0.844169	0.453044	0.811146	0.578947	0.5129
970	0.884536	0.827835	0.812371	0.845361	0.453608	0.81134	0.579381	0.513402
971	0.884655	0.826982	0.811535	0.84552	0.454171	0.812564	0.579815	0.512873
972	0.884774	0.826132	0.8107	0.84465	0.453704	0.812757	0.579218	0.513374
973	0.883864	0.825283	0.809866	0.843782	0.454265	0.81295	0.579651	0.513875
974	0.883984	0.825462	0.810062	0.842916	0.453799	0.812115	0.579055	0.514374
975	0.885128	0.825641	0.810256	0.842051	0.454359	0.811282	0.578462	0.513846
976	0.884221	0.82582	0.810451	0.841189	0.454918	0.811475	0.579918	0.514344
977	0.883316	0.824974	0.810645	0.841351	0.454452	0.811668	0.579324	0.513818
978	0.884458	0.825153	0.810838	0.841513	0.453988	0.810838	0.579755	0.515337
979	0.883555	0.826353	0.811032	0.841675	0.453524	0.81001	0.579162	0.514811
980	0.883673	0.827551	0.810204	0.841837	0.454082	0.809184	0.578571	0.516327
981	0.884811	0.826707	0.809378	0.840979	0.453619	0.810398	0.58002	0.5158
982	0.885947	0.827902	0.810591	0.841141	0.454175	0.811609	0.581466	0.515275
983	0.885046	0.82706	0.809766	0.841302	0.45473	0.811801	0.581892	0.514751
984	0.884146	0.828252	0.809959	0.840447	0.454268	0.811992	0.581301	0.514228
985	0.884264	0.827411	0.810152	0.840609	0.454822	0.813198	0.580711	0.513706
986	0.883367	0.827586	0.810345	0.839757	0.454361	0.812373	0.580122	0.515213
987	0.882472	0.827761	0.810537	0.839919	0.454914	0.812563	0.580547	0.514691
988	0.882591	0.826923	0.811741	0.839069	0.454453	0.811741	0.57996	0.516194
989	0.88271	0.826087	0.812942	0.839232	0.455005	0.811931	0.580384	0.515672
990	0.882828	0.827273	0.813131	0.838384	0.454545	0.812121	0.581818	0.518182
991	0.884965	0.826438	0.81332	0.839556	0.454087	0.81332	0.583249	0.518668
992	0.884073	0.825605	0.813508	0.83871	0.453629	0.8125	0.582661	0.521169
993	0.885196	0.82578	0.812689	0.838872	0.453172	0.813696	0.583082	0.520645
994	0.884306	0.825956	0.814889	0.838028	0.454728	0.813883	0.582495	0.520121
995	0.883417	0.826131	0.815075	0.837186	0.455276	0.81608	0.58191	0.521608
996	0.88253	0.825301	0.814257	0.837349	0.455823	0.816265	0.582329	0.523092
997	0.882648	0.826479	0.814443	0.837513	0.455366	0.816449	0.581745	0.522568
998	0.881764	0.826653	0.815631	0.836673	0.455912	0.815631	0.582164	0.523046
999	0.880881	0.826827	0.814815	0.835836	0.455455	0.815816	0.581582	0.523524
1000	0.882	0.828	0.815	0.836	0.456	0.817	0.581	0.523
1030	0.880583	0.833981	0.817476	0.836893	0.45534	0.819417	0.592233	0.526214
1060	0.886792	0.838679	0.819811	0.833962	0.461321	0.821698	0.591509	0.530189
1090	0.886239	0.842202	0.814679	0.834862	0.466972	0.818349	0.602752	0.529358
1120	0.8875	0.841964	0.819643	0.836607	0.470536	0.816071	0.603571	0.529464
1150	0.885217	0.841739	0.82087	0.837391	0.473913	0.813043	0.610435	0.531304
1180	0.888136	0.841525	0.820339	0.838136	0.476271	0.816949	0.616102	0.531356
1210	0.884298	0.846281	0.814876	0.830579	0.476033	0.813223	0.618182	0.531405
1240	0.884677	0.845161	0.812903	0.829032	0.479839	0.817742	0.616935	0.534677
1270	0.886614	0.84252	0.812598	0.826772	0.477953	0.818898	0.624409	0.540157
1300	0.887692	0.834615	0.813846	0.823846	0.48	0.819231	0.625385	0.546923
1330	0.88797	0.836842	0.817293	0.829323	0.483459	0.816541	0.62782	0.547368
1360	0.884559	0.838971	0.813971	0.830882	0.486765	0.821324	0.626471	0.550735
1390	0.882014	0.835252	0.813669	0.828058	0.489928	0.820144	0.635252	0.55036
1420	0.880986	0.839437	0.811268	0.826761	0.490845	0.824648	0.638732	0.552113
1450	0.881379	0.838621	0.815172	0.824138	0.493793	0.821379	0.642069	0.551724
1480	0.87973	0.836486	0.812838	0.823649	0.495946	0.819595	0.639865	0.55473
1510	0.878808	0.834437	0.817219	0.819868	0.501325	0.82053	0.645033	0.555629
1540	0.875325	0.835065	0.815584	0.817532	0.498701	0.822078	0.638961	0.559091
1570	0.878344	0.836943	0.817197	0.818471	0.498726	0.823567	0.643312	0.555414
1600	0.880625	0.836875	0.815625	0.819375	0.50125	0.820625	0.6425	0.5575
1630	0.880982	0.829448	0.817178	0.819632	0.499387	0.822699	0.646012	0.563804
1660	0.887349	0.830723	0.813253	0.822289	0.498193	0.822289	0.648795	0.56506
1690	0.888166	0.831361	0.808876	0.827219	0.502959	0.818935	0.649704	0.567456
1720	0.893023	0.831977	0.810465	0.826163	0.505814	0.819186	0.654651	0.571512
1750	0.893143	0.830857	0.806857	0.829143	0.505714	0.818286	0.656571	0.570857
1780	0.891573	0.830337	0.806742	0.831461	0.507303	0.816292	0.65618	0.573596
1810	0.893923	0.830939	0.805525	0.831492	0.509945	0.81989	0.656354	0.576243
1840	0.894022	0.828804	0.805978	0.827717	0.511957	0.822283	0.658152	0.577717
1870	0.890374	0.828342	0.803743	0.829412	0.512834	0.820856	0.660428	0.578075
1900	0.888421	0.830526	0.803158	0.827895	0.513684	0.821579	0.662105	0.579474
1930	0.888601	0.83057	0.804663	0.827979	0.515026	0.823834	0.666839	0.578756
1960	0.886224	0.831122	0.803571	0.830612	0.520408	0.82398	0.667857	0.578571
1990	0.884925	0.831156	0.806533	0.830151	0.523116	0.822613	0.666834	0.580905
2020	0.883168	0.833168	0.808416	0.829703	0.524752	0.823762	0.668812	0.584158
2050	0.881463	0.830732	0.807805	0.83122	0.526829	0.822927	0.667317	0.583415
2080	0.88125	0.829808	0.808173	0.829327	0.531731	0.822596	0.666346	0.587981
2110	0.881517	0.83128	0.805213	0.830806	0.533175	0.822275	0.667299	0.588626
2140	0.878972	0.831308	0.802336	0.830374	0.535047	0.825701	0.669626	0.590187
2170	0.878802	0.830876	0.800922	0.828571	0.53871	0.824424	0.673272	0.591705
2200	0.875909	0.826364	0.801818	0.827727	0.540455	0.823182	0.675455	0.593636
2230	0.876233	0.8287	0.803139	0.830493	0.539013	0.821973	0.675785	0.599103
2260	0.876106	0.829204	0.802655	0.828319	0.543805	0.821239	0.675221	0.600442
2290	0.874672	0.831441	0.803057	0.827074	0.544105	0.820524	0.676419	0.600437
2320	0.875	0.830603	0.799138	0.828017	0.545259	0.819828	0.680603	0.600431
2350	0.87234	0.833191	0.799149	0.827234	0.546809	0.818298	0.681277	0.602553
2380	0.870588	0.831933	0.79958	0.82563	0.547899	0.819328	0.682353	0.604202
2410	0.872199	0.83195	0.80083	0.825726	0.552282	0.819502	0.684647	0.606639
2440	0.868852	0.831148	0.79877	0.826639	0.554098	0.820902	0.685656	0.609426
2470	0.867206	0.830769	0.80081	0.826721	0.5583	0.819838	0.687854	0.611741
2500	0.8676	0.8296	0.7996	0.8252	0.5588	0.8224	0.6888	0.6168
2530	0.865613	0.829644	0.8	0.823715	0.563241	0.82332	0.690514	0.618972
2560	0.862891	0.830469	0.798828	0.823438	0.565234	0.823438	0.691797	0.621484
2590	0.862162	0.831274	0.796139	0.82278	0.56834	0.823166	0.69112	0.62471
2620	0.861832	0.830534	0.796565	0.822519	0.567939	0.821374	0.694275	0.627863
2650	0.861132	0.832453	0.795094	0.821887	0.573585	0.823774	0.69434	0.629811
2680	0.862313	0.829851	0.797015	0.823134	0.577239	0.825	0.69291	0.63209
2710	0.864945	0.828782	0.79631	0.824354	0.578229	0.823985	0.697417	0.631734
2740	0.864599	0.829197	0.79781	0.824818	0.576642	0.824453	0.697445	0.632117
2770	0.86426	0.828881	0.797112	0.824188	0.575812	0.822022	0.696751	0.634296
2800	0.865357	0.829286	0.7975	0.823214	0.5775	0.823929	0.697857	0.633571
2830	0.863251	0.827208	0.796466	0.821908	0.579505	0.822968	0.700707	0.633569
2860	0.866434	0.825524	0.794056	0.822028	0.581119	0.820979	0.701049	0.633916
2890	0.867474	0.822837	0.79481	0.822145	0.584083	0.822837	0.704844	0.634602
2920	0.869863	0.825	0.795205	0.822945	0.585616	0.821575	0.703425	0.634589
2950	0.870169	0.825085	0.793559	0.823051	0.586102	0.82339	0.705085	0.63661
2980	0.869799	0.827852	0.793289	0.823154	0.586577	0.825503	0.704698	0.636577
3010	0.871096	0.825581	0.794684	0.822591	0.589701	0.82392	0.704319	0.638206
3040	0.874342	0.826974	0.79375	0.824342	0.593092	0.823684	0.70625	0.638158
3070	0.875896	0.825407	0.791205	0.825081	0.596091	0.825081	0.708143	0.639739
3100	0.873548	0.825806	0.789677	0.824516	0.595806	0.825806	0.708387	0.639677
3130	0.873802	0.822364	0.787859	0.82524	0.595847	0.82492	0.709585	0.640575
3160	0.874684	0.822152	0.788608	0.823101	0.59557	0.825633	0.712342	0.642089
3190	0.875862	0.822571	0.789342	0.822571	0.597806	0.826332	0.715047	0.643887
3220	0.875776	0.821739	0.789441	0.821739	0.597516	0.824534	0.71646	0.646894
3250	0.875692	0.821231	0.789846	0.821538	0.599077	0.824923	0.718154	0.648923
3280	0.877134	0.823476	0.791159	0.822256	0.6	0.825915	0.721341	0.65061
3310	0.875227	0.824169	0.789124	0.823263	0.603323	0.827492	0.720242	0.650453
3340	0.875449	0.822754	0.788024	0.823054	0.604192	0.826946	0.719461	0.650299
3370	0.873887	0.821958	0.789021	0.819585	0.605045	0.826113	0.718398	0.655786
3400	0.871765	0.821176	0.788529	0.817353	0.606176	0.824706	0.718824	0.658529
3430	0.87172	0.822449	0.788921	0.81691	0.606997	0.823032	0.7207	0.658601
3460	0.872254	0.822832	0.789595	0.816474	0.607514	0.824277	0.720231	0.658671
3490	0.873352	0.824355	0.789112	0.815759	0.608023	0.82235	0.719484	0.659885
3520	0.874432	0.82358	0.789773	0.816193	0.610795	0.820739	0.72017	0.660227
3550	0.874648	0.822817	0.790423	0.815493	0.611831	0.821972	0.72169	0.660563
3580	0.875978	0.823464	0.789944	0.814804	0.613408	0.819274	0.723184	0.66257
3610	0.876454	0.822992	0.786704	0.814404	0.614127	0.818837	0.721884	0.663712
3640	0.875	0.821703	0.78489	0.812912	0.615934	0.817857	0.723626	0.66511
3670	0.873842	0.818529	0.782561	0.813896	0.616621	0.817711	0.723706	0.667302
3700	0.873784	0.816486	0.782162	0.814054	0.617838	0.815405	0.724324	0.667838
3730	0.873995	0.81555	0.781769	0.814477	0.619303	0.818231	0.723861	0.667024
3760	0.874734	0.813564	0.781383	0.814628	0.619947	0.818085	0.723404	0.667021
3790	0.873087	0.812401	0.781003	0.815303	0.619261	0.817678	0.722691	0.670449
3820	0.87199	0.812304	0.779843	0.814921	0.618586	0.81911	0.722513	0.674084
3850	0.871688	0.811688	0.779221	0.814805	0.62	0.819221	0.724416	0.674286
3880	0.873196	0.812629	0.779124	0.815464	0.621649	0.819072	0.723711	0.673969
3910	0.873402	0.813299	0.778005	0.814578	0.621739	0.818414	0.72532	0.673913
3940	0.87335	0.81269	0.781218	0.815736	0.622335	0.819036	0.726396	0.674873
3970	0.873048	0.814358	0.781108	0.815869	0.621914	0.818892	0.725189	0.674811
4000	0.87175	0.81525	0.7805	0.81575	0.62275	0.81875	0.7265	0.675
4030	0.873697	0.814888	0.779404	0.81464	0.622084	0.818362	0.727295	0.677419
4060	0.873892	0.813547	0.778818	0.816995	0.622906	0.820197	0.728079	0.676355
4090	0.873594	0.813692	0.777506	0.816137	0.623472	0.820782	0.72934	0.677995
4120	0.871845	0.814563	0.777913	0.818689	0.626214	0.821359	0.730097	0.677913
4150	0.871084	0.815181	0.777831	0.818072	0.626747	0.822169	0.732048	0.67759
4180	0.869617	0.814593	0.776794	0.817703	0.628708	0.82177	0.73445	0.678708
4210	0.871021	0.815439	0.77601	0.816865	0.628504	0.819952	0.73753	0.679572
4240	0.869104	0.816274	0.776887	0.816509	0.628538	0.820755	0.737972	0.680425
4270	0.869321	0.81733	0.776581	0.816628	0.630679	0.820843	0.737939	0.68267
4300	0.870698	0.816977	0.777442	0.817674	0.631163	0.82093	0.737209	0.683023
4330	0.871594	0.818707	0.77806	0.818014	0.631409	0.820323	0.737413	0.683372
4360	0.870413	0.818119	0.778211	0.816743	0.632569	0.820642	0.73922	0.686009
4390	0.870615	0.816856	0.776993	0.815945	0.63303	0.821412	0.739408	0.684966
4420	0.870362	0.817873	0.776471	0.816063	0.63371	0.820136	0.740271	0.684615
4450	0.869438	0.817079	0.77573	0.81618	0.634157	0.821124	0.741573	0.686292
4480	0.86942	0.816295	0.775223	0.816741	0.634375	0.820536	0.741964	0.689286
4510	0.86918	0.81663	0.775831	0.816408	0.634368	0.818847	0.743681	0.689357
4540	0.867841	0.814758	0.77489	0.81674	0.635683	0.819604	0.743833	0.692511
4570	0.867834	0.814004	0.774398	0.817287	0.636761	0.819912	0.744639	0.694311
4600	0.868043	0.814565	0.774565	0.817826	0.638696	0.819783	0.745652	0.695435
4630	0.869978	0.813391	0.773866	0.816199	0.639525	0.821382	0.746436	0.696328
4660	0.869528	0.814163	0.774893	0.815451	0.642704	0.822103	0.747425	0.695064
4690	0.869936	0.814286	0.77484	0.814499	0.642431	0.822388	0.748401	0.695522
4720	0.870975	0.815466	0.774153	0.816102	0.642373	0.822881	0.748305	0.69661
4750	0.871158	0.815579	0.776	0.818316	0.644	0.821895	0.748632	0.698316
4780	0.873849	0.8159	0.775105	0.817782	0.645397	0.820293	0.749791	0.697699
4810	0.873389	0.814553	0.774636	0.818087	0.646362	0.82079	0.749896	0.698129
4840	0.873554	0.815909	0.774793	0.817975	0.647934	0.820455	0.750413	0.698967
4870	0.874333	0.8154	0.773717	0.818891	0.647228	0.819918	0.750719	0.700205
4900	0.874082	0.815102	0.775306	0.818571	0.648776	0.819796	0.751429	0.700204
4930	0.874442	0.81643	0.774848	0.819067	0.649087	0.81927	0.75071	0.701217
4960	0.874395	0.813911	0.774597	0.818548	0.652016	0.818548	0.751411	0.702016
4990	0.873948	0.814429	0.775752	0.817836	0.653106	0.817836	0.750701	0.701202
5020	0.874502	0.814343	0.775299	0.818725	0.652789	0.817131	0.75239	0.700996
5050	0.874455	0.814653	0.773861	0.819406	0.652475	0.817228	0.751485	0.701386
5080	0.873819	0.81378	0.774409	0.819094	0.65315	0.816535	0.750591	0.702559
5110	0.873973	0.81546	0.774364	0.818395	0.65499	0.814481	0.751272	0.70411
5140	0.874319	0.814591	0.773152	0.818288	0.655837	0.814008	0.750389	0.705058
5170	0.874081	0.813346	0.772534	0.817408	0.656673	0.812959	0.749516	0.705803
5200	0.874808	0.813269	0.771923	0.818462	0.657885	0.811731	0.751346	0.706154
5230	0.87304	0.811855	0.771511	0.817782	0.658126	0.810899	0.751816	0.707648
5260	0.872243	0.811407	0.770913	0.81673	0.658365	0.811597	0.752852	0.708935
5290	0.871834	0.812476	0.770699	0.814745	0.658979	0.810775	0.754442	0.710019
5320	0.872744	0.812594	0.771241	0.815038	0.66109	0.810526	0.755451	0.711466
5350	0.872336	0.811402	0.770093	0.813832	0.661308	0.811963	0.754953	0.71215
5380	0.872862	0.810409	0.768216	0.81487	0.662454	0.812454	0.754833	0.711338
5410	0.873383	0.809057	0.767652	0.813309	0.662477	0.81183	0.756007	0.711645
5440	0.873162	0.808088	0.766728	0.811949	0.664154	0.812316	0.757537	0.712316
5470	0.872761	0.808227	0.766728	0.811517	0.664168	0.812066	0.758135	0.71298
5500	0.873455	0.807273	0.765818	0.810364	0.665818	0.812	0.758727	0.713273
5530	0.875045	0.805967	0.76528	0.811212	0.666004	0.81302	0.757685	0.713382
5560	0.875	0.806475	0.765468	0.811331	0.667086	0.81259	0.756475	0.714928
5590	0.876029	0.805546	0.765474	0.810733	0.667263	0.814311	0.758318	0.715385
5620	0.874555	0.805516	0.764591	0.809609	0.669039	0.813167	0.757651	0.716548
5650	0.874336	0.806018	0.765133	0.809558	0.670796	0.81469	0.758407	0.716814
5680	0.874824	0.805458	0.765317	0.809507	0.672007	0.815493	0.758451	0.716021
5710	0.874956	0.806655	0.764623	0.809282	0.674081	0.814711	0.757443	0.717163
5740	0.874913	0.806272	0.764808	0.809756	0.675087	0.815157	0.758188	0.718293
5770	0.876083	0.806412	0.764298	0.809012	0.675737	0.813865	0.759099	0.719237
5800	0.875	0.805862	0.763448	0.807931	0.676552	0.813448	0.758621	0.719828
5830	0.874957	0.804974	0.762436	0.808576	0.678559	0.814408	0.758834	0.720069
5860	0.874915	0.804266	0.761263	0.808532	0.679352	0.814505	0.760239	0.721672
5890	0.874533	0.804414	0.760441	0.808319	0.679457	0.813752	0.760441	0.721392
5920	0.873311	0.803547	0.759628	0.808953	0.680912	0.813176	0.759628	0.722466
5950	0.872941	0.803697	0.758992	0.809412	0.683193	0.813613	0.760336	0.724706
5980	0.873077	0.804013	0.758696	0.808863	0.682943	0.813712	0.761538	0.72592
6010	0.873045	0.80416	0.759068	0.808985	0.684859	0.813977	0.763228	0.727621
6040	0.873179	0.804967	0.75894	0.809272	0.686093	0.814238	0.763245	0.728642
6070	0.8743	0.804613	0.757825	0.80972	0.685338	0.813839	0.763262	0.728666
6100	0.874426	0.80459	0.758361	0.809508	0.686393	0.813607	0.763607	0.729508
6130	0.873736	0.804568	0.758891	0.810114	0.68646	0.813377	0.7646	0.729853
6160	0.873864	0.803409	0.759416	0.808604	0.686851	0.813636	0.764448	0.730844
6190	0.873021	0.802746	0.758481	0.808401	0.688853	0.813409	0.765105	0.73231
6220	0.87299	0.802733	0.758842	0.807717	0.689871	0.812862	0.767042	0.734084
6250	0.87312	0.8024	0.75744	0.808	0.69072	0.81232	0.76784	0.73488
6280	0.872611	0.801752	0.757803	0.807962	0.690446	0.812739	0.767834	0.733439
6310	0.870523	0.801109	0.759429	0.806498	0.69065	0.811727	0.768463	0.73439
6340	0.870662	0.800789	0.758202	0.806151	0.691167	0.81183	0.76877	0.735174
6370	0.871115	0.801413	0.757614	0.805808	0.691052	0.812559	0.769231	0.735322
6400	0.871563	0.801406	0.7575	0.806875	0.692813	0.812031	0.769219	0.734844
6430	0.871229	0.800933	0.758631	0.806998	0.694401	0.812131	0.769829	0.736081
6460	0.870124	0.8	0.757276	0.806502	0.694582	0.812539	0.771207	0.736842
6490	0.870108	0.80077	0.756703	0.806934	0.695069	0.813097	0.772265	0.738675
6520	0.869479	0.800613	0.756748	0.807055	0.696319	0.81273	0.772546	0.739264
6550	0.86916	0.800916	0.75542	0.807328	0.698015	0.812977	0.773435	0.741069
6580	0.868845	0.800912	0.754863	0.805775	0.69848	0.814742	0.773708	0.742553
6610	0.870045	0.801967	0.755825	0.805446	0.700303	0.814826	0.774433	0.744478
6640	0.870783	0.801205	0.756777	0.805271	0.700602	0.814307	0.775602	0.745482
6670	0.870465	0.80075	0.756522	0.804048	0.702699	0.814693	0.776312	0.744978
6700	0.870299	0.800746	0.756567	0.803284	0.702537	0.814925	0.776119	0.745821
6730	0.870877	0.801189	0.757058	0.803269	0.703269	0.815305	0.776672	0.746211
6760	0.871302	0.801036	0.756657	0.803254	0.703698	0.815089	0.777071	0.745118
6790	0.870545	0.801325	0.756406	0.803093	0.704566	0.814433	0.777025	0.745508
6820	0.871554	0.800147	0.756012	0.803812	0.705279	0.813343	0.777859	0.746774
6850	0.871679	0.79854	0.756204	0.80438	0.706861	0.813431	0.778394	0.747153
6880	0.87093	0.797965	0.75625	0.804215	0.707413	0.813372	0.778198	0.74811
6910	0.870622	0.797395	0.755716	0.80275	0.708828	0.813314	0.778871	0.749204
6940	0.870317	0.79683	0.75562	0.80245	0.709222	0.813689	0.778963	0.75072
6970	0.871306	0.79627	0.754519	0.801148	0.709613	0.81363	0.778192	0.751793
7000	0.872286	0.796	0.755429	0.800429	0.710429	0.813286	0.778	0.752429
7030	0.871124	0.795875	0.755761	0.800996	0.71138	0.813229	0.778378	0.752489
7060	0.872096	0.795751	0.755524	0.801558	0.712465	0.81289	0.77847	0.753683
7090	0.872638	0.795628	0.754725	0.801551	0.713399	0.81354	0.778561	0.754443
7120	0.873174	0.796489	0.754635	0.801685	0.713062	0.813202	0.778933	0.75618
7150	0.872727	0.797762	0.754266	0.801119	0.712727	0.812168	0.778881	0.757203
7180	0.872702	0.797214	0.75376	0.800975	0.712396	0.81156	0.779109	0.758496
7210	0.871983	0.795978	0.753259	0.800832	0.71387	0.811373	0.779057	0.75853
7240	0.872514	0.79558	0.753039	0.800829	0.715055	0.810912	0.779558	0.759669
7270	0.872352	0.796836	0.752132	0.8011	0.715543	0.811142	0.77978	0.760798
7300	0.872192	0.796575	0.751507	0.800274	0.716575	0.810822	0.780411	0.759726
7330	0.872715	0.795771	0.752251	0.800955	0.717462	0.809413	0.780764	0.759754
7360	0.872011	0.795652	0.751902	0.8	0.716712	0.808832	0.780978	0.760054
7390	0.871583	0.795264	0.751556	0.8	0.717456	0.809202	0.781597	0.761164
7420	0.870755	0.795013	0.751213	0.799191	0.716712	0.809434	0.782075	0.761321
7450	0.87047	0.795436	0.751678	0.799732	0.718926	0.808993	0.78094	0.761477
7480	0.87139	0.795588	0.751337	0.799332	0.718717	0.809091	0.781818	0.762834
7510	0.870706	0.79494	0.751398	0.798269	0.718375	0.807989	0.782024	0.763515
7540	0.870955	0.795225	0.751724	0.798011	0.717905	0.807958	0.782891	0.764191
7570	0.871598	0.794848	0.751915	0.797754	0.718758	0.806473	0.782827	0.764597
7600	0.871053	0.794605	0.752105	0.796974	0.719342	0.806447	0.783421	0.764342
7630	0.87156	0.794364	0.751638	0.796986	0.720839	0.805767	0.78401	0.764875
7660	0.87154	0.793864	0.751305	0.796606	0.722193	0.805222	0.784595	0.766449
7690	0.871521	0.793498	0.750715	0.796619	0.722497	0.805332	0.783875	0.76736
7720	0.871503	0.792876	0.750648	0.796503	0.723446	0.804793	0.783031	0.768264
7750	0.871742	0.792516	0.750323	0.796774	0.724129	0.804516	0.78271	0.767742
7780	0.871337	0.791902	0.750257	0.796144	0.724679	0.803728	0.782262	0.768766
7810	0.870807	0.792702	0.749808	0.795519	0.725736	0.804225	0.783483	0.769014
7840	0.872194	0.792474	0.74949	0.794898	0.72602	0.803699	0.783418	0.769005
7870	0.871919	0.791487	0.74892	0.794155	0.727065	0.803939	0.783736	0.769759
7900	0.871772	0.791139	0.748734	0.793797	0.727342	0.803671	0.784937	0.770633
7930	0.871375	0.791047	0.749054	0.792686	0.727364	0.802648	0.785246	0.771501
7960	0.871608	0.791206	0.748492	0.792337	0.728769	0.803015	0.786935	0.772236
7990	0.871589	0.790738	0.748686	0.792616	0.729912	0.803254	0.785982	0.773592
8020	0.871571	0.791272	0.748504	0.79202	0.729676	0.802993	0.785661	0.774813
8050	0.870807	0.790932	0.748571	0.791801	0.730435	0.802857	0.786708	0.774783
8080	0.871411	0.790718	0.748886	0.791708	0.730569	0.802599	0.786634	0.774752
8110	0.872503	0.790875	0.747719	0.791492	0.731073	0.802836	0.78693	0.775832
8140	0.872236	0.7914	0.748403	0.791892	0.731081	0.802088	0.786364	0.776167
8170	0.871236	0.790698	0.747736	0.792901	0.731824	0.802081	0.787026	0.776744
8200	0.87	0.790122	0.748902	0.793415	0.732805	0.801829	0.786829	0.777439
8230	0.870352	0.789793	0.748846	0.79271	0.733171	0.801823	0.786634	0.778493
8260	0.870218	0.788862	0.749153	0.792615	0.733414	0.801211	0.786441	0.779056
8290	0.869843	0.788299	0.748975	0.79228	0.734379	0.800603	0.787575	0.779373
8320	0.869351	0.788221	0.748678	0.791466	0.735337	0.800962	0.7875	0.779207
8350	0.868862	0.788503	0.747904	0.791018	0.736766	0.801437	0.787305	0.779042
8380	0.868258	0.78926	0.747613	0.79105	0.737351	0.80179	0.787232	0.778282
8410	0.86849	0.788585	0.748038	0.790963	0.737455	0.80214	0.78692	0.778359
8440	0.868602	0.788744	0.747038	0.791232	0.737796	0.801659	0.786493	0.77891
8470	0.868123	0.78843	0.746989	0.790909	0.738489	0.802007	0.786659	0.779457
8500	0.868235	0.788353	0.746235	0.789647	0.739059	0.801412	0.787294	0.779882
8530	0.867644	0.787573	0.746424	0.789332	0.738804	0.801876	0.788511	0.780188
8560	0.867407	0.78715	0.746495	0.78972	0.739603	0.801636	0.788785	0.780724
8590	0.866938	0.787194	0.746217	0.789173	0.740163	0.800698	0.788824	0.781374
8620	0.866821	0.787355	0.74594	0.788863	0.741299	0.80058	0.788051	0.781439
8650	0.867168	0.786243	0.745549	0.789133	0.742659	0.80185	0.788324	0.782543
8680	0.866359	0.786175	0.745507	0.788018	0.743779	0.802419	0.788249	0.782719
8710	0.866246	0.786108	0.745235	0.787371	0.744432	0.802526	0.789323	0.783467
8740	0.865904	0.785927	0.744851	0.787071	0.744851	0.802632	0.789245	0.78341
8770	0.865792	0.785405	0.744356	0.786545	0.74561	0.801938	0.789966	0.784265
8800	0.864773	0.785568	0.745	0.78625	0.746136	0.801364	0.790227	0.783295
8830	0.865232	0.784711	0.744507	0.786297	0.746886	0.801812	0.791053	0.783012
8860	0.864221	0.785102	0.744244	0.785553	0.747743	0.801467	0.790745	0.78386
8890	0.863892	0.784589	0.743757	0.785827	0.748819	0.801237	0.791001	0.784589
8920	0.863229	0.78565	0.744058	0.785874	0.749327	0.801345	0.791143	0.78509
8950	0.863687	0.785475	0.744134	0.786257	0.748939	0.801341	0.791732	0.785475
8980	0.864254	0.784633	0.744321	0.785412	0.749109	0.801336	0.791648	0.785412
9010	0.864928	0.784462	0.74495	0.785461	0.750388	0.800777	0.792009	0.785905
9040	0.865155	0.784735	0.745133	0.785509	0.75177	0.800111	0.791925	0.786615
9070	0.865711	0.784564	0.745204	0.785006	0.752922	0.799449	0.791951	0.787321
9100	0.865934	0.783956	0.745165	0.785165	0.753516	0.8	0.792527	0.787363
9130	0.865279	0.78379	0.744907	0.785323	0.75356	0.799452	0.792552	0.786418
9160	0.86452	0.783406	0.744214	0.784934	0.754476	0.799127	0.792576	0.786463
9190	0.865288	0.783351	0.744178	0.784657	0.754951	0.799238	0.792057	0.786181
[truncated: 789 more rows]

## Sheet: ABI_CvsD
gene_num	WAD	AD	FC	RP	modT	samT	shrT	ibmT
[truncated: 2,062 more rows]

[truncated: 6 more sheets: AG1_AvsB, AG1_CvsD, GEH_AvsB, GEH_CvsD, ILM_AvsB, ILM_CvsD]
