# Supplementary material for: Evaluating methods for ranking differentially expressed genes applied to microArray quality control data
Source: BMC Bioinformatics. 2011 Jun 6;12:227. doi: 10.1186/1471-2105-12-227 (PMC3128035; doi:10.1186/1471-2105-12-227)
Supplement: Additional file 13 — Correlation coefficients of ranked gene lists between any two test sites. [file 1471-2105-12-227-S13.XLS]

## Sheet: Sheet1
	Comparison	AB	AB	AB	AB	CD	CD	CD	CD
	Site	Site1 vs. 2	Site1 vs. 3	Site2 vs. 3	Average	Site1 vs. 2	Site1 vs. 3	Site2 vs. 3	Average
	AFX (54,676 probe sets)
	WAD	0.923072	0.94086	0.954408	0.939447	0.878045	0.871799	0.870851	0.873565
	AD	0.874903	0.898612	0.920793	0.898103	0.781985	0.759607	0.775324	0.772305
	FC	0.874872	0.898762	0.920914	0.898183	0.78249	0.759739	0.778572	0.7736
	RP	0.87247	0.896702	0.92062	0.896597	0.779979	0.767784	0.791682	0.779815
	modT	0.872465	0.891828	0.911648	0.89198	0.790921	0.759987	0.775268	0.775392
	samT	0.87662	0.899799	0.92202	0.89948	0.786879	0.762264	0.779026	0.776056
	shrT	0.873679	0.89297	0.913177	0.893275	0.790877	0.757952	0.776549	0.775126
	ibmT	0.886509	0.902521	0.924317	0.904449	0.808783	0.770649	0.787817	0.789083
	ABI (32,879 probes)
	WAD	0.87338	0.871418	0.874268	0.873022	0.764213	0.769672	0.750778	0.761554
	AD	0.775281	0.779013	0.776984	0.777093	0.604249	0.600131	0.586646	0.597009
	FC	0.731949	0.757648	0.740076	0.743224	0.569163	0.573574	0.558593	0.56711
	RP	0.798944	0.801295	0.803705	0.801314	0.676671	0.682606	0.677698	0.678992
	modT	0.808644	0.817345	0.818926	0.814972	0.717792	0.711333	0.700813	0.70998
	samT	0.787194	0.792343	0.791982	0.790506	0.62195	0.618725	0.604447	0.615041
	shrT	0.809287	0.818346	0.816557	0.81473	0.696529	0.689954	0.677161	0.687882
	ibmT	0.833832	0.842799	0.839963	0.838865	0.743703	0.737089	0.726484	0.735759
	AG1 (41,059 probes)
	WAD	0.949259	0.938075	0.926012	0.937782	0.899354	0.918315	0.864744	0.894138
	AD	0.864841	0.84255	0.835768	0.84772	0.68709	0.770159	0.639431	0.698893
	FC	0.799435	0.824311	0.771741	0.798496	0.494775	0.755279	0.45415	0.568068
	RP	0.873846	0.83181	0.839253	0.848303	0.76382	0.77903	0.70647	0.749773
	modT	0.855271	0.838944	0.808976	0.834397	0.74702	0.775666	0.690381	0.737689
	samT	0.775988	0.774248	0.84103	0.797089	0.708448	0.777778	0.660121	0.715449
	shrT	0.869697	0.847448	0.826274	0.847806	0.737303	0.790216	0.691677	0.739732
	ibmT	0.867959	0.859384	0.827473	0.851605	0.752542	0.792725	0.7002	0.748489
	GEH (53,517 probes)
	WAD	0.902475	0.925996	0.911875	0.913449	0.831891	0.882933	0.867033	0.860619
	AD	0.810664	0.836639	0.840178	0.82916	0.649787	0.731239	0.700016	0.693681
	FC	0.795897	0.820382	0.829184	0.815154	0.624795	0.716697	0.666312	0.669268
	RP	0.831401	0.855437	0.856491	0.847776	0.673846	0.745625	0.71406	0.711177
	modT	0.79379	0.824095	0.813146	0.810344	0.64822	0.720568	0.723119	0.697302
	samT	0.814525	0.841009	0.843646	0.83306	0.659222	0.742419	0.711483	0.704375
	shrT	0.817387	0.845558	0.841553	0.834833	0.674468	0.748632	0.743654	0.722251
	ibmT	0.790867	0.821482	0.811697	0.808016	0.644194	0.716984	0.721407	0.694195
	ILM (47,294 probes)
	WAD	0.784474	0.776992	0.752876	0.771448	0.696597	0.694623	0.665629	0.685616
	AD	0.722639	0.71404	0.691288	0.709322	0.573657	0.57931	0.550093	0.567687
	FC	0.722782	0.713901	0.691849	0.709511	0.574703	0.58032	0.551366	0.568796
	RP	0.735289	0.722059	0.705029	0.720792	0.58889	0.592882	0.561073	0.580948
	modT	0.719166	0.708357	0.689112	0.705545	0.586774	0.583438	0.563299	0.577837
	samT	0.722037	0.710344	0.687593	0.706658	0.578021	0.582309	0.556215	0.572182
	shrT	0.719801	0.706084	0.687311	0.704399	0.586057	0.58299	0.562316	0.577121
	ibmT	0.733679	0.713612	0.696251	0.714514	0.616016	0.601831	0.58374	0.600529
