# Supplementary material for: Evaluating methods for ranking differentially expressed genes applied to microArray quality control data
Source: BMC Bioinformatics. 2011 Jun 6;12:227. doi: 10.1186/1471-2105-12-227 (PMC3128035; doi:10.1186/1471-2105-12-227)
Supplement: Additional file 14 — Correlation coefficients of 186 ranked lists of gene sets between any two test sites. [file 1471-2105-12-227-S14.XLS]

## Sheet: Sheet1
	Comparison	AB	AB	AB	AB	CD	CD	CD	CD
	Site	Site1 vs. 2	Site1 vs. 3	Site2 vs. 3	Average	Site1 vs. 2	Site1 vs. 3	Site2 vs. 3	Average
	AFX (20,723 unique genes)
	WAD	0.983516	0.984831	0.991742	0.986696	0.982781	0.967058	0.973502	0.974447
	AD	0.97711	0.983119	0.985614	0.981948	0.961505	0.944404	0.94827	0.951393
	FC	0.977869	0.983343	0.986362	0.982525	0.962144	0.944708	0.949008	0.951953
	RP	0.979939	0.983238	0.984285	0.982487	0.95538	0.953549	0.947208	0.952046
	modT	0.979663	0.975684	0.975874	0.977074	0.963664	0.930781	0.923664	0.93937
	samT	0.978024	0.983363	0.986002	0.982463	0.965889	0.941875	0.946707	0.95149
	shrT	0.979063	0.976642	0.976513	0.977406	0.965266	0.926182	0.926143	0.939197
	ibmT	0.979451	0.979124	0.979923	0.979499	0.966562	0.939326	0.929272	0.945053
	ABI (16,275 unique genes)
	WAD	0.963636	0.956095	0.956828	0.958853	0.92058	0.919671	0.927955	0.922735
	AD	0.938311	0.920041	0.919845	0.926066	0.868113	0.855631	0.875587	0.866444
	FC	0.907184	0.921382	0.910159	0.912908	0.88518	0.849258	0.866595	0.867011
	RP	0.953046	0.926896	0.943055	0.940999	0.921851	0.910513	0.925022	0.919129
	modT	0.953059	0.935243	0.927942	0.938748	0.920003	0.899385	0.912025	0.910471
	samT	0.932718	0.925563	0.926335	0.928205	0.875229	0.862904	0.881348	0.87316
	shrT	0.950226	0.945994	0.941142	0.945787	0.914884	0.900351	0.912216	0.90915
	ibmT	0.965581	0.940944	0.939948	0.948825	0.93164	0.918424	0.9253	0.925121
	AG1 (19,053 unique genes)
	WAD	0.986237	0.980394	0.978043	0.981558	0.967038	0.964395	0.953622	0.961685
	AD	0.940637	0.958596	0.940515	0.946582	0.853285	0.90346	0.832217	0.862987
	FC	0.895754	0.955298	0.900364	0.917139	0.707224	0.912301	0.683905	0.76781
	RP	0.927362	0.958383	0.95117	0.945638	0.890327	0.89995	0.874649	0.888308
	modT	0.949411	0.958991	0.930018	0.94614	0.924744	0.90127	0.899219	0.908411
	samT	0.94384	0.961162	0.945797	0.950266	0.879345	0.907009	0.855963	0.880772
	shrT	0.954217	0.964328	0.943264	0.953936	0.908821	0.909015	0.892587	0.903475
	ibmT	0.956505	0.969278	0.939685	0.955156	0.936191	0.913551	0.897578	0.915773
	GEH (19,352 unique genes)
	WAD	0.942943	0.973129	0.955651	0.957241	0.909989	0.943134	0.922514	0.925212
	AD	0.904271	0.950336	0.915479	0.923362	0.822445	0.90439	0.842603	0.856479
	FC	0.900566	0.94605	0.912643	0.919753	0.817589	0.885191	0.847798	0.850193
	RP	0.900077	0.938567	0.921786	0.920143	0.805059	0.89054	0.840902	0.8455
	modT	0.836836	0.906902	0.862497	0.868745	0.775323	0.833683	0.826598	0.811868
	samT	0.903311	0.951009	0.917551	0.923957	0.825136	0.902059	0.846933	0.858043
	shrT	0.867462	0.938276	0.902199	0.902646	0.800488	0.856461	0.848473	0.835141
	ibmT	0.830235	0.900877	0.858262	0.863125	0.76694	0.829341	0.825116	0.807132
	ILM (16,992 unique genes)
	WAD	0.986028	0.975029	0.975855	0.978971	0.967109	0.964028	0.960304	0.963814
	AD	0.964822	0.955022	0.944689	0.954845	0.882586	0.9063	0.860698	0.883195
	FC	0.967178	0.954179	0.947787	0.956381	0.883522	0.906272	0.861841	0.883878
	RP	0.965837	0.949765	0.929897	0.9485	0.862453	0.898326	0.7779	0.846226
	modT	0.970906	0.95246	0.956328	0.959898	0.93349	0.898538	0.923776	0.918602
	samT	0.96463	0.963051	0.953974	0.960552	0.902768	0.916164	0.899234	0.906055
	shrT	0.975708	0.953961	0.965395	0.965021	0.93117	0.895592	0.923452	0.916738
	ibmT	0.979065	0.952522	0.949295	0.960294	0.953187	0.914481	0.932649	0.933439
