# Supplementary material for: Evaluating methods for ranking differentially expressed genes applied to microArray quality control data
Source: BMC Bioinformatics. 2011 Jun 6;12:227. doi: 10.1186/1471-2105-12-227 (PMC3128035; doi:10.1186/1471-2105-12-227)
Supplement: Additional file 15 — Raw data for Figure 2. There are a total of ten sheets (five platforms × two comparisons). [file 1471-2105-12-227-S15.XLS]

## Sheet: AFX_AvsB
geneset_num	WAD	AD	FC	RP	modT	samT	shrT	ibmT
1	1	1	1	1	1	1	1	1
2	1	1	1	1	1	1	1	1
3	1	0.666667	0.666667	0.666667	0.666667	0.666667	0.666667	0.666667
4	1	0.5	0.5	1	0.75	0.5	0.75	0.5
5	0.8	0.8	0.8	0.8	0.6	0.8	0.6	0.6
6	0.666667	0.666667	0.666667	0.833333	0.666667	0.666667	0.666667	0.5
7	0.714286	0.714286	0.714286	1	0.714286	0.714286	0.714286	0.571429
8	0.625	0.875	0.875	0.875	0.75	0.875	0.75	0.625
9	0.777778	1	1	0.777778	0.777778	0.888889	0.777778	0.555556
10	0.8	0.9	0.9	0.8	0.9	0.9	0.9	0.6
11	0.909091	0.909091	0.909091	0.818182	0.818182	0.909091	0.818182	0.636364
12	0.916667	0.833333	0.833333	0.916667	0.75	0.833333	0.75	0.583333
13	0.923077	0.846154	0.846154	0.923077	0.692308	0.846154	0.769231	0.769231
14	0.928571	0.857143	0.857143	0.857143	0.785714	0.857143	0.785714	0.857143
15	0.933333	0.8	0.8	0.866667	0.733333	0.8	0.733333	0.866667
16	0.9375	0.8125	0.8125	0.875	0.75	0.8125	0.75	0.875
17	0.941176	0.823529	0.823529	0.823529	0.764706	0.823529	0.764706	0.882353
18	0.944444	0.833333	0.833333	0.777778	0.777778	0.777778	0.777778	0.888889
19	0.947368	0.789474	0.789474	0.789474	0.789474	0.789474	0.789474	0.842105
20	0.95	0.8	0.8	0.8	0.8	0.8	0.85	0.8
21	1	0.809524	0.809524	0.857143	0.857143	0.857143	0.857143	0.809524
22	0.954545	0.863636	0.863636	0.818182	0.818182	0.863636	0.818182	0.818182
23	0.913043	0.869565	0.826087	0.869565	0.782609	0.869565	0.782609	0.826087
24	0.916667	0.833333	0.833333	0.875	0.791667	0.833333	0.791667	0.833333
25	0.92	0.84	0.84	0.88	0.76	0.84	0.76	0.84
26	0.923077	0.807692	0.807692	0.846154	0.730769	0.846154	0.730769	0.846154
27	0.925926	0.777778	0.777778	0.851852	0.740741	0.814815	0.740741	0.814815
28	0.928571	0.785714	0.785714	0.821429	0.785714	0.857143	0.785714	0.821429
29	0.896552	0.827586	0.827586	0.827586	0.793103	0.827586	0.758621	0.827586
30	0.9	0.833333	0.833333	0.8	0.8	0.833333	0.733333	0.8
31	0.870968	0.83871	0.83871	0.806452	0.806452	0.83871	0.774194	0.83871
32	0.90625	0.84375	0.8125	0.8125	0.78125	0.84375	0.75	0.84375
33	0.939394	0.818182	0.818182	0.787879	0.818182	0.818182	0.787879	0.848485
34	0.911765	0.823529	0.794118	0.764706	0.794118	0.794118	0.794118	0.852941
35	0.942857	0.8	0.8	0.742857	0.771429	0.8	0.771429	0.857143
36	0.944444	0.777778	0.777778	0.75	0.777778	0.777778	0.805556	0.888889
37	0.945946	0.783784	0.810811	0.783784	0.783784	0.783784	0.783784	0.891892
38	0.947368	0.789474	0.789474	0.789474	0.763158	0.815789	0.763158	0.868421
39	0.948718	0.794872	0.794872	0.820513	0.769231	0.794872	0.74359	0.846154
40	0.95	0.8	0.8	0.8	0.75	0.8	0.75	0.825
41	0.926829	0.780488	0.804878	0.780488	0.756098	0.804878	0.756098	0.804878
42	0.952381	0.809524	0.809524	0.809524	0.785714	0.809524	0.785714	0.833333
43	0.953488	0.837209	0.837209	0.837209	0.813953	0.813953	0.837209	0.837209
44	0.954545	0.818182	0.818182	0.863636	0.818182	0.840909	0.840909	0.818182
45	0.933333	0.822222	0.844444	0.866667	0.822222	0.844444	0.844444	0.844444
46	0.913043	0.869565	0.847826	0.913043	0.826087	0.826087	0.847826	0.826087
47	0.893617	0.87234	0.87234	0.914894	0.829787	0.851064	0.851064	0.829787
48	0.895833	0.895833	0.895833	0.916667	0.833333	0.854167	0.833333	0.8125
49	0.877551	0.877551	0.897959	0.918367	0.816327	0.877551	0.836735	0.795918
50	0.86	0.86	0.88	0.9	0.82	0.9	0.86	0.82
51	0.862745	0.843137	0.882353	0.901961	0.823529	0.901961	0.862745	0.823529
52	0.846154	0.884615	0.884615	0.923077	0.826923	0.903846	0.846154	0.807692
53	0.830189	0.886792	0.886792	0.924528	0.811321	0.90566	0.830189	0.792453
54	0.851852	0.888889	0.888889	0.907407	0.814815	0.907407	0.814815	0.796296
55	0.854545	0.872727	0.890909	0.890909	0.854545	0.890909	0.836364	0.8
56	0.857143	0.892857	0.892857	0.910714	0.857143	0.910714	0.839286	0.803571
57	0.842105	0.877193	0.877193	0.912281	0.859649	0.912281	0.842105	0.842105
58	0.844828	0.87931	0.87931	0.931034	0.862069	0.896552	0.862069	0.862069
59	0.864407	0.881356	0.881356	0.932203	0.847458	0.881356	0.864407	0.864407
60	0.85	0.866667	0.866667	0.933333	0.866667	0.866667	0.883333	0.866667
61	0.836066	0.868852	0.868852	0.918033	0.885246	0.868852	0.901639	0.868852
62	0.854839	0.887097	0.870968	0.919355	0.919355	0.854839	0.919355	0.870968
63	0.873016	0.888889	0.873016	0.920635	0.936508	0.873016	0.920635	0.857143
64	0.875	0.875	0.875	0.90625	0.9375	0.875	0.9375	0.859375
65	0.892308	0.892308	0.876923	0.892308	0.938462	0.876923	0.938462	0.876923
66	0.878788	0.878788	0.878788	0.878788	0.924242	0.893939	0.924242	0.893939
67	0.880597	0.880597	0.865672	0.895522	0.910448	0.880597	0.910448	0.895522
68	0.882353	0.882353	0.882353	0.911765	0.911765	0.882353	0.911765	0.897059
69	0.884058	0.913043	0.913043	0.927536	0.913043	0.898551	0.913043	0.898551
70	0.871429	0.914286	0.914286	0.928571	0.914286	0.914286	0.9	0.9
71	0.873239	0.929577	0.929577	0.915493	0.901408	0.929577	0.901408	0.901408
72	0.888889	0.916667	0.916667	0.916667	0.888889	0.916667	0.902778	0.916667
73	0.876712	0.945205	0.945205	0.90411	0.890411	0.931507	0.890411	0.90411
74	0.905405	0.932432	0.932432	0.891892	0.878378	0.918919	0.878378	0.891892
75	0.92	0.92	0.92	0.893333	0.866667	0.92	0.866667	0.88
76	0.921053	0.907895	0.907895	0.881579	0.855263	0.921053	0.868421	0.881579
77	0.935065	0.896104	0.909091	0.883117	0.857143	0.909091	0.87013	0.883117
78	0.948718	0.910256	0.910256	0.871795	0.858974	0.910256	0.858974	0.897436
79	0.936709	0.911392	0.924051	0.873418	0.873418	0.924051	0.873418	0.898734
80	0.9375	0.9125	0.925	0.875	0.8625	0.9125	0.8625	0.9
81	0.950617	0.925926	0.925926	0.876543	0.876543	0.925926	0.864198	0.925926
82	0.939024	0.926829	0.926829	0.890244	0.890244	0.926829	0.878049	0.926829
83	0.927711	0.915663	0.915663	0.903614	0.879518	0.915663	0.86747	0.927711
84	0.928571	0.916667	0.916667	0.916667	0.880952	0.916667	0.880952	0.928571
85	0.929412	0.929412	0.941176	0.905882	0.905882	0.917647	0.894118	0.929412
86	0.918605	0.94186	0.94186	0.906977	0.895349	0.918605	0.883721	0.918605
87	0.908046	0.942529	0.942529	0.908046	0.896552	0.91954	0.896552	0.908046
88	0.897727	0.943182	0.943182	0.920455	0.897727	0.920455	0.909091	0.920455
89	0.910112	0.94382	0.94382	0.910112	0.910112	0.910112	0.910112	0.921348
90	0.911111	0.944444	0.944444	0.933333	0.911111	0.922222	0.911111	0.911111
91	0.923077	0.934066	0.934066	0.923077	0.901099	0.923077	0.901099	0.923077
92	0.923913	0.923913	0.923913	0.923913	0.902174	0.923913	0.902174	0.923913
93	0.924731	0.924731	0.924731	0.924731	0.903226	0.924731	0.892473	0.913978
94	0.946809	0.925532	0.925532	0.946809	0.893617	0.925532	0.893617	0.914894
95	0.957895	0.915789	0.915789	0.947368	0.884211	0.926316	0.894737	0.915789
96	0.958333	0.916667	0.916667	0.9375	0.885417	0.927083	0.885417	0.90625
97	0.948454	0.917526	0.917526	0.938144	0.886598	0.927835	0.886598	0.907216
98	0.94898	0.928571	0.938776	0.938776	0.897959	0.938776	0.897959	0.908163
99	0.949495	0.939394	0.939394	0.949495	0.919192	0.929293	0.89899	0.909091
100	0.94	0.93	0.93	0.94	0.91	0.94	0.91	0.9
101	0.940594	0.920792	0.930693	0.930693	0.90099	0.930693	0.90099	0.90099
102	0.941176	0.921569	0.931373	0.921569	0.921569	0.921569	0.911765	0.911765
103	0.932039	0.92233	0.932039	0.932039	0.92233	0.92233	0.912621	0.92233
104	0.932692	0.923077	0.923077	0.932692	0.913462	0.923077	0.913462	0.913462
105	0.933333	0.92381	0.933333	0.92381	0.904762	0.92381	0.914286	0.904762
106	0.943396	0.924528	0.924528	0.933962	0.90566	0.924528	0.90566	0.915094
107	0.934579	0.925234	0.925234	0.925234	0.925234	0.915888	0.906542	0.906542
108	0.925926	0.925926	0.925926	0.935185	0.916667	0.916667	0.907407	0.916667
109	0.93578	0.926606	0.926606	0.93578	0.917431	0.926606	0.917431	0.926606
110	0.945455	0.918182	0.918182	0.936364	0.918182	0.927273	0.927273	0.927273
111	0.945946	0.918919	0.918919	0.945946	0.927928	0.927928	0.936937	0.936937
112	0.9375	0.910714	0.910714	0.9375	0.928571	0.928571	0.9375	0.946429
113	0.946903	0.920354	0.920354	0.929204	0.929204	0.929204	0.929204	0.946903
114	0.947368	0.921053	0.921053	0.938596	0.947368	0.929825	0.947368	0.938596
115	0.956522	0.921739	0.921739	0.93913	0.956522	0.930435	0.956522	0.93913
116	0.948276	0.931034	0.931034	0.939655	0.956897	0.922414	0.956897	0.948276
117	0.957265	0.923077	0.931624	0.940171	0.965812	0.923077	0.965812	0.940171
118	0.949153	0.923729	0.932203	0.940678	0.957627	0.923729	0.957627	0.940678
119	0.94958	0.932773	0.941176	0.94958	0.94958	0.915966	0.94958	0.941176
120	0.95	0.941667	0.941667	0.941667	0.95	0.925	0.95	0.95
121	0.958678	0.942149	0.942149	0.942149	0.942149	0.92562	0.942149	0.950413
122	0.959016	0.934426	0.934426	0.934426	0.942623	0.92623	0.934426	0.942623
123	0.97561	0.926829	0.926829	0.934959	0.95122	0.926829	0.934959	0.943089
124	0.967742	0.935484	0.935484	0.927419	0.951613	0.935484	0.943548	0.943548
125	0.96	0.944	0.944	0.928	0.952	0.944	0.952	0.944
126	0.968254	0.952381	0.944444	0.928571	0.952381	0.944444	0.944444	0.952381
127	0.968504	0.952756	0.952756	0.937008	0.952756	0.952756	0.952756	0.96063
128	0.96875	0.960938	0.960938	0.953125	0.960938	0.960938	0.960938	0.96875
129	0.976744	0.968992	0.968992	0.96124	0.96124	0.96124	0.96124	0.96124
130	0.969231	0.961538	0.961538	0.961538	0.953846	0.961538	0.961538	0.953846
131	0.977099	0.954198	0.954198	0.969466	0.954198	0.954198	0.954198	0.946565
132	0.977273	0.954545	0.94697	0.969697	0.954545	0.94697	0.954545	0.962121
133	0.977444	0.947368	0.947368	0.962406	0.954887	0.93985	0.954887	0.962406
134	0.970149	0.955224	0.955224	0.955224	0.947761	0.947761	0.955224	0.962687
135	0.962963	0.955556	0.955556	0.948148	0.955556	0.955556	0.955556	0.97037
136	0.955882	0.963235	0.963235	0.948529	0.948529	0.963235	0.948529	0.963235
137	0.963504	0.963504	0.963504	0.956204	0.948905	0.963504	0.948905	0.963504
138	0.963768	0.963768	0.963768	0.949275	0.949275	0.963768	0.949275	0.963768
139	0.964029	0.956835	0.956835	0.956835	0.94964	0.956835	0.94964	0.964029
140	0.964286	0.95	0.957143	0.957143	0.957143	0.964286	0.957143	0.971429
141	0.964539	0.957447	0.957447	0.957447	0.950355	0.964539	0.950355	0.964539
142	0.971831	0.957746	0.957746	0.957746	0.943662	0.964789	0.943662	0.957746
143	0.979021	0.951049	0.951049	0.958042	0.944056	0.958042	0.944056	0.951049
144	0.979167	0.958333	0.958333	0.951389	0.951389	0.958333	0.944444	0.951389
145	0.986207	0.958621	0.965517	0.965517	0.951724	0.965517	0.951724	0.958621
146	0.979452	0.958904	0.965753	0.965753	0.945205	0.965753	0.945205	0.958904
147	0.979592	0.959184	0.959184	0.972789	0.945578	0.965986	0.945578	0.959184
148	0.986486	0.966216	0.972973	0.972973	0.945946	0.966216	0.945946	0.959459
149	0.979866	0.966443	0.973154	0.966443	0.946309	0.973154	0.946309	0.95302
150	0.986667	0.973333	0.973333	0.96	0.953333	0.98	0.953333	0.953333
151	0.980132	0.980132	0.980132	0.966887	0.960265	0.97351	0.966887	0.953642
152	0.973684	0.973684	0.973684	0.967105	0.973684	0.973684	0.973684	0.960526
153	0.96732	0.96732	0.96732	0.973856	0.980392	0.96732	0.980392	0.960784
154	0.967532	0.967532	0.967532	0.974026	0.974026	0.967532	0.974026	0.954545
155	0.967742	0.96129	0.96129	0.974194	0.974194	0.967742	0.974194	0.954839
156	0.974359	0.967949	0.967949	0.974359	0.974359	0.967949	0.974359	0.948718
157	0.980892	0.968153	0.968153	0.968153	0.968153	0.974522	0.974522	0.949045
158	0.974684	0.968354	0.968354	0.962025	0.974684	0.968354	0.974684	0.955696
159	0.968553	0.968553	0.968553	0.962264	0.974843	0.974843	0.974843	0.968553
160	0.96875	0.975	0.975	0.9625	0.96875	0.975	0.96875	0.975
161	0.968944	0.981366	0.975155	0.968944	0.968944	0.975155	0.975155	0.987578
162	0.981481	0.975309	0.969136	0.969136	0.981481	0.975309	0.981481	0.987654
163	0.98773	0.969325	0.969325	0.96319	0.97546	0.969325	0.981595	0.981595
164	0.993902	0.969512	0.969512	0.957317	0.981707	0.969512	0.981707	0.987805
165	0.993939	0.969697	0.969697	0.957576	0.975758	0.969697	0.981818	0.993939
166	0.993976	0.981928	0.981928	0.963855	0.981928	0.975904	0.981928	0.993976
167	0.994012	0.982036	0.982036	0.964072	0.976048	0.982036	0.976048	0.988024
168	0.988095	0.97619	0.97619	0.958333	0.97619	0.982143	0.97619	0.982143
169	0.982249	0.976331	0.976331	0.95858	0.988166	0.976331	0.988166	0.976331
170	0.976471	0.970588	0.970588	0.958824	0.982353	0.970588	0.982353	0.976471
171	0.97076	0.976608	0.976608	0.959064	0.982456	0.97076	0.982456	0.976608
172	0.976744	0.97093	0.97093	0.959302	0.982558	0.97093	0.982558	0.97093
173	0.976879	0.971098	0.971098	0.959538	0.982659	0.971098	0.982659	0.982659
174	0.982759	0.965517	0.965517	0.954023	0.988506	0.971264	0.988506	0.982759
175	0.977143	0.965714	0.965714	0.96	0.982857	0.965714	0.982857	0.988571
176	0.982955	0.965909	0.965909	0.965909	0.982955	0.965909	0.982955	0.982955
177	0.988701	0.966102	0.966102	0.971751	0.977401	0.966102	0.977401	0.983051
178	0.988764	0.97191	0.97191	0.977528	0.977528	0.97191	0.977528	0.977528
179	0.988827	0.972067	0.977654	0.98324	0.977654	0.972067	0.977654	0.98324
180	0.988889	0.977778	0.977778	0.988889	0.983333	0.972222	0.977778	0.994444
181	0.98895	0.977901	0.977901	0.98895	0.983425	0.977901	0.983425	0.994475
182	0.994505	0.978022	0.978022	0.989011	0.989011	0.983516	0.989011	0.989011
183	0.994536	0.989071	0.989071	0.989071	1	0.989071	1	1
184	1	1	1	0.994565	1	1	1	1
185	1	1	1	1	1	1	1	1
186	1	1	1	1	1	1	1	1

## Sheet: AFX_CvsD
geneset_num	WAD	AD	FC	RP	modT	samT	shrT	ibmT
1	1	1	1	1	1	1	1	1
2	1	1	1	1	1	1	1	1
3	0.666667	0.666667	0.666667	0.666667	1	0.666667	1	0.666667
4	0.75	0.5	0.5	1	0.75	0.75	0.75	0.75
5	0.6	0.6	0.6	0.8	0.6	0.6	0.6	0.6
6	0.833333	0.833333	0.666667	0.833333	0.5	0.666667	0.5	0.5
7	0.857143	0.714286	0.714286	0.857143	0.428571	0.714286	0.428571	0.428571
8	0.75	0.875	0.875	0.75	0.75	0.875	0.75	0.5
9	0.666667	0.888889	0.888889	0.666667	0.666667	0.888889	0.666667	0.666667
10	0.7	1	1	0.7	0.8	1	0.8	0.7
11	0.727273	0.909091	0.909091	0.727273	0.818182	0.909091	0.727273	0.727273
12	0.666667	0.833333	0.833333	0.833333	0.833333	0.833333	0.833333	0.75
13	0.769231	0.769231	0.769231	0.846154	0.769231	0.769231	0.769231	0.769231
14	0.785714	0.785714	0.785714	0.857143	0.714286	0.785714	0.714286	0.785714
15	0.733333	0.8	0.8	0.933333	0.666667	0.8	0.666667	0.8
16	0.8125	0.875	0.875	0.9375	0.6875	0.8125	0.6875	0.75
17	0.823529	0.882353	0.882353	0.941176	0.705882	0.823529	0.705882	0.764706
18	0.833333	0.833333	0.833333	0.888889	0.666667	0.777778	0.666667	0.722222
19	0.842105	0.789474	0.789474	0.842105	0.631579	0.789474	0.631579	0.684211
20	0.85	0.75	0.75	0.85	0.6	0.75	0.6	0.7
21	0.809524	0.809524	0.809524	0.809524	0.619048	0.714286	0.666667	0.714286
22	0.772727	0.772727	0.772727	0.818182	0.636364	0.681818	0.636364	0.681818
23	0.782609	0.782609	0.782609	0.782609	0.608696	0.73913	0.652174	0.652174
24	0.791667	0.75	0.75	0.75	0.625	0.791667	0.666667	0.708333
25	0.8	0.76	0.76	0.76	0.68	0.76	0.68	0.68
26	0.807692	0.730769	0.730769	0.730769	0.692308	0.730769	0.692308	0.692308
27	0.851852	0.703704	0.703704	0.740741	0.703704	0.703704	0.703704	0.703704
28	0.857143	0.714286	0.714286	0.75	0.714286	0.678571	0.678571	0.75
29	0.827586	0.724138	0.724138	0.793103	0.689655	0.724138	0.724138	0.758621
30	0.866667	0.733333	0.7	0.833333	0.733333	0.7	0.733333	0.733333
31	0.83871	0.741935	0.741935	0.806452	0.709677	0.709677	0.741935	0.741935
32	0.875	0.71875	0.71875	0.78125	0.6875	0.71875	0.71875	0.75
33	0.878788	0.727273	0.727273	0.787879	0.666667	0.69697	0.69697	0.757576
34	0.941176	0.705882	0.705882	0.764706	0.647059	0.705882	0.676471	0.764706
35	0.914286	0.685714	0.685714	0.742857	0.685714	0.685714	0.714286	0.742857
36	0.916667	0.694444	0.666667	0.722222	0.666667	0.694444	0.694444	0.722222
37	0.891892	0.702703	0.702703	0.72973	0.648649	0.72973	0.702703	0.702703
38	0.921053	0.710526	0.710526	0.710526	0.684211	0.736842	0.684211	0.736842
39	0.897436	0.717949	0.692308	0.717949	0.666667	0.74359	0.666667	0.717949
40	0.875	0.725	0.75	0.7	0.675	0.75	0.7	0.7
41	0.853659	0.731707	0.756098	0.707317	0.658537	0.756098	0.682927	0.682927
42	0.833333	0.714286	0.761905	0.690476	0.690476	0.738095	0.690476	0.666667
43	0.860465	0.72093	0.744186	0.674419	0.697674	0.72093	0.697674	0.72093
44	0.863636	0.727273	0.727273	0.681818	0.681818	0.727273	0.681818	0.704545
45	0.866667	0.711111	0.755556	0.688889	0.666667	0.733333	0.666667	0.711111
46	0.869565	0.695652	0.76087	0.695652	0.652174	0.717391	0.652174	0.695652
47	0.87234	0.723404	0.765957	0.702128	0.638298	0.744681	0.659574	0.702128
48	0.854167	0.75	0.770833	0.729167	0.645833	0.770833	0.6875	0.729167
49	0.857143	0.77551	0.77551	0.755102	0.673469	0.755102	0.673469	0.734694
50	0.86	0.78	0.78	0.78	0.68	0.74	0.7	0.78
51	0.862745	0.784314	0.784314	0.764706	0.72549	0.745098	0.72549	0.803922
52	0.846154	0.769231	0.769231	0.769231	0.769231	0.769231	0.75	0.807692
53	0.830189	0.754717	0.773585	0.754717	0.792453	0.773585	0.754717	0.792453
54	0.833333	0.777778	0.796296	0.777778	0.796296	0.759259	0.777778	0.814815
55	0.818182	0.8	0.8	0.763636	0.781818	0.781818	0.8	0.818182
56	0.839286	0.803571	0.803571	0.785714	0.785714	0.785714	0.821429	0.821429
57	0.842105	0.807018	0.807018	0.77193	0.789474	0.789474	0.807018	0.807018
58	0.862069	0.810345	0.810345	0.793103	0.810345	0.810345	0.810345	0.793103
59	0.847458	0.830508	0.830508	0.79661	0.813559	0.813559	0.813559	0.813559
60	0.833333	0.816667	0.816667	0.783333	0.8	0.8	0.816667	0.833333
61	0.836066	0.852459	0.836066	0.786885	0.803279	0.819672	0.803279	0.836066
62	0.822581	0.83871	0.83871	0.790323	0.822581	0.806452	0.83871	0.822581
63	0.825397	0.84127	0.857143	0.825397	0.84127	0.825397	0.825397	0.825397
64	0.828125	0.84375	0.859375	0.828125	0.828125	0.828125	0.828125	0.828125
65	0.846154	0.861538	0.861538	0.815385	0.815385	0.846154	0.830769	0.830769
66	0.878788	0.848485	0.848485	0.833333	0.818182	0.863636	0.818182	0.818182
67	0.895522	0.835821	0.835821	0.820896	0.820896	0.880597	0.820896	0.820896
68	0.882353	0.838235	0.838235	0.808824	0.852941	0.867647	0.852941	0.808824
69	0.869565	0.84058	0.855072	0.84058	0.84058	0.898551	0.84058	0.811594
70	0.885714	0.857143	0.871429	0.857143	0.842857	0.9	0.842857	0.814286
71	0.901408	0.887324	0.887324	0.859155	0.84507	0.901408	0.859155	0.816901
72	0.902778	0.902778	0.902778	0.875	0.847222	0.902778	0.847222	0.819444
73	0.90411	0.917808	0.90411	0.890411	0.835616	0.90411	0.849315	0.835616
74	0.905405	0.905405	0.891892	0.891892	0.851351	0.891892	0.837838	0.837838
75	0.893333	0.893333	0.893333	0.88	0.84	0.88	0.826667	0.84
76	0.921053	0.881579	0.881579	0.868421	0.828947	0.868421	0.828947	0.842105
77	0.922078	0.87013	0.87013	0.87013	0.831169	0.883117	0.831169	0.87013
78	0.923077	0.871795	0.884615	0.884615	0.833333	0.884615	0.846154	0.858974
79	0.911392	0.860759	0.873418	0.873418	0.822785	0.873418	0.835443	0.860759
80	0.9	0.8625	0.8625	0.8625	0.8375	0.8625	0.8375	0.875
81	0.901235	0.864198	0.876543	0.864198	0.839506	0.851852	0.839506	0.876543
82	0.890244	0.890244	0.890244	0.878049	0.829268	0.865854	0.841463	0.865854
83	0.879518	0.879518	0.879518	0.86747	0.831325	0.86747	0.843373	0.86747
84	0.869048	0.880952	0.880952	0.880952	0.833333	0.869048	0.833333	0.857143
85	0.870588	0.882353	0.882353	0.882353	0.835294	0.870588	0.835294	0.847059
86	0.860465	0.872093	0.872093	0.883721	0.837209	0.883721	0.837209	0.837209
87	0.862069	0.885057	0.873563	0.908046	0.827586	0.885057	0.827586	0.850575
88	0.863636	0.875	0.863636	0.897727	0.829545	0.875	0.840909	0.840909
89	0.876404	0.88764	0.865169	0.88764	0.842697	0.876404	0.842697	0.842697
90	0.877778	0.888889	0.877778	0.877778	0.855556	0.866667	0.855556	0.855556
91	0.89011	0.89011	0.868132	0.868132	0.857143	0.879121	0.868132	0.857143
92	0.880435	0.880435	0.869565	0.880435	0.858696	0.869565	0.858696	0.869565
93	0.870968	0.88172	0.870968	0.870968	0.870968	0.860215	0.860215	0.870968
94	0.87234	0.87234	0.87234	0.87234	0.861702	0.851064	0.861702	0.861702
95	0.863158	0.873684	0.873684	0.863158	0.852632	0.852632	0.852632	0.852632
96	0.864583	0.875	0.875	0.864583	0.864583	0.864583	0.854167	0.854167
97	0.876289	0.886598	0.876289	0.865979	0.865979	0.876289	0.85567	0.85567
98	0.867347	0.887755	0.887755	0.867347	0.857143	0.877551	0.857143	0.867347
99	0.878788	0.888889	0.888889	0.858586	0.858586	0.888889	0.868687	0.868687
100	0.88	0.88	0.88	0.85	0.86	0.88	0.86	0.87
101	0.891089	0.871287	0.881188	0.851485	0.851485	0.881188	0.851485	0.871287
102	0.892157	0.862745	0.872549	0.852941	0.843137	0.882353	0.843137	0.862745
103	0.902913	0.864078	0.873786	0.854369	0.854369	0.893204	0.854369	0.854369
104	0.913462	0.884615	0.875	0.846154	0.855769	0.894231	0.855769	0.846154
105	0.914286	0.895238	0.87619	0.866667	0.857143	0.904762	0.857143	0.857143
106	0.933962	0.886792	0.877358	0.877358	0.858491	0.90566	0.858491	0.858491
107	0.934579	0.88785	0.88785	0.869159	0.869159	0.897196	0.869159	0.850467
108	0.925926	0.888889	0.888889	0.87963	0.87037	0.898148	0.87037	0.851852
109	0.926606	0.880734	0.880734	0.880734	0.862385	0.889908	0.862385	0.844037
110	0.927273	0.881818	0.881818	0.9	0.854545	0.890909	0.863636	0.836364
111	0.936937	0.873874	0.882883	0.90991	0.855856	0.891892	0.864865	0.846847
112	0.928571	0.875	0.875	0.910714	0.857143	0.901786	0.857143	0.848214
113	0.929204	0.884956	0.884956	0.902655	0.867257	0.893805	0.867257	0.840708
114	0.929825	0.885965	0.885965	0.912281	0.885965	0.894737	0.877193	0.850877
115	0.93913	0.886957	0.895652	0.904348	0.886957	0.904348	0.878261	0.86087
116	0.931034	0.896552	0.887931	0.896552	0.887931	0.905172	0.887931	0.87069
117	0.923077	0.888889	0.888889	0.905983	0.888889	0.897436	0.897436	0.871795
118	0.923729	0.889831	0.889831	0.898305	0.881356	0.889831	0.898305	0.864407
119	0.932773	0.890756	0.890756	0.890756	0.890756	0.882353	0.890756	0.87395
120	0.925	0.891667	0.891667	0.891667	0.883333	0.883333	0.883333	0.875
121	0.933884	0.884298	0.884298	0.884298	0.884298	0.876033	0.884298	0.876033
122	0.92623	0.885246	0.885246	0.901639	0.885246	0.877049	0.885246	0.885246
123	0.918699	0.878049	0.894309	0.902439	0.878049	0.878049	0.878049	0.902439
124	0.919355	0.870968	0.887097	0.91129	0.895161	0.887097	0.879032	0.91129
125	0.928	0.88	0.888	0.912	0.896	0.896	0.896	0.92
126	0.928571	0.896825	0.896825	0.912698	0.904762	0.904762	0.896825	0.912698
127	0.929134	0.897638	0.897638	0.913386	0.897638	0.905512	0.889764	0.905512
128	0.9375	0.898438	0.90625	0.90625	0.890625	0.90625	0.882812	0.90625
129	0.930233	0.906977	0.906977	0.914729	0.891473	0.899225	0.891473	0.899225
130	0.938462	0.9	0.907692	0.915385	0.884615	0.9	0.892308	0.9
131	0.938931	0.900763	0.900763	0.908397	0.89313	0.908397	0.900763	0.900763
132	0.939394	0.901515	0.901515	0.916667	0.901515	0.909091	0.901515	0.893939
133	0.947368	0.909774	0.917293	0.917293	0.909774	0.909774	0.909774	0.902256
134	0.955224	0.925373	0.925373	0.91791	0.910448	0.91791	0.910448	0.91791
135	0.955556	0.925926	0.933333	0.918519	0.918519	0.918519	0.911111	0.911111
136	0.963235	0.926471	0.926471	0.911765	0.926471	0.919118	0.911765	0.911765
137	0.963504	0.927007	0.919708	0.912409	0.927007	0.927007	0.905109	0.919708
138	0.963768	0.927536	0.927536	0.913043	0.92029	0.92029	0.913043	0.92029
139	0.964029	0.928058	0.935252	0.920863	0.928058	0.928058	0.928058	0.920863
140	0.957143	0.928571	0.928571	0.921429	0.928571	0.928571	0.928571	0.921429
141	0.964539	0.943262	0.929078	0.914894	0.929078	0.93617	0.929078	0.929078
142	0.964789	0.93662	0.93662	0.929577	0.93662	0.943662	0.929577	0.929577
143	0.972028	0.937063	0.937063	0.93007	0.937063	0.937063	0.93007	0.937063
144	0.965278	0.930556	0.930556	0.930556	0.9375	0.944444	0.9375	0.9375
145	0.965517	0.937931	0.944828	0.931034	0.931034	0.937931	0.931034	0.937931
146	0.958904	0.945205	0.945205	0.938356	0.938356	0.931507	0.931507	0.938356
147	0.965986	0.945578	0.945578	0.945578	0.931973	0.938776	0.931973	0.931973
148	0.966216	0.939189	0.945946	0.945946	0.932432	0.939189	0.932432	0.939189
149	0.959732	0.946309	0.946309	0.946309	0.926174	0.946309	0.926174	0.946309
150	0.96	0.94	0.946667	0.94	0.933333	0.946667	0.926667	0.946667
151	0.960265	0.94702	0.94702	0.940397	0.940397	0.94702	0.927152	0.940397
152	0.953947	0.947368	0.947368	0.953947	0.947368	0.953947	0.940789	0.940789
153	0.960784	0.954248	0.954248	0.954248	0.947712	0.954248	0.941176	0.934641
154	0.967532	0.954545	0.948052	0.954545	0.948052	0.948052	0.948052	0.941558
155	0.974194	0.948387	0.948387	0.954839	0.948387	0.941935	0.948387	0.948387
156	0.974359	0.942308	0.942308	0.948718	0.948718	0.942308	0.948718	0.955128
157	0.974522	0.942675	0.942675	0.949045	0.942675	0.936306	0.949045	0.949045
158	0.968354	0.936709	0.936709	0.955696	0.936709	0.93038	0.943038	0.949367
159	0.968553	0.937107	0.937107	0.949686	0.937107	0.937107	0.943396	0.943396
160	0.98125	0.9375	0.9375	0.95	0.9375	0.9375	0.9375	0.94375
161	0.981366	0.950311	0.950311	0.944099	0.950311	0.944099	0.944099	0.937888
162	0.981481	0.95679	0.95679	0.950617	0.950617	0.95679	0.950617	0.950617
163	0.98773	0.957055	0.957055	0.944785	0.957055	0.969325	0.96319	0.957055
164	0.987805	0.957317	0.957317	0.95122	0.957317	0.97561	0.963415	0.957317
165	0.993939	0.963636	0.963636	0.951515	0.963636	0.975758	0.963636	0.963636
166	0.987952	0.963855	0.957831	0.951807	0.96988	0.975904	0.96988	0.963855
167	0.982036	0.964072	0.958084	0.958084	0.976048	0.97006	0.976048	0.97006
168	0.982143	0.964286	0.958333	0.952381	0.970238	0.964286	0.970238	0.964286
169	0.976331	0.964497	0.964497	0.952663	0.964497	0.964497	0.964497	0.970414
170	0.982353	0.964706	0.958824	0.958824	0.970588	0.970588	0.970588	0.976471
171	0.982456	0.97076	0.97076	0.959064	0.964912	0.964912	0.964912	0.982456
172	0.988372	0.965116	0.965116	0.965116	0.959302	0.965116	0.959302	0.976744
173	0.988439	0.965318	0.959538	0.959538	0.959538	0.959538	0.959538	0.976879
174	0.982759	0.95977	0.95977	0.965517	0.965517	0.954023	0.971264	0.977011
175	0.982857	0.96	0.96	0.96	0.965714	0.96	0.971429	0.988571
176	0.982955	0.960227	0.960227	0.960227	0.965909	0.965909	0.965909	0.982955
177	0.983051	0.960452	0.960452	0.971751	0.966102	0.960452	0.966102	0.977401
178	0.988764	0.960674	0.960674	0.977528	0.960674	0.960674	0.960674	0.97191
179	0.988827	0.96648	0.972067	0.988827	0.972067	0.96648	0.972067	0.972067
180	0.983333	0.972222	0.977778	0.988889	0.977778	0.977778	0.977778	0.983333
181	0.983425	0.977901	0.977901	0.983425	0.977901	0.977901	0.977901	0.98895
182	0.994505	0.989011	0.989011	0.983516	0.989011	0.983516	0.989011	0.983516
183	1	0.989071	0.989071	0.983607	0.994536	0.989071	0.994536	0.989071
184	1	1	1	0.983696	1	1	1	1
185	1	1	1	0.994595	1	1	1	1
186	1	1	1	1	1	1	1	1

## Sheet: ABI_AvsB
geneset_num	WAD	AD	FC	RP	modT	samT	shrT	ibmT
1	1	0	0	0	1	0	1	1
2	0.5	0.5	0.5	0.5	0.5	0.5	0.5	0.5
3	0.333333	0.333333	0.666667	0.333333	0.333333	0.333333	0.333333	0.666667
4	0.5	0.75	1	0.75	0.5	0.5	0.5	0.75
5	0.8	0.8	0.8	1	0.6	0.8	0.8	0.8
6	1	0.833333	0.666667	0.833333	0.666667	1	0.666667	0.666667
7	0.857143	0.857143	0.857143	0.714286	0.714286	0.857143	0.857143	0.571429
8	0.75	0.875	0.875	0.75	0.625	0.875	0.75	0.5
9	0.666667	0.777778	0.888889	0.666667	0.777778	0.777778	0.666667	0.666667
10	0.6	0.7	0.8	0.7	0.8	0.8	0.7	0.8
11	0.636364	0.818182	0.818182	0.636364	0.727273	0.818182	0.818182	0.818182
12	0.666667	0.833333	0.75	0.666667	0.75	0.833333	0.75	0.75
13	0.769231	0.769231	0.692308	0.692308	0.769231	0.846154	0.692308	0.692308
14	0.785714	0.785714	0.714286	0.642857	0.714286	0.785714	0.714286	0.642857
15	0.8	0.8	0.666667	0.6	0.666667	0.8	0.733333	0.666667
16	0.8125	0.75	0.625	0.625	0.625	0.75	0.75	0.625
17	0.823529	0.705882	0.705882	0.647059	0.588235	0.705882	0.705882	0.588235
18	0.777778	0.666667	0.722222	0.666667	0.555556	0.666667	0.722222	0.611111
19	0.789474	0.631579	0.736842	0.736842	0.578947	0.631579	0.684211	0.578947
20	0.75	0.6	0.7	0.7	0.6	0.6	0.75	0.6
21	0.761905	0.571429	0.666667	0.714286	0.619048	0.666667	0.761905	0.571429
22	0.818182	0.545455	0.636364	0.681818	0.590909	0.636364	0.727273	0.545455
23	0.869565	0.565217	0.608696	0.652174	0.608696	0.652174	0.73913	0.608696
24	0.875	0.625	0.583333	0.666667	0.625	0.625	0.708333	0.666667
25	0.88	0.6	0.6	0.64	0.64	0.6	0.72	0.68
26	0.846154	0.653846	0.615385	0.653846	0.615385	0.576923	0.730769	0.653846
27	0.814815	0.666667	0.666667	0.62963	0.62963	0.592593	0.703704	0.62963
28	0.785714	0.678571	0.642857	0.678571	0.642857	0.607143	0.714286	0.642857
29	0.793103	0.655172	0.689655	0.689655	0.655172	0.655172	0.758621	0.689655
30	0.766667	0.666667	0.7	0.7	0.666667	0.666667	0.733333	0.7
31	0.774194	0.645161	0.677419	0.774194	0.677419	0.709677	0.709677	0.677419
32	0.75	0.6875	0.6875	0.75	0.6875	0.71875	0.6875	0.6875
33	0.757576	0.69697	0.666667	0.727273	0.666667	0.69697	0.666667	0.69697
34	0.794118	0.676471	0.647059	0.735294	0.676471	0.676471	0.676471	0.705882
35	0.771429	0.657143	0.628571	0.742857	0.685714	0.714286	0.685714	0.714286
36	0.777778	0.638889	0.638889	0.722222	0.694444	0.694444	0.666667	0.75
37	0.783784	0.621622	0.648649	0.72973	0.702703	0.675676	0.648649	0.783784
38	0.763158	0.657895	0.657895	0.710526	0.710526	0.684211	0.631579	0.789474
39	0.769231	0.666667	0.666667	0.692308	0.717949	0.692308	0.666667	0.794872
40	0.75	0.65	0.65	0.675	0.725	0.675	0.675	0.8
41	0.731707	0.634146	0.634146	0.731707	0.707317	0.658537	0.658537	0.804878
42	0.761905	0.642857	0.619048	0.738095	0.690476	0.666667	0.642857	0.809524
43	0.744186	0.627907	0.627907	0.72093	0.72093	0.674419	0.674419	0.837209
44	0.75	0.636364	0.636364	0.704545	0.772727	0.681818	0.704545	0.840909
45	0.777778	0.666667	0.644444	0.733333	0.777778	0.688889	0.711111	0.822222
46	0.76087	0.652174	0.652174	0.717391	0.782609	0.695652	0.717391	0.804348
47	0.765957	0.659574	0.659574	0.702128	0.765957	0.702128	0.702128	0.787234
48	0.75	0.6875	0.645833	0.729167	0.770833	0.708333	0.708333	0.770833
49	0.755102	0.693878	0.653061	0.734694	0.77551	0.693878	0.714286	0.755102
50	0.76	0.7	0.66	0.72	0.76	0.68	0.72	0.74
51	0.745098	0.686275	0.647059	0.705882	0.745098	0.686275	0.72549	0.745098
52	0.75	0.673077	0.653846	0.730769	0.730769	0.673077	0.730769	0.75
53	0.754717	0.679245	0.660377	0.716981	0.716981	0.679245	0.716981	0.735849
54	0.777778	0.666667	0.648148	0.722222	0.703704	0.685185	0.740741	0.722222
55	0.8	0.654545	0.672727	0.745455	0.727273	0.709091	0.745455	0.709091
56	0.803571	0.678571	0.660714	0.75	0.714286	0.696429	0.732143	0.714286
57	0.789474	0.684211	0.666667	0.77193	0.719298	0.684211	0.736842	0.736842
58	0.775862	0.706897	0.655172	0.758621	0.724138	0.689655	0.741379	0.741379
59	0.79661	0.711864	0.661017	0.745763	0.711864	0.677966	0.745763	0.728814
60	0.8	0.75	0.65	0.75	0.733333	0.683333	0.766667	0.75
61	0.803279	0.737705	0.639344	0.737705	0.737705	0.721311	0.786885	0.737705
62	0.790323	0.741935	0.677419	0.758065	0.725806	0.725806	0.774194	0.725806
63	0.777778	0.730159	0.714286	0.777778	0.761905	0.714286	0.777778	0.730159
64	0.78125	0.75	0.734375	0.796875	0.765625	0.71875	0.765625	0.75
65	0.769231	0.738462	0.723077	0.8	0.753846	0.723077	0.784615	0.769231
66	0.772727	0.727273	0.727273	0.818182	0.742424	0.727273	0.772727	0.772727
67	0.791045	0.746269	0.731343	0.80597	0.761194	0.731343	0.776119	0.761194
68	0.808824	0.75	0.720588	0.823529	0.779412	0.75	0.779412	0.764706
69	0.811594	0.753623	0.724638	0.84058	0.782609	0.73913	0.782609	0.768116
70	0.814286	0.771429	0.757143	0.842857	0.785714	0.757143	0.785714	0.771429
71	0.816901	0.788732	0.760563	0.830986	0.774648	0.788732	0.788732	0.774648
72	0.819444	0.791667	0.777778	0.819444	0.777778	0.777778	0.805556	0.777778
73	0.821918	0.808219	0.794521	0.821918	0.794521	0.780822	0.794521	0.780822
74	0.810811	0.810811	0.797297	0.837838	0.810811	0.797297	0.797297	0.797297
75	0.826667	0.813333	0.8	0.853333	0.813333	0.8	0.8	0.813333
76	0.828947	0.815789	0.789474	0.842105	0.815789	0.802632	0.815789	0.828947
77	0.831169	0.831169	0.779221	0.844156	0.831169	0.831169	0.818182	0.844156
78	0.846154	0.833333	0.807692	0.858974	0.846154	0.846154	0.820513	0.833333
79	0.835443	0.835443	0.822785	0.860759	0.835443	0.835443	0.822785	0.835443
80	0.8375	0.85	0.8125	0.875	0.825	0.8375	0.825	0.85
81	0.82716	0.851852	0.814815	0.864198	0.82716	0.839506	0.82716	0.851852
82	0.817073	0.865854	0.804878	0.878049	0.841463	0.829268	0.817073	0.853659
83	0.819277	0.855422	0.807229	0.879518	0.855422	0.843373	0.831325	0.86747
84	0.821429	0.857143	0.821429	0.904762	0.845238	0.857143	0.833333	0.857143
85	0.847059	0.858824	0.835294	0.905882	0.847059	0.858824	0.847059	0.858824
86	0.860465	0.860465	0.837209	0.895349	0.848837	0.848837	0.848837	0.872093
87	0.862069	0.885057	0.83908	0.885057	0.862069	0.83908	0.873563	0.873563
88	0.863636	0.875	0.840909	0.886364	0.863636	0.829545	0.875	0.875
89	0.876404	0.865169	0.842697	0.876404	0.865169	0.820225	0.898876	0.865169
90	0.877778	0.855556	0.855556	0.866667	0.866667	0.822222	0.9	0.855556
91	0.868132	0.846154	0.857143	0.857143	0.857143	0.813187	0.912088	0.857143
92	0.880435	0.836957	0.858696	0.858696	0.880435	0.804348	0.913043	0.847826
93	0.88172	0.849462	0.849462	0.849462	0.870968	0.817204	0.913978	0.860215
94	0.882979	0.840426	0.851064	0.840426	0.87234	0.840426	0.904255	0.861702
95	0.884211	0.842105	0.852632	0.842105	0.884211	0.842105	0.905263	0.852632
96	0.90625	0.833333	0.854167	0.84375	0.885417	0.833333	0.895833	0.854167
97	0.917526	0.85567	0.85567	0.835052	0.896907	0.835052	0.886598	0.85567
98	0.908163	0.857143	0.857143	0.836735	0.897959	0.836735	0.877551	0.846939
99	0.909091	0.868687	0.848485	0.848485	0.888889	0.828283	0.868687	0.858586
100	0.9	0.87	0.85	0.85	0.89	0.84	0.88	0.87
101	0.910891	0.881188	0.851485	0.861386	0.881188	0.861386	0.881188	0.881188
102	0.901961	0.882353	0.862745	0.862745	0.882353	0.872549	0.901961	0.882353
103	0.893204	0.873786	0.854369	0.864078	0.893204	0.864078	0.912621	0.883495
104	0.884615	0.875	0.846154	0.865385	0.884615	0.865385	0.913462	0.875
105	0.895238	0.866667	0.847619	0.857143	0.885714	0.866667	0.92381	0.87619
106	0.886792	0.858491	0.839623	0.858491	0.886792	0.858491	0.915094	0.886792
107	0.897196	0.859813	0.841121	0.850467	0.878505	0.859813	0.906542	0.88785
108	0.888889	0.87037	0.833333	0.861111	0.87963	0.861111	0.907407	0.888889
109	0.889908	0.862385	0.834862	0.862385	0.87156	0.862385	0.917431	0.889908
110	0.9	0.854545	0.836364	0.863636	0.863636	0.863636	0.909091	0.890909
111	0.891892	0.855856	0.837838	0.864865	0.882883	0.864865	0.900901	0.891892
112	0.892857	0.848214	0.830357	0.857143	0.875	0.857143	0.919643	0.883929
113	0.884956	0.840708	0.840708	0.876106	0.876106	0.867257	0.911504	0.893805
114	0.903509	0.833333	0.833333	0.868421	0.894737	0.868421	0.912281	0.885965
115	0.895652	0.843478	0.843478	0.86087	0.895652	0.869565	0.913043	0.904348
116	0.896552	0.836207	0.836207	0.853448	0.905172	0.87069	0.905172	0.913793
117	0.905983	0.854701	0.82906	0.863248	0.897436	0.871795	0.905983	0.91453
118	0.90678	0.855932	0.822034	0.855932	0.889831	0.881356	0.915254	0.923729
119	0.907563	0.848739	0.831933	0.865546	0.882353	0.882353	0.907563	0.92437
120	0.908333	0.841667	0.841667	0.866667	0.883333	0.883333	0.9	0.916667
121	0.917355	0.842975	0.842975	0.867769	0.892562	0.884298	0.900826	0.909091
122	0.909836	0.852459	0.836066	0.868852	0.901639	0.877049	0.901639	0.909836
123	0.910569	0.853659	0.837398	0.878049	0.894309	0.878049	0.910569	0.910569
124	0.91129	0.862903	0.83871	0.887097	0.903226	0.879032	0.903226	0.919355
125	0.912	0.864	0.832	0.896	0.912	0.896	0.904	0.912
126	0.912698	0.873016	0.84127	0.888889	0.928571	0.904762	0.912698	0.912698
127	0.913386	0.88189	0.850394	0.889764	0.937008	0.913386	0.913386	0.92126
128	0.914062	0.890625	0.859375	0.898438	0.929688	0.921875	0.914062	0.921875
129	0.922481	0.883721	0.868217	0.899225	0.922481	0.922481	0.914729	0.922481
130	0.930769	0.892308	0.876923	0.907692	0.923077	0.915385	0.923077	0.923077
131	0.931298	0.89313	0.885496	0.908397	0.923664	0.916031	0.931298	0.923664
132	0.924242	0.886364	0.893939	0.924242	0.924242	0.924242	0.931818	0.924242
133	0.932331	0.887218	0.902256	0.932331	0.924812	0.917293	0.932331	0.932331
134	0.932836	0.88806	0.910448	0.925373	0.925373	0.910448	0.940299	0.932836
135	0.940741	0.896296	0.918519	0.933333	0.925926	0.911111	0.940741	0.940741
136	0.948529	0.897059	0.911765	0.933824	0.933824	0.919118	0.933824	0.941176
137	0.948905	0.905109	0.912409	0.934307	0.934307	0.927007	0.941606	0.941606
138	0.956522	0.92029	0.905797	0.934783	0.927536	0.927536	0.934783	0.942029
139	0.956835	0.928058	0.906475	0.935252	0.920863	0.935252	0.928058	0.942446
140	0.957143	0.928571	0.907143	0.928571	0.921429	0.928571	0.935714	0.95
141	0.957447	0.943262	0.914894	0.921986	0.914894	0.93617	0.93617	0.943262
142	0.964789	0.950704	0.915493	0.922535	0.915493	0.929577	0.93662	0.943662
143	0.958042	0.944056	0.923077	0.93007	0.916084	0.93007	0.93007	0.951049
144	0.951389	0.951389	0.930556	0.9375	0.923611	0.930556	0.930556	0.951389
145	0.958621	0.944828	0.931034	0.951724	0.937931	0.924138	0.924138	0.951724
146	0.958904	0.952055	0.931507	0.952055	0.938356	0.931507	0.931507	0.952055
147	0.959184	0.952381	0.945578	0.945578	0.931973	0.931973	0.92517	0.945578
148	0.952703	0.959459	0.952703	0.952703	0.932432	0.945946	0.932432	0.952703
149	0.95302	0.959732	0.95302	0.95302	0.946309	0.946309	0.946309	0.959732
150	0.953333	0.966667	0.946667	0.96	0.953333	0.96	0.953333	0.966667
151	0.953642	0.960265	0.953642	0.960265	0.953642	0.960265	0.94702	0.966887
152	0.960526	0.953947	0.953947	0.967105	0.960526	0.960526	0.947368	0.973684
153	0.954248	0.947712	0.947712	0.96732	0.960784	0.954248	0.947712	0.973856
154	0.948052	0.948052	0.954545	0.961039	0.967532	0.961039	0.948052	0.974026
155	0.941935	0.948387	0.954839	0.967742	0.967742	0.96129	0.954839	0.980645
156	0.955128	0.955128	0.967949	0.974359	0.974359	0.961538	0.955128	0.974359
157	0.955414	0.968153	0.961783	0.968153	0.974522	0.955414	0.955414	0.974522
158	0.962025	0.968354	0.962025	0.974684	0.974684	0.962025	0.955696	0.968354
159	0.968553	0.962264	0.968553	0.974843	0.974843	0.962264	0.968553	0.968553
160	0.96875	0.96875	0.96875	0.975	0.96875	0.95625	0.96875	0.975
161	0.968944	0.975155	0.968944	0.975155	0.968944	0.950311	0.962733	0.975155
162	0.969136	0.975309	0.975309	0.975309	0.969136	0.950617	0.962963	0.975309
163	0.969325	0.969325	0.97546	0.97546	0.97546	0.957055	0.969325	0.97546
164	0.969512	0.969512	0.97561	0.981707	0.97561	0.963415	0.969512	0.97561
165	0.963636	0.969697	0.975758	0.981818	0.969697	0.963636	0.975758	0.969697
166	0.96988	0.96988	0.981928	0.981928	0.96988	0.957831	0.975904	0.975904
167	0.97006	0.97006	0.976048	0.976048	0.976048	0.958084	0.97006	0.976048
168	0.982143	0.97619	0.97619	0.982143	0.97619	0.970238	0.970238	0.97619
169	0.982249	0.970414	0.970414	0.982249	0.970414	0.976331	0.976331	0.982249
170	0.982353	0.976471	0.976471	0.976471	0.976471	0.970588	0.982353	0.982353
171	0.994152	0.976608	0.982456	0.976608	0.976608	0.97076	0.982456	0.988304
172	0.994186	0.97093	0.976744	0.982558	0.976744	0.976744	0.982558	0.982558
173	0.988439	0.976879	0.976879	0.976879	0.982659	0.982659	0.976879	0.988439
174	0.988506	0.977011	0.971264	0.971264	0.982759	0.977011	0.971264	0.982759
175	0.988571	0.977143	0.977143	0.977143	0.977143	0.971429	0.977143	0.982857
176	0.982955	0.982955	0.977273	0.977273	0.971591	0.977273	0.971591	0.977273
177	0.983051	0.983051	0.983051	0.977401	0.977401	0.977401	0.971751	0.977401
178	0.983146	0.983146	0.983146	0.983146	0.977528	0.97191	0.983146	0.977528
179	0.98324	0.988827	0.98324	0.98324	0.98324	0.98324	0.98324	0.98324
180	0.983333	0.988889	0.983333	0.988889	0.977778	0.988889	0.983333	0.977778
181	0.98895	0.983425	0.983425	0.983425	0.972376	0.983425	0.977901	0.983425
182	0.989011	0.983516	0.983516	0.989011	0.972527	0.994505	0.983516	0.989011
183	0.994536	0.989071	0.989071	1	0.983607	0.994536	0.989071	0.983607
184	1	0.994565	0.994565	1	0.994565	0.994565	1	0.994565
185	1	0.994595	0.994595	0.994595	1	0.994595	1	1
186	1	1	1	1	1	1	1	1

## Sheet: ABI_CvsD
geneset_num	WAD	AD	FC	RP	modT	samT	shrT	ibmT
1	1	0	0	0	1	0	0	1
2	0.5	0	0	0	0.5	0.5	0.5	0.5
3	0.666667	0.666667	0.333333	0.666667	0.666667	0.333333	0.666667	0.666667
4	0.5	0.75	0.75	0.75	0.5	0.75	0.5	0.5
5	0.6	0.6	0.6	0.6	0.6	0.6	0.6	0.6
6	0.666667	0.5	0.5	0.666667	0.5	0.666667	0.5	0.5
7	1	0.571429	0.428571	0.571429	0.571429	0.571429	0.714286	0.571429
8	0.875	0.5	0.375	0.625	0.75	0.625	0.75	0.625
9	0.888889	0.444444	0.555556	0.666667	0.888889	0.777778	0.888889	0.666667
10	0.8	0.4	0.5	0.6	0.8	0.7	0.9	0.8
11	0.727273	0.454545	0.454545	0.545455	0.727273	0.636364	0.818182	0.727273
12	0.75	0.5	0.416667	0.666667	0.75	0.666667	0.75	0.75
13	0.769231	0.538462	0.461538	0.615385	0.769231	0.692308	0.769231	0.769231
14	0.714286	0.642857	0.428571	0.642857	0.714286	0.642857	0.785714	0.714286
15	0.666667	0.6	0.4	0.666667	0.666667	0.6	0.8	0.666667
16	0.625	0.5625	0.375	0.625	0.6875	0.625	0.75	0.625
17	0.647059	0.529412	0.470588	0.647059	0.764706	0.588235	0.705882	0.705882
18	0.777778	0.5	0.5	0.666667	0.722222	0.555556	0.666667	0.722222
19	0.789474	0.526316	0.526316	0.631579	0.684211	0.526316	0.684211	0.736842
20	0.75	0.6	0.6	0.65	0.65	0.55	0.65	0.75
21	0.714286	0.619048	0.619048	0.666667	0.619048	0.571429	0.619048	0.714286
22	0.681818	0.590909	0.636364	0.636364	0.636364	0.545455	0.590909	0.727273
23	0.652174	0.565217	0.608696	0.652174	0.608696	0.565217	0.608696	0.695652
24	0.666667	0.541667	0.625	0.625	0.666667	0.541667	0.666667	0.708333
25	0.64	0.52	0.6	0.6	0.64	0.6	0.72	0.68
26	0.653846	0.5	0.576923	0.615385	0.730769	0.576923	0.692308	0.692308
27	0.740741	0.518519	0.555556	0.62963	0.703704	0.555556	0.666667	0.703704
28	0.714286	0.535714	0.535714	0.642857	0.678571	0.535714	0.678571	0.678571
29	0.689655	0.517241	0.551724	0.62069	0.724138	0.517241	0.655172	0.689655
30	0.7	0.5	0.533333	0.6	0.7	0.5	0.633333	0.7
31	0.677419	0.483871	0.548387	0.580645	0.709677	0.483871	0.645161	0.741935
32	0.6875	0.46875	0.5625	0.59375	0.71875	0.5	0.625	0.75
33	0.69697	0.484848	0.545455	0.575758	0.757576	0.484848	0.666667	0.757576
34	0.705882	0.470588	0.529412	0.558824	0.735294	0.470588	0.705882	0.764706
35	0.742857	0.457143	0.542857	0.542857	0.742857	0.485714	0.685714	0.771429
36	0.75	0.444444	0.555556	0.555556	0.722222	0.472222	0.694444	0.75
37	0.756757	0.486486	0.540541	0.567568	0.72973	0.459459	0.675676	0.72973
38	0.763158	0.5	0.552632	0.552632	0.710526	0.473684	0.684211	0.736842
39	0.74359	0.512821	0.564103	0.615385	0.717949	0.487179	0.717949	0.717949
40	0.725	0.525	0.55	0.6	0.7	0.525	0.725	0.725
41	0.707317	0.536585	0.560976	0.609756	0.707317	0.536585	0.731707	0.707317
42	0.690476	0.571429	0.571429	0.619048	0.690476	0.571429	0.738095	0.714286
43	0.674419	0.581395	0.55814	0.627907	0.697674	0.55814	0.744186	0.697674
44	0.681818	0.590909	0.545455	0.613636	0.727273	0.545455	0.75	0.727273
45	0.666667	0.6	0.555556	0.622222	0.755556	0.555556	0.755556	0.755556
46	0.695652	0.586957	0.543478	0.608696	0.76087	0.565217	0.73913	0.73913
47	0.680851	0.574468	0.531915	0.638298	0.744681	0.595745	0.744681	0.765957
48	0.708333	0.583333	0.583333	0.6875	0.75	0.625	0.729167	0.791667
49	0.734694	0.591837	0.591837	0.673469	0.734694	0.673469	0.714286	0.795918
50	0.74	0.6	0.6	0.66	0.76	0.68	0.72	0.8
51	0.72549	0.627451	0.627451	0.647059	0.745098	0.705882	0.72549	0.784314
52	0.711538	0.653846	0.634615	0.653846	0.75	0.711538	0.730769	0.769231
53	0.716981	0.641509	0.641509	0.641509	0.773585	0.716981	0.754717	0.773585
54	0.722222	0.648148	0.62963	0.648148	0.759259	0.703704	0.740741	0.777778
55	0.727273	0.672727	0.636364	0.672727	0.763636	0.690909	0.745455	0.781818
56	0.75	0.678571	0.642857	0.714286	0.75	0.696429	0.732143	0.767857
57	0.736842	0.701754	0.666667	0.701754	0.754386	0.684211	0.719298	0.77193
58	0.724138	0.724138	0.655172	0.706897	0.741379	0.706897	0.706897	0.758621
59	0.711864	0.728814	0.661017	0.711864	0.728814	0.694915	0.694915	0.745763
60	0.716667	0.716667	0.65	0.716667	0.733333	0.7	0.716667	0.75
61	0.721311	0.704918	0.655738	0.721311	0.737705	0.688525	0.704918	0.754098
62	0.709677	0.693548	0.677419	0.741935	0.758065	0.693548	0.709677	0.741935
63	0.730159	0.698413	0.714286	0.761905	0.746032	0.68254	0.714286	0.730159
64	0.734375	0.6875	0.703125	0.75	0.734375	0.671875	0.703125	0.734375
65	0.738462	0.676923	0.707692	0.753846	0.723077	0.661538	0.723077	0.753846
66	0.742424	0.681818	0.712121	0.742424	0.727273	0.666667	0.727273	0.757576
67	0.731343	0.671642	0.716418	0.731343	0.731343	0.671642	0.746269	0.761194
68	0.735294	0.691176	0.720588	0.735294	0.735294	0.661765	0.75	0.764706
69	0.753623	0.710145	0.710145	0.73913	0.73913	0.695652	0.73913	0.768116
70	0.757143	0.7	0.714286	0.757143	0.728571	0.7	0.728571	0.771429
71	0.746479	0.704225	0.71831	0.774648	0.732394	0.704225	0.732394	0.760563
72	0.763889	0.722222	0.722222	0.791667	0.736111	0.708333	0.736111	0.75
73	0.780822	0.726027	0.712329	0.780822	0.726027	0.726027	0.726027	0.753425
74	0.77027	0.72973	0.702703	0.797297	0.743243	0.72973	0.72973	0.756757
75	0.786667	0.733333	0.706667	0.813333	0.76	0.733333	0.733333	0.76
76	0.789474	0.736842	0.710526	0.815789	0.776316	0.736842	0.723684	0.776316
77	0.805195	0.753247	0.714286	0.831169	0.766234	0.753247	0.727273	0.779221
78	0.794872	0.74359	0.717949	0.833333	0.75641	0.74359	0.730769	0.782051
79	0.797468	0.746835	0.721519	0.835443	0.772152	0.759494	0.746835	0.78481
80	0.7875	0.7375	0.7375	0.8375	0.7875	0.7625	0.75	0.7875
81	0.777778	0.740741	0.740741	0.82716	0.777778	0.765432	0.753086	0.790123
82	0.780488	0.756098	0.756098	0.829268	0.780488	0.768293	0.780488	0.804878
83	0.783133	0.746988	0.759036	0.819277	0.771084	0.771084	0.771084	0.807229
84	0.809524	0.738095	0.761905	0.809524	0.761905	0.77381	0.797619	0.809524
85	0.811765	0.741176	0.764706	0.811765	0.764706	0.776471	0.788235	0.811765
86	0.825581	0.744186	0.755814	0.825581	0.767442	0.767442	0.790698	0.802326
87	0.816092	0.735632	0.770115	0.827586	0.770115	0.770115	0.781609	0.793103
88	0.818182	0.738636	0.761364	0.829545	0.772727	0.772727	0.772727	0.784091
89	0.808989	0.741573	0.752809	0.842697	0.775281	0.775281	0.764045	0.775281
90	0.811111	0.744444	0.744444	0.844444	0.788889	0.777778	0.755556	0.766667
91	0.813187	0.747253	0.747253	0.857143	0.791209	0.769231	0.758242	0.769231
92	0.826087	0.76087	0.73913	0.858696	0.782609	0.782609	0.771739	0.782609
93	0.827957	0.774194	0.731183	0.849462	0.784946	0.784946	0.774194	0.784946
94	0.829787	0.765957	0.744681	0.840426	0.776596	0.776596	0.776596	0.787234
95	0.831579	0.778947	0.757895	0.842105	0.789474	0.778947	0.778947	0.778947
96	0.84375	0.78125	0.75	0.84375	0.791667	0.791667	0.78125	0.78125
97	0.835052	0.783505	0.752577	0.845361	0.793814	0.804124	0.793814	0.804124
98	0.836735	0.785714	0.765306	0.846939	0.795918	0.795918	0.806122	0.806122
99	0.848485	0.787879	0.787879	0.838384	0.808081	0.808081	0.818182	0.808081
100	0.84	0.78	0.8	0.83	0.82	0.8	0.83	0.81
101	0.851485	0.782178	0.80198	0.841584	0.831683	0.80198	0.831683	0.811881
102	0.852941	0.794118	0.823529	0.843137	0.823529	0.813725	0.833333	0.813725
103	0.854369	0.796117	0.825243	0.854369	0.825243	0.815534	0.854369	0.815534
104	0.865385	0.807692	0.826923	0.865385	0.836538	0.826923	0.855769	0.836538
105	0.87619	0.819048	0.819048	0.857143	0.838095	0.828571	0.866667	0.847619
106	0.896226	0.820755	0.830189	0.858491	0.849057	0.830189	0.858491	0.867925
107	0.88785	0.831776	0.841121	0.859813	0.850467	0.82243	0.869159	0.869159
108	0.888889	0.824074	0.833333	0.851852	0.861111	0.824074	0.87963	0.87963
109	0.889908	0.816514	0.834862	0.844037	0.87156	0.834862	0.880734	0.880734
110	0.890909	0.809091	0.836364	0.854545	0.863636	0.827273	0.881818	0.881818
111	0.882883	0.81982	0.846847	0.846847	0.873874	0.828829	0.873874	0.882883
112	0.883929	0.8125	0.857143	0.848214	0.875	0.830357	0.883929	0.892857
113	0.876106	0.80531	0.858407	0.858407	0.876106	0.831858	0.902655	0.893805
114	0.877193	0.798246	0.850877	0.850877	0.885965	0.824561	0.894737	0.894737
115	0.886957	0.8	0.843478	0.86087	0.886957	0.826087	0.895652	0.904348
116	0.887931	0.818966	0.836207	0.862069	0.87931	0.818966	0.896552	0.905172
117	0.888889	0.820513	0.82906	0.863248	0.897436	0.82906	0.897436	0.91453
118	0.881356	0.822034	0.830508	0.872881	0.90678	0.830508	0.90678	0.923729
119	0.890756	0.815126	0.840336	0.865546	0.907563	0.831933	0.907563	0.915966
120	0.9	0.808333	0.841667	0.866667	0.916667	0.833333	0.908333	0.925
121	0.909091	0.826446	0.85124	0.867769	0.909091	0.842975	0.917355	0.92562
122	0.901639	0.827869	0.852459	0.868852	0.918033	0.844262	0.918033	0.934426
123	0.902439	0.837398	0.853659	0.886179	0.926829	0.837398	0.918699	0.926829
124	0.903226	0.846774	0.854839	0.887097	0.927419	0.83871	0.919355	0.927419
125	0.904	0.84	0.864	0.888	0.936	0.84	0.928	0.936
126	0.912698	0.849206	0.880952	0.880952	0.936508	0.833333	0.920635	0.928571
127	0.905512	0.858268	0.889764	0.88189	0.929134	0.834646	0.929134	0.929134
128	0.90625	0.851562	0.890625	0.890625	0.921875	0.835938	0.921875	0.929688
129	0.906977	0.852713	0.891473	0.899225	0.914729	0.837209	0.930233	0.930233
130	0.907692	0.853846	0.884615	0.907692	0.915385	0.838462	0.923077	0.930769
131	0.908397	0.862595	0.885496	0.900763	0.916031	0.854962	0.923664	0.938931
132	0.909091	0.871212	0.893939	0.901515	0.916667	0.856061	0.924242	0.939394
133	0.917293	0.879699	0.894737	0.909774	0.909774	0.857143	0.924812	0.93985
134	0.91791	0.880597	0.88806	0.910448	0.910448	0.873134	0.925373	0.932836
135	0.925926	0.881481	0.888889	0.918519	0.911111	0.874074	0.925926	0.925926
136	0.933824	0.889706	0.882353	0.919118	0.911765	0.875	0.926471	0.919118
137	0.934307	0.89781	0.883212	0.927007	0.912409	0.883212	0.919708	0.912409
138	0.927536	0.905797	0.876812	0.934783	0.905797	0.884058	0.913043	0.913043
139	0.920863	0.906475	0.884892	0.942446	0.899281	0.892086	0.906475	0.913669
140	0.921429	0.9	0.885714	0.942857	0.9	0.907143	0.907143	0.907143
141	0.921986	0.900709	0.886525	0.93617	0.900709	0.914894	0.921986	0.907801
142	0.915493	0.901408	0.887324	0.943662	0.901408	0.908451	0.922535	0.908451
143	0.916084	0.902098	0.895105	0.958042	0.916084	0.902098	0.923077	0.909091
144	0.909722	0.909722	0.895833	0.951389	0.916667	0.895833	0.923611	0.909722
145	0.910345	0.917241	0.896552	0.951724	0.931034	0.896552	0.924138	0.910345
146	0.910959	0.917808	0.89726	0.952055	0.931507	0.90411	0.924658	0.917808
147	0.918367	0.918367	0.891156	0.959184	0.938776	0.897959	0.931973	0.918367
148	0.918919	0.925676	0.891892	0.959459	0.939189	0.905405	0.932432	0.918919
149	0.919463	0.919463	0.892617	0.95302	0.939597	0.90604	0.939597	0.926174
150	0.92	0.92	0.9	0.946667	0.946667	0.92	0.94	0.933333
151	0.92053	0.92053	0.900662	0.940397	0.940397	0.927152	0.940397	0.940397
152	0.921053	0.914474	0.907895	0.934211	0.947368	0.927632	0.940789	0.947368
153	0.915033	0.921569	0.901961	0.941176	0.941176	0.934641	0.941176	0.947712
154	0.915584	0.928571	0.915584	0.941558	0.941558	0.928571	0.941558	0.948052
155	0.929032	0.929032	0.916129	0.935484	0.941935	0.935484	0.941935	0.948387
156	0.935897	0.935897	0.916667	0.935897	0.935897	0.942308	0.935897	0.948718
157	0.942675	0.936306	0.929936	0.942675	0.936306	0.949045	0.936306	0.949045
158	0.955696	0.936709	0.93038	0.949367	0.943038	0.949367	0.936709	0.949367
159	0.955975	0.943396	0.937107	0.943396	0.937107	0.955975	0.949686	0.949686
160	0.9625	0.94375	0.9375	0.95	0.94375	0.95	0.94375	0.9625
161	0.962733	0.950311	0.944099	0.950311	0.950311	0.944099	0.944099	0.968944
162	0.962963	0.962963	0.950617	0.950617	0.95679	0.950617	0.938272	0.962963
163	0.96319	0.957055	0.95092	0.95092	0.96319	0.95092	0.93865	0.96319
164	0.963415	0.963415	0.95122	0.957317	0.963415	0.957317	0.939024	0.957317
165	0.963636	0.963636	0.951515	0.969697	0.957576	0.957576	0.939394	0.957576
166	0.963855	0.963855	0.951807	0.981928	0.957831	0.957831	0.945783	0.951807
167	0.958084	0.958084	0.946108	0.988024	0.958084	0.964072	0.946108	0.958084
168	0.958333	0.952381	0.946429	0.994048	0.958333	0.964286	0.952381	0.958333
169	0.964497	0.946746	0.946746	0.988166	0.95858	0.964497	0.952663	0.95858
170	0.964706	0.958824	0.947059	0.982353	0.958824	0.958824	0.958824	0.964706
171	0.97076	0.959064	0.94152	0.976608	0.959064	0.953216	0.959064	0.964912
172	0.976744	0.959302	0.947674	0.97093	0.959302	0.947674	0.959302	0.97093
173	0.971098	0.953757	0.953757	0.965318	0.953757	0.953757	0.959538	0.965318
174	0.965517	0.954023	0.95977	0.977011	0.954023	0.954023	0.954023	0.965517
175	0.971429	0.948571	0.96	0.971429	0.954286	0.96	0.948571	0.96
176	0.971591	0.954545	0.960227	0.977273	0.948864	0.960227	0.954545	0.965909
177	0.977401	0.966102	0.960452	0.977401	0.954802	0.960452	0.954802	0.966102
178	0.977528	0.966292	0.966292	0.983146	0.955056	0.955056	0.955056	0.966292
179	0.988827	0.96648	0.972067	0.98324	0.955307	0.960894	0.960894	0.96648
180	0.983333	0.972222	0.977778	0.988889	0.966667	0.972222	0.961111	0.966667
181	0.983425	0.977901	0.983425	0.983425	0.961326	0.977901	0.966851	0.972376
182	0.983516	0.983516	0.983516	0.994505	0.972527	0.978022	0.978022	0.978022
183	0.989071	0.989071	0.989071	0.994536	0.978142	0.989071	0.989071	0.978142
184	0.98913	1	0.98913	0.98913	0.98913	0.994565	0.98913	0.98913
185	1	1	1	1	1	1	1	1
186	1	1	1	1	1	1	1	1

## Sheet: AG1_AvsB
geneset_num	WAD	AD	FC	RP	modT	samT	shrT	ibmT
1	1	1	1	0	0	1	1	0
2	1	0.5	0.5	0.5	1	0.5	1	1
3	1	0.333333	0.333333	0.333333	0.666667	0.333333	0.666667	0.666667
4	1	0.25	0.5	0.25	1	0.25	1	1
5	1	0.4	0.4	0.2	0.8	0.4	0.8	0.8
6	0.833333	0.5	0.333333	0.5	0.833333	0.5	0.833333	0.833333
7	0.857143	0.714286	0.428571	0.714286	0.714286	0.714286	0.857143	0.857143
8	0.75	0.75	0.75	0.625	0.75	0.75	0.75	0.75
9	0.777778	0.888889	0.888889	0.888889	0.666667	0.888889	0.777778	0.666667
10	0.8	0.9	1	0.9	0.7	0.9	0.7	0.6
11	0.727273	0.818182	0.909091	0.909091	0.636364	0.818182	0.727273	0.636364
12	0.833333	0.833333	0.833333	0.916667	0.583333	0.75	0.666667	0.75
13	0.846154	0.846154	0.769231	0.846154	0.692308	0.846154	0.692308	0.769231
14	0.785714	0.785714	0.714286	0.785714	0.714286	0.785714	0.714286	0.785714
15	0.8	0.866667	0.733333	0.866667	0.733333	0.866667	0.8	0.733333
16	0.8125	0.875	0.8125	0.8125	0.75	0.875	0.8125	0.75
17	0.882353	0.823529	0.764706	0.764706	0.705882	0.823529	0.823529	0.764706
18	0.833333	0.888889	0.722222	0.833333	0.722222	0.888889	0.777778	0.722222
19	0.789474	0.947368	0.736842	0.894737	0.736842	0.894737	0.842105	0.736842
20	0.85	0.9	0.75	0.9	0.8	0.9	0.85	0.75
21	0.809524	0.904762	0.714286	0.857143	0.809524	0.904762	0.904762	0.761905
22	0.818182	0.863636	0.727273	0.863636	0.772727	0.863636	0.863636	0.772727
23	0.826087	0.869565	0.73913	0.869565	0.782609	0.869565	0.826087	0.782609
24	0.833333	0.916667	0.791667	0.833333	0.875	0.833333	0.791667	0.791667
25	0.8	0.88	0.76	0.84	0.84	0.8	0.76	0.76
26	0.807692	0.846154	0.769231	0.846154	0.807692	0.846154	0.769231	0.730769
27	0.814815	0.814815	0.740741	0.851852	0.777778	0.851852	0.777778	0.740741
28	0.785714	0.857143	0.75	0.892857	0.75	0.821429	0.785714	0.714286
29	0.827586	0.827586	0.793103	0.862069	0.758621	0.827586	0.793103	0.724138
30	0.8	0.8	0.8	0.833333	0.733333	0.833333	0.766667	0.733333
31	0.806452	0.806452	0.806452	0.83871	0.709677	0.806452	0.774194	0.741935
32	0.84375	0.78125	0.78125	0.84375	0.71875	0.8125	0.8125	0.71875
33	0.848485	0.787879	0.757576	0.818182	0.69697	0.878788	0.818182	0.757576
34	0.823529	0.823529	0.735294	0.794118	0.705882	0.882353	0.794118	0.735294
35	0.828571	0.828571	0.742857	0.771429	0.714286	0.885714	0.828571	0.714286
36	0.861111	0.833333	0.722222	0.75	0.722222	0.861111	0.805556	0.722222
37	0.864865	0.837838	0.72973	0.756757	0.72973	0.864865	0.837838	0.756757
38	0.894737	0.815789	0.710526	0.736842	0.710526	0.842105	0.842105	0.763158
39	0.897436	0.794872	0.717949	0.74359	0.717949	0.846154	0.846154	0.74359
40	0.9	0.775	0.725	0.725	0.7	0.825	0.85	0.725
41	0.926829	0.780488	0.707317	0.731707	0.682927	0.804878	0.829268	0.756098
42	0.904762	0.785714	0.738095	0.738095	0.738095	0.809524	0.833333	0.785714
43	0.883721	0.767442	0.72093	0.744186	0.744186	0.790698	0.837209	0.790698
44	0.909091	0.772727	0.704545	0.75	0.75	0.772727	0.840909	0.818182
45	0.888889	0.755556	0.711111	0.755556	0.755556	0.755556	0.822222	0.844444
46	0.891304	0.73913	0.717391	0.73913	0.76087	0.76087	0.804348	0.847826
47	0.87234	0.765957	0.723404	0.787234	0.808511	0.765957	0.808511	0.87234
48	0.875	0.770833	0.729167	0.8125	0.791667	0.791667	0.8125	0.854167
49	0.877551	0.755102	0.734694	0.795918	0.816327	0.77551	0.816327	0.836735
50	0.88	0.76	0.76	0.78	0.8	0.76	0.8	0.82
51	0.901961	0.764706	0.764706	0.803922	0.803922	0.745098	0.784314	0.823529
52	0.942308	0.769231	0.769231	0.846154	0.788462	0.75	0.807692	0.826923
53	0.943396	0.792453	0.792453	0.830189	0.792453	0.773585	0.830189	0.830189
54	0.944444	0.814815	0.796296	0.851852	0.796296	0.777778	0.814815	0.814815
55	0.945455	0.836364	0.8	0.872727	0.8	0.781818	0.8	0.818182
56	0.946429	0.839286	0.785714	0.857143	0.821429	0.767857	0.803571	0.803571
57	0.929825	0.842105	0.77193	0.842105	0.824561	0.807018	0.824561	0.789474
58	0.913793	0.862069	0.810345	0.844828	0.810345	0.810345	0.844828	0.810345
59	0.915254	0.864407	0.830508	0.847458	0.813559	0.830508	0.830508	0.830508
60	0.933333	0.866667	0.85	0.85	0.816667	0.833333	0.816667	0.85
61	0.918033	0.852459	0.836066	0.836066	0.803279	0.852459	0.803279	0.836066
62	0.919355	0.83871	0.822581	0.83871	0.790323	0.854839	0.806452	0.83871
63	0.904762	0.84127	0.825397	0.825397	0.777778	0.873016	0.809524	0.84127
64	0.90625	0.84375	0.8125	0.84375	0.8125	0.875	0.796875	0.828125
65	0.907692	0.830769	0.8	0.830769	0.8	0.876923	0.784615	0.830769
66	0.909091	0.818182	0.80303	0.818182	0.818182	0.863636	0.787879	0.818182
67	0.895522	0.835821	0.791045	0.820896	0.80597	0.865672	0.80597	0.820896
68	0.882353	0.823529	0.794118	0.808824	0.794118	0.852941	0.808824	0.838235
69	0.884058	0.811594	0.797101	0.826087	0.782609	0.855072	0.811594	0.84058
70	0.871429	0.814286	0.785714	0.814286	0.8	0.842857	0.814286	0.828571
71	0.873239	0.84507	0.774648	0.802817	0.802817	0.830986	0.816901	0.830986
72	0.861111	0.847222	0.763889	0.791667	0.805556	0.819444	0.819444	0.833333
73	0.876712	0.849315	0.767123	0.808219	0.821918	0.821918	0.821918	0.835616
74	0.864865	0.851351	0.783784	0.824324	0.824324	0.824324	0.851351	0.851351
75	0.853333	0.84	0.786667	0.826667	0.84	0.84	0.84	0.853333
76	0.855263	0.855263	0.789474	0.828947	0.828947	0.842105	0.868421	0.855263
77	0.883117	0.857143	0.792208	0.844156	0.844156	0.844156	0.87013	0.844156
78	0.897436	0.846154	0.794872	0.833333	0.846154	0.846154	0.871795	0.858974
79	0.886076	0.835443	0.78481	0.835443	0.835443	0.848101	0.873418	0.848101
80	0.9	0.825	0.7875	0.825	0.8375	0.8375	0.8625	0.8625
81	0.901235	0.839506	0.790123	0.82716	0.839506	0.839506	0.864198	0.864198
82	0.914634	0.853659	0.792683	0.841463	0.841463	0.853659	0.853659	0.878049
83	0.903614	0.843373	0.783133	0.831325	0.843373	0.843373	0.855422	0.891566
84	0.904762	0.845238	0.797619	0.833333	0.857143	0.845238	0.845238	0.892857
85	0.917647	0.858824	0.788235	0.835294	0.858824	0.835294	0.835294	0.894118
86	0.906977	0.848837	0.77907	0.837209	0.872093	0.848837	0.825581	0.883721
87	0.931034	0.850575	0.793103	0.862069	0.862069	0.862069	0.827586	0.873563
88	0.931818	0.852273	0.795455	0.852273	0.852273	0.852273	0.829545	0.863636
89	0.94382	0.842697	0.797753	0.853933	0.853933	0.865169	0.831461	0.88764
90	0.933333	0.844444	0.8	0.844444	0.844444	0.866667	0.833333	0.888889
91	0.934066	0.846154	0.802198	0.835165	0.846154	0.868132	0.835165	0.879121
92	0.945652	0.847826	0.804348	0.826087	0.836957	0.858696	0.836957	0.869565
93	0.935484	0.849462	0.795699	0.817204	0.849462	0.849462	0.849462	0.870968
94	0.93617	0.87234	0.808511	0.819149	0.851064	0.861702	0.851064	0.861702
95	0.926316	0.873684	0.831579	0.821053	0.852632	0.873684	0.852632	0.873684
96	0.927083	0.864583	0.84375	0.822917	0.854167	0.875	0.854167	0.875
97	0.938144	0.886598	0.845361	0.824742	0.865979	0.886598	0.85567	0.876289
98	0.938776	0.887755	0.846939	0.836735	0.877551	0.887755	0.857143	0.877551
99	0.939394	0.888889	0.858586	0.838384	0.878788	0.888889	0.858586	0.868687
100	0.94	0.89	0.86	0.85	0.87	0.89	0.87	0.88
101	0.940594	0.881188	0.851485	0.841584	0.861386	0.891089	0.861386	0.871287
102	0.931373	0.882353	0.852941	0.843137	0.862745	0.892157	0.872549	0.862745
103	0.932039	0.893204	0.854369	0.854369	0.864078	0.883495	0.873786	0.864078
104	0.932692	0.884615	0.865385	0.855769	0.865385	0.884615	0.865385	0.855769
105	0.92381	0.895238	0.87619	0.866667	0.857143	0.885714	0.87619	0.866667
106	0.933962	0.896226	0.867925	0.867925	0.858491	0.877358	0.877358	0.858491
107	0.925234	0.88785	0.869159	0.878505	0.850467	0.878505	0.88785	0.869159
108	0.916667	0.888889	0.87963	0.888889	0.851852	0.888889	0.888889	0.87037
109	0.917431	0.899083	0.889908	0.889908	0.853211	0.908257	0.889908	0.87156
110	0.909091	0.9	0.890909	0.890909	0.863636	0.909091	0.890909	0.890909
111	0.900901	0.90991	0.882883	0.900901	0.864865	0.90991	0.882883	0.891892
112	0.910714	0.910714	0.875	0.901786	0.866071	0.919643	0.875	0.892857
113	0.920354	0.902655	0.876106	0.911504	0.858407	0.911504	0.884956	0.893805
114	0.929825	0.894737	0.868421	0.903509	0.868421	0.903509	0.877193	0.894737
115	0.930435	0.886957	0.869565	0.895652	0.869565	0.904348	0.886957	0.895652
116	0.948276	0.896552	0.87069	0.905172	0.87069	0.896552	0.887931	0.887931
117	0.940171	0.905983	0.888889	0.905983	0.871795	0.905983	0.888889	0.897436
118	0.949153	0.898305	0.90678	0.898305	0.864407	0.898305	0.889831	0.889831
119	0.94958	0.907563	0.907563	0.89916	0.865546	0.907563	0.89916	0.89916
120	0.958333	0.908333	0.908333	0.908333	0.875	0.908333	0.9	0.9
121	0.966942	0.917355	0.909091	0.909091	0.876033	0.909091	0.909091	0.900826
122	0.959016	0.918033	0.909836	0.909836	0.885246	0.92623	0.909836	0.909836
123	0.95935	0.918699	0.918699	0.910569	0.886179	0.926829	0.918699	0.918699
124	0.951613	0.919355	0.919355	0.91129	0.903226	0.919355	0.91129	0.919355
125	0.952	0.92	0.92	0.912	0.904	0.92	0.912	0.912
126	0.952381	0.920635	0.912698	0.920635	0.912698	0.928571	0.920635	0.920635
127	0.952756	0.929134	0.913386	0.913386	0.913386	0.92126	0.92126	0.913386
128	0.960938	0.929688	0.90625	0.90625	0.914062	0.914062	0.921875	0.914062
129	0.96124	0.922481	0.899225	0.906977	0.922481	0.914729	0.922481	0.914729
130	0.961538	0.923077	0.9	0.915385	0.915385	0.915385	0.915385	0.915385
131	0.961832	0.916031	0.908397	0.923664	0.916031	0.908397	0.916031	0.908397
132	0.962121	0.916667	0.909091	0.931818	0.924242	0.901515	0.916667	0.916667
133	0.962406	0.909774	0.902256	0.93985	0.924812	0.917293	0.917293	0.924812
134	0.962687	0.910448	0.895522	0.932836	0.940299	0.925373	0.910448	0.925373
135	0.955556	0.911111	0.896296	0.925926	0.940741	0.925926	0.911111	0.940741
136	0.963235	0.911765	0.889706	0.919118	0.941176	0.919118	0.919118	0.933824
137	0.963504	0.905109	0.890511	0.919708	0.941606	0.912409	0.919708	0.941606
138	0.956522	0.898551	0.884058	0.927536	0.934783	0.913043	0.927536	0.934783
139	0.94964	0.899281	0.884892	0.928058	0.935252	0.913669	0.942446	0.935252
140	0.957143	0.9	0.878571	0.928571	0.935714	0.921429	0.95	0.928571
141	0.957447	0.907801	0.879433	0.943262	0.93617	0.914894	0.943262	0.921986
142	0.950704	0.922535	0.873239	0.950704	0.929577	0.915493	0.950704	0.922535
143	0.951049	0.93007	0.888112	0.944056	0.923077	0.923077	0.944056	0.916084
144	0.965278	0.930556	0.888889	0.9375	0.930556	0.916667	0.9375	0.916667
145	0.958621	0.924138	0.896552	0.944828	0.937931	0.924138	0.944828	0.924138
146	0.952055	0.924658	0.90411	0.938356	0.931507	0.931507	0.945205	0.924658
147	0.952381	0.931973	0.904762	0.945578	0.92517	0.938776	0.945578	0.931973
148	0.945946	0.932432	0.918919	0.945946	0.925676	0.939189	0.945946	0.932432
149	0.959732	0.932886	0.919463	0.946309	0.926174	0.946309	0.939597	0.939597
150	0.96	0.933333	0.92	0.946667	0.92	0.946667	0.953333	0.953333
151	0.960265	0.940397	0.933775	0.94702	0.933775	0.94702	0.94702	0.94702
152	0.967105	0.940789	0.940789	0.947368	0.934211	0.953947	0.947368	0.940789
153	0.96732	0.947712	0.947712	0.947712	0.947712	0.960784	0.941176	0.947712
154	0.961039	0.954545	0.948052	0.941558	0.941558	0.967532	0.941558	0.948052
155	0.954839	0.96129	0.954839	0.935484	0.941935	0.96129	0.948387	0.948387
156	0.948718	0.967949	0.948718	0.935897	0.935897	0.961538	0.955128	0.948718
157	0.949045	0.974522	0.942675	0.936306	0.949045	0.974522	0.961783	0.949045
158	0.949367	0.968354	0.949367	0.936709	0.962025	0.974684	0.968354	0.955696
159	0.955975	0.974843	0.949686	0.943396	0.968553	0.981132	0.981132	0.968553
160	0.9625	0.975	0.95625	0.95	0.9625	0.98125	0.9875	0.96875
161	0.968944	0.981366	0.968944	0.944099	0.975155	0.975155	0.981366	0.975155
162	0.975309	0.975309	0.969136	0.95679	0.969136	0.975309	0.981481	0.981481
163	0.97546	0.981595	0.97546	0.95092	0.969325	0.97546	0.981595	0.97546
164	0.987805	0.981707	0.97561	0.957317	0.97561	0.97561	0.97561	0.969512
165	0.993939	0.975758	0.969697	0.963636	0.981818	0.975758	0.975758	0.981818
166	0.993976	0.981928	0.96988	0.963855	0.987952	0.981928	0.981928	0.987952
167	0.994012	0.976048	0.976048	0.97006	0.982036	0.982036	0.988024	0.982036
168	0.988095	0.970238	0.97619	0.97619	0.97619	0.982143	0.988095	0.982143
169	0.982249	0.976331	0.976331	0.982249	0.970414	0.976331	0.988166	0.976331
170	0.982353	0.988235	0.976471	0.988235	0.970588	0.982353	0.994118	0.976471
171	0.988304	0.988304	0.988304	0.982456	0.97076	0.988304	0.994152	0.982456
172	0.994186	0.988372	0.982558	0.988372	0.965116	0.988372	0.988372	0.976744
173	0.988439	0.988439	0.982659	0.982659	0.971098	0.99422	0.988439	0.982659
174	0.982759	0.988506	0.988506	0.982759	0.977011	0.994253	0.982759	0.982759
175	0.982857	0.982857	0.982857	0.977143	0.982857	0.988571	0.982857	0.982857
176	0.982955	0.988636	0.982955	0.988636	0.982955	0.982955	0.988636	0.982955
177	0.988701	0.988701	0.983051	0.988701	0.977401	0.983051	0.988701	0.977401
178	0.994382	0.988764	0.994382	0.994382	0.983146	0.983146	0.983146	0.977528
179	0.994413	0.994413	0.994413	0.994413	0.98324	0.988827	0.98324	0.98324
180	0.988889	0.994444	1	0.994444	0.983333	0.994444	0.988889	0.983333
181	1	1	0.994475	1	0.98895	0.994475	0.98895	0.994475
182	1	0.994505	0.994505	0.994505	0.994505	0.994505	0.994505	1
183	0.994536	0.994536	1	0.994536	0.994536	0.994536	0.989071	0.994536
184	0.994565	0.994565	0.994565	0.994565	0.994565	0.994565	0.994565	0.994565
185	1	1	1	0.989189	1	1	1	1
186	1	1	1	1	1	1	1	1

## Sheet: AG1_CvsD
geneset_num	WAD	AD	FC	RP	modT	samT	shrT	ibmT
1	1	1	0	1	1	1	1	1
2	1	1	0	1	0.5	1	0.5	1
3	1	0.666667	0.333333	1	0.666667	0.666667	0.333333	0.666667
4	0.75	0.5	0.5	0.75	0.5	0.75	0.5	0.75
5	0.8	0.6	0.4	0.6	0.6	0.6	0.6	0.6
6	0.833333	0.5	0.333333	0.5	1	0.5	0.833333	1
7	0.857143	0.428571	0.285714	0.428571	0.857143	0.428571	0.857143	0.857143
8	0.75	0.375	0.25	0.375	0.75	0.375	0.75	0.75
9	0.666667	0.333333	0.222222	0.333333	0.666667	0.555556	0.666667	0.666667
10	0.6	0.4	0.2	0.4	0.6	0.5	0.7	0.6
11	0.636364	0.363636	0.181818	0.363636	0.545455	0.454545	0.636364	0.545455
12	0.666667	0.416667	0.166667	0.333333	0.5	0.5	0.583333	0.5
13	0.692308	0.461538	0.307692	0.384615	0.538462	0.461538	0.538462	0.461538
14	0.714286	0.428571	0.357143	0.428571	0.5	0.428571	0.5	0.428571
15	0.666667	0.466667	0.4	0.6	0.466667	0.533333	0.6	0.533333
16	0.6875	0.5	0.4375	0.625	0.5	0.5	0.625	0.5625
17	0.764706	0.529412	0.529412	0.588235	0.529412	0.529412	0.705882	0.529412
18	0.777778	0.611111	0.5	0.555556	0.555556	0.666667	0.666667	0.555556
19	0.736842	0.684211	0.526316	0.684211	0.684211	0.736842	0.736842	0.684211
20	0.75	0.7	0.6	0.7	0.7	0.75	0.75	0.65
21	0.714286	0.666667	0.619048	0.714286	0.714286	0.761905	0.761905	0.714286
22	0.727273	0.681818	0.590909	0.727273	0.681818	0.772727	0.772727	0.727273
23	0.73913	0.73913	0.565217	0.73913	0.695652	0.826087	0.782609	0.695652
24	0.708333	0.75	0.541667	0.75	0.666667	0.833333	0.791667	0.708333
25	0.76	0.72	0.56	0.84	0.72	0.84	0.76	0.68
26	0.769231	0.692308	0.615385	0.807692	0.692308	0.807692	0.769231	0.692308
27	0.777778	0.740741	0.592593	0.814815	0.703704	0.777778	0.740741	0.666667
28	0.785714	0.75	0.607143	0.785714	0.75	0.821429	0.785714	0.642857
29	0.793103	0.724138	0.62069	0.793103	0.758621	0.793103	0.827586	0.655172
30	0.8	0.733333	0.6	0.766667	0.766667	0.766667	0.866667	0.7
31	0.774194	0.741935	0.612903	0.741935	0.774194	0.774194	0.83871	0.709677
32	0.78125	0.71875	0.59375	0.75	0.8125	0.75	0.875	0.71875
33	0.818182	0.757576	0.606061	0.727273	0.787879	0.727273	0.878788	0.727273
34	0.794118	0.735294	0.617647	0.705882	0.794118	0.735294	0.882353	0.794118
35	0.828571	0.771429	0.628571	0.714286	0.771429	0.771429	0.885714	0.8
36	0.833333	0.75	0.611111	0.694444	0.805556	0.777778	0.861111	0.777778
37	0.837838	0.756757	0.594595	0.702703	0.810811	0.756757	0.837838	0.810811
38	0.842105	0.736842	0.605263	0.710526	0.842105	0.789474	0.815789	0.815789
39	0.897436	0.74359	0.615385	0.692308	0.871795	0.794872	0.794872	0.820513
40	0.9	0.75	0.6	0.725	0.85	0.775	0.775	0.8
41	0.878049	0.780488	0.585366	0.731707	0.853659	0.804878	0.756098	0.804878
42	0.880952	0.785714	0.571429	0.714286	0.857143	0.785714	0.738095	0.833333
43	0.860465	0.790698	0.55814	0.744186	0.837209	0.813953	0.744186	0.813953
44	0.886364	0.795455	0.590909	0.772727	0.818182	0.818182	0.727273	0.795455
45	0.866667	0.8	0.6	0.777778	0.822222	0.8	0.733333	0.822222
46	0.891304	0.826087	0.608696	0.76087	0.804348	0.782609	0.76087	0.804348
47	0.87234	0.808511	0.617021	0.765957	0.787234	0.808511	0.744681	0.808511
48	0.875	0.791667	0.604167	0.770833	0.770833	0.8125	0.75	0.8125
49	0.857143	0.77551	0.632653	0.77551	0.755102	0.795918	0.77551	0.795918
50	0.88	0.76	0.64	0.76	0.74	0.78	0.76	0.78
51	0.862745	0.745098	0.647059	0.764706	0.745098	0.764706	0.745098	0.764706
52	0.846154	0.730769	0.653846	0.75	0.75	0.75	0.75	0.769231
53	0.849057	0.735849	0.641509	0.754717	0.735849	0.773585	0.754717	0.773585
54	0.833333	0.722222	0.62963	0.759259	0.759259	0.759259	0.759259	0.777778
55	0.836364	0.709091	0.618182	0.745455	0.745455	0.745455	0.763636	0.781818
56	0.839286	0.714286	0.625	0.75	0.732143	0.75	0.785714	0.785714
57	0.859649	0.736842	0.631579	0.789474	0.719298	0.77193	0.789474	0.807018
58	0.844828	0.724138	0.62069	0.775862	0.724138	0.758621	0.775862	0.793103
59	0.847458	0.728814	0.610169	0.779661	0.745763	0.762712	0.79661	0.813559
60	0.85	0.733333	0.616667	0.783333	0.75	0.75	0.816667	0.8
61	0.852459	0.721311	0.622951	0.786885	0.754098	0.754098	0.803279	0.803279
62	0.83871	0.758065	0.612903	0.790323	0.758065	0.758065	0.790323	0.790323
63	0.857143	0.761905	0.603175	0.777778	0.746032	0.746032	0.809524	0.809524
64	0.859375	0.75	0.609375	0.765625	0.75	0.734375	0.796875	0.8125
65	0.861538	0.738462	0.6	0.753846	0.769231	0.738462	0.784615	0.815385
66	0.893939	0.727273	0.606061	0.757576	0.757576	0.742424	0.772727	0.818182
67	0.880597	0.716418	0.61194	0.746269	0.761194	0.746269	0.761194	0.820896
68	0.897059	0.720588	0.632353	0.735294	0.75	0.764706	0.75	0.808824
69	0.884058	0.73913	0.623188	0.768116	0.753623	0.782609	0.753623	0.797101
70	0.885714	0.757143	0.628571	0.757143	0.742857	0.785714	0.771429	0.785714
71	0.887324	0.774648	0.619718	0.760563	0.732394	0.774648	0.760563	0.788732
72	0.875	0.763889	0.625	0.763889	0.736111	0.763889	0.75	0.777778
73	0.863014	0.753425	0.630137	0.780822	0.739726	0.767123	0.739726	0.767123
74	0.864865	0.743243	0.621622	0.783784	0.743243	0.756757	0.756757	0.77027
75	0.853333	0.733333	0.626667	0.786667	0.76	0.76	0.746667	0.76
76	0.855263	0.75	0.644737	0.789474	0.763158	0.75	0.763158	0.776316
77	0.844156	0.74026	0.662338	0.779221	0.753247	0.753247	0.753247	0.792208
78	0.833333	0.74359	0.653846	0.769231	0.74359	0.74359	0.74359	0.782051
79	0.835443	0.734177	0.64557	0.759494	0.772152	0.734177	0.734177	0.78481
80	0.8375	0.725	0.6375	0.7625	0.7625	0.725	0.725	0.775
81	0.82716	0.716049	0.641975	0.765432	0.753086	0.728395	0.728395	0.777778
82	0.829268	0.707317	0.646341	0.756098	0.743902	0.719512	0.719512	0.780488
83	0.831325	0.722892	0.662651	0.746988	0.746988	0.710843	0.73494	0.783133
84	0.833333	0.714286	0.678571	0.75	0.75	0.72619	0.738095	0.77381
85	0.835294	0.705882	0.682353	0.752941	0.752941	0.729412	0.741176	0.764706
86	0.837209	0.72093	0.686047	0.767442	0.744186	0.732558	0.732558	0.755814
87	0.83908	0.712644	0.678161	0.758621	0.758621	0.735632	0.747126	0.758621
88	0.829545	0.715909	0.681818	0.761364	0.761364	0.727273	0.738636	0.772727
89	0.831461	0.719101	0.685393	0.752809	0.764045	0.719101	0.741573	0.764045
90	0.844444	0.722222	0.688889	0.755556	0.766667	0.711111	0.744444	0.777778
91	0.857143	0.725275	0.681319	0.758242	0.78022	0.714286	0.747253	0.78022
92	0.869565	0.728261	0.684783	0.76087	0.793478	0.728261	0.75	0.782609
93	0.892473	0.741935	0.688172	0.763441	0.784946	0.731183	0.763441	0.784946
94	0.882979	0.755319	0.691489	0.755319	0.787234	0.734043	0.765957	0.776596
95	0.884211	0.747368	0.684211	0.757895	0.778947	0.747368	0.778947	0.768421
96	0.895833	0.739583	0.6875	0.75	0.770833	0.760417	0.78125	0.770833
97	0.907216	0.742268	0.680412	0.762887	0.773196	0.752577	0.783505	0.783505
98	0.928571	0.755102	0.673469	0.785714	0.785714	0.755102	0.77551	0.77551
99	0.929293	0.757576	0.686869	0.777778	0.787879	0.757576	0.777778	0.777778
100	0.93	0.77	0.7	0.78	0.8	0.76	0.78	0.79
101	0.920792	0.772277	0.712871	0.772277	0.811881	0.772277	0.782178	0.80198
102	0.911765	0.77451	0.715686	0.77451	0.813725	0.784314	0.77451	0.794118
103	0.912621	0.776699	0.718447	0.786408	0.805825	0.786408	0.786408	0.786408
104	0.913462	0.769231	0.711538	0.788462	0.807692	0.778846	0.788462	0.788462
105	0.904762	0.761905	0.714286	0.8	0.809524	0.780952	0.8	0.790476
106	0.896226	0.773585	0.707547	0.792453	0.820755	0.773585	0.801887	0.792453
107	0.906542	0.766355	0.700935	0.794393	0.82243	0.766355	0.82243	0.803738
108	0.898148	0.777778	0.712963	0.787037	0.824074	0.777778	0.824074	0.824074
109	0.899083	0.779817	0.715596	0.788991	0.834862	0.779817	0.834862	0.834862
110	0.909091	0.790909	0.709091	0.809091	0.836364	0.781818	0.836364	0.836364
111	0.90991	0.801802	0.711712	0.81982	0.837838	0.783784	0.828829	0.846847
112	0.919643	0.794643	0.705357	0.8125	0.848214	0.803571	0.821429	0.857143
113	0.929204	0.79646	0.707965	0.80531	0.858407	0.79646	0.823009	0.867257
114	0.921053	0.789474	0.719298	0.807018	0.859649	0.798246	0.833333	0.877193
115	0.921739	0.791304	0.721739	0.817391	0.86087	0.8	0.834783	0.878261
116	0.922414	0.793103	0.724138	0.827586	0.862069	0.801724	0.836207	0.887931
117	0.923077	0.803419	0.726496	0.82906	0.863248	0.811966	0.846154	0.888889
118	0.915254	0.813559	0.728814	0.830508	0.864407	0.822034	0.847458	0.889831
119	0.915966	0.815126	0.747899	0.831933	0.865546	0.831933	0.857143	0.882353
120	0.916667	0.808333	0.75	0.833333	0.875	0.825	0.866667	0.883333
121	0.917355	0.801653	0.760331	0.834711	0.884298	0.818182	0.867769	0.884298
122	0.909836	0.795082	0.770492	0.836066	0.893443	0.827869	0.868852	0.893443
123	0.902439	0.788618	0.780488	0.845528	0.894309	0.837398	0.886179	0.886179
124	0.903226	0.798387	0.774194	0.83871	0.887097	0.83871	0.887097	0.887097
125	0.904	0.792	0.784	0.832	0.896	0.84	0.896	0.888
126	0.904762	0.785714	0.777778	0.833333	0.888889	0.833333	0.896825	0.888889
127	0.905512	0.787402	0.787402	0.826772	0.889764	0.826772	0.889764	0.889764
128	0.898438	0.796875	0.789062	0.820312	0.890625	0.828125	0.882812	0.890625
129	0.906977	0.806202	0.806202	0.829457	0.891473	0.837209	0.883721	0.899225
130	0.907692	0.807692	0.807692	0.830769	0.884615	0.830769	0.884615	0.892308
131	0.908397	0.80916	0.80916	0.839695	0.885496	0.839695	0.885496	0.89313
132	0.916667	0.810606	0.818182	0.840909	0.893939	0.840909	0.878788	0.886364
133	0.909774	0.81203	0.819549	0.849624	0.902256	0.842105	0.87218	0.902256
134	0.910448	0.820896	0.820896	0.850746	0.902985	0.850746	0.873134	0.895522
135	0.911111	0.82963	0.822222	0.851852	0.903704	0.859259	0.874074	0.896296
136	0.904412	0.845588	0.816176	0.852941	0.897059	0.860294	0.875	0.897059
137	0.919708	0.854015	0.810219	0.861314	0.890511	0.861314	0.883212	0.912409
138	0.913043	0.869565	0.818841	0.855072	0.891304	0.862319	0.891304	0.913043
139	0.906475	0.870504	0.81295	0.863309	0.899281	0.870504	0.884892	0.913669
140	0.914286	0.864286	0.821429	0.857143	0.892857	0.871429	0.878571	0.907143
141	0.929078	0.858156	0.822695	0.858156	0.886525	0.87234	0.886525	0.900709
142	0.929577	0.852113	0.830986	0.859155	0.887324	0.873239	0.880282	0.901408
143	0.93007	0.853147	0.839161	0.853147	0.902098	0.881119	0.874126	0.909091
144	0.930556	0.861111	0.840278	0.861111	0.909722	0.888889	0.888889	0.916667
145	0.924138	0.855172	0.848276	0.862069	0.910345	0.882759	0.882759	0.910345
146	0.924658	0.863014	0.849315	0.876712	0.910959	0.883562	0.883562	0.90411
147	0.92517	0.863946	0.85034	0.877551	0.904762	0.877551	0.891156	0.904762
148	0.939189	0.871622	0.858108	0.878378	0.905405	0.878378	0.891892	0.918919
149	0.946309	0.865772	0.85906	0.885906	0.90604	0.879195	0.899329	0.919463
150	0.953333	0.866667	0.866667	0.886667	0.913333	0.886667	0.913333	0.92
151	0.953642	0.880795	0.874172	0.887417	0.913907	0.89404	0.913907	0.92053
152	0.953947	0.888158	0.868421	0.888158	0.927632	0.894737	0.921053	0.914474
153	0.954248	0.888889	0.869281	0.901961	0.928105	0.908497	0.934641	0.915033
154	0.948052	0.88961	0.863636	0.915584	0.928571	0.909091	0.935065	0.915584
155	0.948387	0.903226	0.877419	0.916129	0.922581	0.909677	0.929032	0.909677
156	0.955128	0.916667	0.891026	0.923077	0.923077	0.916667	0.929487	0.916667
157	0.955414	0.917197	0.898089	0.936306	0.929936	0.917197	0.929936	0.923567
158	0.955696	0.924051	0.898734	0.936709	0.93038	0.917722	0.936709	0.93038
159	0.955975	0.924528	0.899371	0.937107	0.930818	0.924528	0.943396	0.930818
160	0.9625	0.925	0.9125	0.94375	0.93125	0.925	0.94375	0.93125
161	0.962733	0.925466	0.913043	0.944099	0.931677	0.937888	0.944099	0.925466
162	0.962963	0.938272	0.919753	0.944444	0.938272	0.950617	0.950617	0.932099
163	0.969325	0.944785	0.920245	0.95092	0.93865	0.957055	0.957055	0.93865
164	0.981707	0.945122	0.932927	0.957317	0.939024	0.963415	0.957317	0.95122
165	0.987879	0.951515	0.939394	0.963636	0.945455	0.957576	0.957576	0.945455
166	0.993976	0.951807	0.945783	0.963855	0.957831	0.963855	0.96988	0.951807
167	0.994012	0.964072	0.946108	0.964072	0.964072	0.976048	0.97006	0.964072
168	0.988095	0.970238	0.958333	0.958333	0.964286	0.970238	0.970238	0.964286
169	0.982249	0.970414	0.95858	0.952663	0.976331	0.970414	0.970414	0.970414
170	0.982353	0.976471	0.958824	0.964706	0.970588	0.976471	0.976471	0.976471
171	0.976608	0.976608	0.959064	0.959064	0.976608	0.982456	0.982456	0.976608
172	0.97093	0.97093	0.959302	0.965116	0.97093	0.976744	0.982558	0.976744
173	0.971098	0.971098	0.953757	0.971098	0.971098	0.971098	0.976879	0.971098
174	0.977011	0.971264	0.954023	0.982759	0.977011	0.977011	0.982759	0.965517
175	0.982857	0.977143	0.965714	0.977143	0.977143	0.977143	0.977143	0.971429
176	0.982955	0.977273	0.977273	0.982955	0.971591	0.982955	0.971591	0.965909
177	0.983051	0.988701	0.977401	0.983051	0.971751	0.988701	0.977401	0.971751
178	0.988764	0.988764	0.977528	0.988764	0.97191	0.988764	0.97191	0.97191
179	1	0.988827	0.977654	0.988827	0.972067	0.98324	0.972067	0.972067
180	0.994444	0.983333	0.983333	0.988889	0.972222	0.983333	0.972222	0.977778
181	0.994475	0.98895	0.98895	0.98895	0.972376	0.983425	0.977901	0.977901
182	1	0.983516	0.989011	0.989011	0.972527	0.983516	0.972527	0.983516
183	0.994536	0.989071	0.989071	0.989071	0.978142	0.989071	0.978142	0.983607
184	0.994565	0.98913	0.983696	0.98913	0.98913	0.98913	0.98913	0.98913
185	1	0.989189	0.989189	0.989189	1	0.989189	0.994595	1
186	1	1	1	1	1	1	1	1

## Sheet: GEH_AvsB
geneset_num	WAD	AD	FC	RP	modT	samT	shrT	ibmT
1	1	1	1	1	0	1	0	0
2	1	1	1	0.5	1	1	1	1
3	0.666667	1	1	1	0.666667	1	0.666667	0.666667
4	0.75	0.75	0.75	0.75	0.5	0.75	0.75	0.5
5	0.8	0.8	0.8	1	0.6	0.8	0.6	0.4
6	0.666667	1	1	0.833333	0.5	1	0.5	0.5
7	0.714286	0.857143	0.857143	0.714286	0.428571	0.857143	0.714286	0.428571
8	0.875	0.75	0.75	0.75	0.375	0.75	0.75	0.375
9	0.777778	0.666667	0.666667	0.666667	0.555556	0.666667	0.666667	0.555556
10	0.7	0.7	0.7	0.6	0.7	0.7	0.7	0.7
11	0.727273	0.727273	0.727273	0.636364	0.636364	0.727273	0.636364	0.636364
12	0.833333	0.833333	0.75	0.583333	0.583333	0.833333	0.75	0.583333
13	0.769231	0.769231	0.769231	0.615385	0.615385	0.769231	0.692308	0.615385
14	0.714286	0.714286	0.714286	0.714286	0.642857	0.714286	0.642857	0.642857
15	0.733333	0.733333	0.733333	0.733333	0.6	0.733333	0.6	0.6
16	0.75	0.6875	0.6875	0.6875	0.5625	0.6875	0.5625	0.5625
17	0.764706	0.705882	0.705882	0.705882	0.529412	0.705882	0.588235	0.529412
18	0.833333	0.722222	0.777778	0.777778	0.611111	0.666667	0.611111	0.555556
19	0.789474	0.736842	0.736842	0.736842	0.631579	0.736842	0.631579	0.578947
20	0.75	0.8	0.75	0.85	0.6	0.8	0.7	0.6
21	0.761905	0.857143	0.809524	0.809524	0.571429	0.809524	0.666667	0.571429
22	0.727273	0.863636	0.863636	0.772727	0.590909	0.818182	0.636364	0.545455
23	0.695652	0.826087	0.826087	0.782609	0.565217	0.826087	0.608696	0.521739
24	0.666667	0.833333	0.791667	0.791667	0.541667	0.791667	0.625	0.541667
25	0.68	0.8	0.8	0.8	0.52	0.8	0.64	0.52
26	0.692308	0.769231	0.807692	0.807692	0.538462	0.769231	0.653846	0.538462
27	0.740741	0.777778	0.777778	0.777778	0.555556	0.777778	0.703704	0.555556
28	0.785714	0.785714	0.75	0.75	0.571429	0.75	0.678571	0.571429
29	0.758621	0.827586	0.793103	0.758621	0.62069	0.827586	0.655172	0.62069
30	0.766667	0.8	0.766667	0.733333	0.6	0.8	0.666667	0.6
31	0.774194	0.774194	0.774194	0.741935	0.612903	0.774194	0.677419	0.580645
32	0.75	0.75	0.75	0.71875	0.65625	0.75	0.6875	0.59375
33	0.757576	0.757576	0.727273	0.69697	0.636364	0.727273	0.69697	0.606061
34	0.764706	0.735294	0.705882	0.705882	0.647059	0.735294	0.676471	0.617647
35	0.8	0.714286	0.714286	0.742857	0.628571	0.714286	0.657143	0.6
36	0.805556	0.694444	0.694444	0.722222	0.638889	0.694444	0.694444	0.583333
37	0.783784	0.702703	0.675676	0.72973	0.648649	0.702703	0.675676	0.621622
38	0.763158	0.710526	0.684211	0.736842	0.657895	0.710526	0.710526	0.657895
39	0.74359	0.692308	0.666667	0.74359	0.692308	0.692308	0.717949	0.641026
40	0.725	0.7	0.65	0.725	0.7	0.675	0.725	0.675
41	0.707317	0.707317	0.658537	0.707317	0.682927	0.707317	0.731707	0.682927
42	0.714286	0.690476	0.666667	0.714286	0.666667	0.690476	0.714286	0.666667
43	0.72093	0.697674	0.674419	0.744186	0.674419	0.697674	0.697674	0.651163
44	0.704545	0.727273	0.727273	0.727273	0.659091	0.727273	0.727273	0.636364
45	0.711111	0.711111	0.733333	0.711111	0.644444	0.711111	0.733333	0.644444
46	0.717391	0.695652	0.717391	0.695652	0.630435	0.695652	0.73913	0.630435
47	0.765957	0.680851	0.702128	0.680851	0.638298	0.680851	0.723404	0.617021
48	0.770833	0.708333	0.6875	0.6875	0.645833	0.708333	0.729167	0.625
49	0.795918	0.714286	0.673469	0.693878	0.632653	0.714286	0.734694	0.632653
50	0.78	0.7	0.66	0.7	0.66	0.7	0.72	0.64
51	0.823529	0.686275	0.647059	0.745098	0.647059	0.686275	0.72549	0.627451
52	0.846154	0.692308	0.634615	0.730769	0.634615	0.692308	0.730769	0.634615
53	0.867925	0.679245	0.641509	0.716981	0.622642	0.698113	0.735849	0.622642
54	0.851852	0.666667	0.648148	0.722222	0.611111	0.703704	0.722222	0.611111
55	0.854545	0.690909	0.672727	0.709091	0.618182	0.690909	0.709091	0.6
56	0.857143	0.678571	0.660714	0.696429	0.625	0.696429	0.696429	0.607143
57	0.859649	0.701754	0.666667	0.701754	0.666667	0.719298	0.701754	0.649123
58	0.862069	0.689655	0.672414	0.706897	0.689655	0.706897	0.724138	0.672414
59	0.847458	0.694915	0.694915	0.728814	0.711864	0.711864	0.745763	0.694915
60	0.85	0.716667	0.683333	0.733333	0.7	0.716667	0.75	0.7
61	0.852459	0.721311	0.688525	0.721311	0.688525	0.721311	0.737705	0.688525
62	0.854839	0.725806	0.709677	0.709677	0.677419	0.725806	0.725806	0.693548
63	0.873016	0.746032	0.730159	0.714286	0.68254	0.714286	0.714286	0.68254
64	0.890625	0.734375	0.71875	0.71875	0.6875	0.71875	0.71875	0.6875
65	0.892308	0.738462	0.707692	0.753846	0.707692	0.707692	0.723077	0.707692
66	0.893939	0.727273	0.727273	0.772727	0.69697	0.727273	0.712121	0.69697
67	0.895522	0.716418	0.731343	0.761194	0.701493	0.746269	0.716418	0.701493
68	0.897059	0.720588	0.735294	0.764706	0.691176	0.764706	0.705882	0.691176
69	0.884058	0.724638	0.753623	0.768116	0.695652	0.768116	0.695652	0.710145
70	0.871429	0.742857	0.771429	0.771429	0.685714	0.757143	0.685714	0.7
71	0.873239	0.760563	0.760563	0.774648	0.676056	0.746479	0.690141	0.690141
72	0.861111	0.75	0.75	0.777778	0.680556	0.75	0.708333	0.694444
73	0.849315	0.739726	0.767123	0.780822	0.684932	0.753425	0.712329	0.684932
74	0.837838	0.756757	0.77027	0.77027	0.689189	0.77027	0.716216	0.675676
75	0.853333	0.773333	0.773333	0.786667	0.706667	0.773333	0.72	0.693333
76	0.855263	0.763158	0.776316	0.789474	0.697368	0.763158	0.723684	0.710526
77	0.844156	0.753247	0.779221	0.805195	0.688312	0.779221	0.727273	0.701299
78	0.846154	0.769231	0.769231	0.807692	0.705128	0.769231	0.730769	0.705128
79	0.848101	0.772152	0.759494	0.810127	0.696203	0.759494	0.721519	0.696203
80	0.8375	0.775	0.7625	0.8125	0.7125	0.775	0.725	0.7
81	0.82716	0.777778	0.765432	0.814815	0.703704	0.790123	0.728395	0.703704
82	0.829268	0.780488	0.780488	0.817073	0.707317	0.804878	0.743902	0.707317
83	0.855422	0.783133	0.783133	0.819277	0.698795	0.819277	0.746988	0.710843
84	0.880952	0.785714	0.77381	0.809524	0.702381	0.821429	0.75	0.702381
85	0.870588	0.811765	0.788235	0.8	0.705882	0.823529	0.752941	0.705882
86	0.872093	0.825581	0.802326	0.790698	0.72093	0.825581	0.755814	0.72093
87	0.873563	0.83908	0.816092	0.804598	0.724138	0.816092	0.770115	0.724138
88	0.863636	0.840909	0.818182	0.806818	0.727273	0.818182	0.784091	0.727273
89	0.853933	0.831461	0.808989	0.820225	0.730337	0.820225	0.775281	0.741573
90	0.855556	0.822222	0.822222	0.811111	0.733333	0.833333	0.777778	0.733333
91	0.846154	0.835165	0.846154	0.824176	0.736264	0.835165	0.78022	0.725275
92	0.847826	0.836957	0.847826	0.815217	0.73913	0.847826	0.782609	0.73913
93	0.860215	0.83871	0.860215	0.817204	0.741935	0.83871	0.795699	0.752688
94	0.851064	0.840426	0.861702	0.808511	0.765957	0.829787	0.819149	0.765957
95	0.842105	0.852632	0.852632	0.8	0.768421	0.831579	0.821053	0.768421
96	0.854167	0.854167	0.84375	0.8125	0.78125	0.833333	0.8125	0.770833
97	0.85567	0.85567	0.845361	0.814433	0.783505	0.824742	0.804124	0.773196
98	0.857143	0.846939	0.846939	0.826531	0.77551	0.826531	0.816327	0.77551
99	0.858586	0.838384	0.838384	0.838384	0.79798	0.828283	0.808081	0.787879
100	0.87	0.84	0.83	0.83	0.79	0.83	0.8	0.79
101	0.881188	0.831683	0.831683	0.831683	0.80198	0.831683	0.80198	0.782178
102	0.882353	0.833333	0.833333	0.852941	0.813725	0.823529	0.813725	0.784314
103	0.883495	0.825243	0.825243	0.854369	0.805825	0.825243	0.815534	0.786408
104	0.884615	0.817308	0.826923	0.855769	0.807692	0.826923	0.817308	0.807692
105	0.87619	0.809524	0.838095	0.857143	0.809524	0.828571	0.828571	0.809524
106	0.867925	0.820755	0.830189	0.858491	0.830189	0.830189	0.830189	0.820755
107	0.88785	0.841121	0.831776	0.859813	0.831776	0.850467	0.82243	0.831776
108	0.888889	0.842593	0.851852	0.851852	0.833333	0.851852	0.814815	0.833333
109	0.889908	0.844037	0.844037	0.853211	0.825688	0.844037	0.825688	0.834862
110	0.881818	0.854545	0.854545	0.854545	0.836364	0.854545	0.836364	0.845455
111	0.882883	0.855856	0.846847	0.855856	0.837838	0.846847	0.828829	0.837838
112	0.883929	0.857143	0.839286	0.857143	0.830357	0.857143	0.830357	0.830357
113	0.884956	0.858407	0.849558	0.867257	0.840708	0.867257	0.831858	0.840708
114	0.885965	0.859649	0.859649	0.868421	0.842105	0.868421	0.842105	0.842105
115	0.878261	0.869565	0.869565	0.86087	0.843478	0.878261	0.852174	0.843478
116	0.87931	0.87069	0.87069	0.862069	0.844828	0.87931	0.853448	0.844828
117	0.888889	0.871795	0.871795	0.871795	0.846154	0.880342	0.854701	0.837607
118	0.889831	0.872881	0.872881	0.864407	0.847458	0.881356	0.847458	0.838983
119	0.89916	0.87395	0.87395	0.865546	0.848739	0.882353	0.857143	0.840336
120	0.9	0.883333	0.866667	0.858333	0.841667	0.883333	0.875	0.841667
121	0.917355	0.892562	0.884298	0.867769	0.842975	0.884298	0.876033	0.842975
122	0.92623	0.893443	0.893443	0.877049	0.852459	0.885246	0.877049	0.852459
123	0.926829	0.886179	0.894309	0.878049	0.869919	0.886179	0.886179	0.869919
124	0.927419	0.887097	0.895161	0.879032	0.879032	0.887097	0.895161	0.879032
125	0.92	0.88	0.896	0.88	0.888	0.896	0.904	0.88
126	0.912698	0.888889	0.896825	0.873016	0.880952	0.904762	0.904762	0.880952
127	0.913386	0.897638	0.897638	0.874016	0.889764	0.905512	0.905512	0.889764
128	0.914062	0.914062	0.898438	0.875	0.898438	0.914062	0.914062	0.890625
129	0.914729	0.922481	0.906977	0.883721	0.899225	0.922481	0.922481	0.891473
130	0.915385	0.915385	0.923077	0.884615	0.892308	0.915385	0.923077	0.884615
131	0.916031	0.923664	0.931298	0.89313	0.900763	0.923664	0.931298	0.89313
132	0.909091	0.931818	0.939394	0.901515	0.901515	0.931818	0.924242	0.901515
133	0.917293	0.924812	0.93985	0.902256	0.902256	0.932331	0.924812	0.902256
134	0.932836	0.932836	0.940299	0.910448	0.902985	0.932836	0.925373	0.902985
135	0.940741	0.948148	0.940741	0.903704	0.903704	0.948148	0.918519	0.903704
136	0.941176	0.955882	0.948529	0.911765	0.904412	0.948529	0.926471	0.904412
137	0.941606	0.948905	0.941606	0.912409	0.89781	0.948905	0.934307	0.89781
138	0.934783	0.949275	0.942029	0.905797	0.898551	0.949275	0.934783	0.898551
139	0.942446	0.94964	0.942446	0.913669	0.899281	0.942446	0.935252	0.899281
140	0.942857	0.95	0.942857	0.921429	0.914286	0.95	0.935714	0.9
141	0.93617	0.950355	0.93617	0.929078	0.921986	0.943262	0.929078	0.900709
142	0.943662	0.950704	0.943662	0.93662	0.922535	0.950704	0.943662	0.894366
143	0.937063	0.951049	0.944056	0.93007	0.916084	0.958042	0.951049	0.902098
144	0.930556	0.944444	0.951389	0.944444	0.916667	0.958333	0.944444	0.909722
145	0.944828	0.951724	0.944828	0.944828	0.917241	0.951724	0.937931	0.917241
146	0.945205	0.952055	0.945205	0.945205	0.917808	0.952055	0.938356	0.917808
147	0.952381	0.952381	0.952381	0.938776	0.918367	0.952381	0.931973	0.918367
148	0.952703	0.945946	0.945946	0.932432	0.918919	0.952703	0.932432	0.918919
149	0.959732	0.95302	0.939597	0.946309	0.919463	0.946309	0.932886	0.919463
150	0.966667	0.946667	0.94	0.94	0.926667	0.953333	0.946667	0.92
151	0.97351	0.953642	0.940397	0.940397	0.933775	0.953642	0.940397	0.92053
152	0.980263	0.960526	0.934211	0.934211	0.927632	0.960526	0.953947	0.921053
153	0.980392	0.954248	0.941176	0.941176	0.928105	0.954248	0.947712	0.921569
154	0.974026	0.954545	0.948052	0.941558	0.922078	0.954545	0.941558	0.915584
155	0.980645	0.954839	0.954839	0.941935	0.922581	0.96129	0.941935	0.922581
156	0.980769	0.955128	0.961538	0.955128	0.929487	0.955128	0.948718	0.916667
157	0.980892	0.955414	0.955414	0.955414	0.929936	0.955414	0.955414	0.923567
158	0.981013	0.955696	0.955696	0.955696	0.924051	0.955696	0.955696	0.917722
159	0.981132	0.962264	0.962264	0.962264	0.924528	0.962264	0.949686	0.918239
160	0.98125	0.9625	0.95625	0.9625	0.93125	0.96875	0.95625	0.925
161	0.981366	0.962733	0.962733	0.975155	0.931677	0.962733	0.950311	0.925466
162	0.975309	0.95679	0.95679	0.981481	0.932099	0.962963	0.944444	0.932099
163	0.97546	0.957055	0.957055	0.981595	0.92638	0.969325	0.944785	0.92638
164	0.969512	0.957317	0.957317	0.981707	0.939024	0.963415	0.939024	0.932927
165	0.975758	0.957576	0.963636	0.981818	0.939394	0.957576	0.945455	0.939394
166	0.975904	0.957831	0.957831	0.975904	0.945783	0.951807	0.951807	0.945783
167	0.976048	0.958084	0.958084	0.97006	0.952096	0.958084	0.952096	0.958084
168	0.982143	0.958333	0.964286	0.97619	0.952381	0.964286	0.958333	0.952381
169	0.982249	0.964497	0.95858	0.970414	0.952663	0.95858	0.964497	0.952663
170	0.982353	0.958824	0.952941	0.970588	0.952941	0.964706	0.976471	0.952941
171	0.982456	0.959064	0.959064	0.976608	0.959064	0.959064	0.976608	0.959064
172	0.982558	0.965116	0.965116	0.976744	0.965116	0.965116	0.976744	0.965116
173	0.982659	0.976879	0.965318	0.976879	0.971098	0.976879	0.982659	0.971098
174	0.982759	0.971264	0.977011	0.977011	0.977011	0.982759	0.982759	0.977011
175	0.988571	0.977143	0.982857	0.977143	0.977143	0.977143	0.977143	0.977143
176	1	0.982955	0.982955	0.977273	0.982955	0.982955	0.971591	0.982955
177	0.99435	0.983051	0.983051	0.971751	0.977401	0.983051	0.971751	0.977401
178	0.994382	0.988764	0.988764	0.97191	0.97191	0.977528	0.97191	0.97191
179	0.988827	0.98324	0.98324	0.977654	0.972067	0.977654	0.977654	0.972067
180	0.983333	0.977778	0.977778	0.988889	0.983333	0.977778	0.977778	0.983333
181	0.983425	0.977901	0.977901	0.98895	0.98895	0.977901	0.983425	0.98895
182	0.989011	0.983516	0.978022	0.983516	0.994505	0.983516	0.994505	0.994505
183	1	0.994536	0.989071	0.989071	0.994536	0.994536	0.994536	0.994536
184	0.994565	1	1	1	0.994565	1	0.994565	0.994565
185	0.994595	0.994595	0.994595	1	0.994595	0.994595	1	0.994595
186	1	1	1	1	1	1	1	1

## Sheet: GEH_CvsD
geneset_num	WAD	AD	FC	RP	modT	samT	shrT	ibmT
1	1	1	0	1	1	1	1	1
2	1	0.5	0.5	0.5	1	0.5	1	1
3	0.666667	1	1	0.666667	0.666667	1	1	0.666667
4	0.75	0.75	0.75	0.75	0.75	0.75	0.75	0.75
5	0.8	0.8	0.8	1	0.6	0.8	0.6	0.6
6	0.666667	0.666667	0.666667	0.833333	0.5	0.666667	0.5	0.5
7	0.714286	0.714286	0.571429	0.714286	0.571429	0.714286	0.428571	0.428571
8	0.625	0.625	0.5	0.625	0.625	0.625	0.625	0.625
9	0.555556	0.555556	0.666667	0.666667	0.666667	0.555556	0.666667	0.666667
10	0.7	0.5	0.6	0.6	0.6	0.6	0.7	0.6
11	0.727273	0.545455	0.636364	0.545455	0.545455	0.545455	0.636364	0.545455
12	0.666667	0.666667	0.583333	0.5	0.5	0.583333	0.583333	0.5
13	0.615385	0.615385	0.538462	0.538462	0.461538	0.615385	0.538462	0.461538
14	0.714286	0.642857	0.571429	0.571429	0.5	0.642857	0.571429	0.428571
15	0.733333	0.6	0.666667	0.6	0.466667	0.6	0.6	0.466667
16	0.75	0.6875	0.625	0.625	0.5	0.625	0.625	0.5
17	0.705882	0.647059	0.647059	0.588235	0.470588	0.647059	0.588235	0.470588
18	0.666667	0.611111	0.666667	0.555556	0.444444	0.666667	0.611111	0.444444
19	0.631579	0.631579	0.631579	0.578947	0.473684	0.631579	0.631579	0.473684
20	0.65	0.7	0.65	0.65	0.45	0.65	0.6	0.45
21	0.714286	0.714286	0.619048	0.666667	0.428571	0.666667	0.571429	0.428571
22	0.681818	0.772727	0.590909	0.681818	0.5	0.681818	0.545455	0.454545
23	0.695652	0.73913	0.608696	0.73913	0.521739	0.652174	0.565217	0.478261
24	0.708333	0.708333	0.625	0.708333	0.5	0.708333	0.541667	0.5
25	0.76	0.72	0.68	0.68	0.48	0.72	0.6	0.48
26	0.769231	0.730769	0.692308	0.692308	0.5	0.730769	0.615385	0.5
27	0.740741	0.703704	0.703704	0.666667	0.555556	0.740741	0.592593	0.518519
28	0.75	0.714286	0.714286	0.642857	0.535714	0.714286	0.571429	0.5
29	0.793103	0.689655	0.689655	0.62069	0.517241	0.689655	0.551724	0.517241
30	0.766667	0.666667	0.666667	0.633333	0.533333	0.666667	0.533333	0.533333
31	0.741935	0.645161	0.677419	0.612903	0.548387	0.645161	0.548387	0.516129
32	0.75	0.625	0.65625	0.59375	0.53125	0.625	0.59375	0.5
33	0.757576	0.636364	0.666667	0.606061	0.515152	0.636364	0.575758	0.515152
34	0.794118	0.647059	0.647059	0.617647	0.558824	0.647059	0.558824	0.529412
35	0.8	0.657143	0.657143	0.628571	0.542857	0.657143	0.542857	0.514286
36	0.805556	0.638889	0.638889	0.611111	0.555556	0.638889	0.527778	0.527778
37	0.783784	0.621622	0.621622	0.621622	0.567568	0.621622	0.540541	0.513514
38	0.789474	0.631579	0.605263	0.605263	0.605263	0.605263	0.605263	0.552632
39	0.794872	0.615385	0.589744	0.615385	0.589744	0.589744	0.589744	0.564103
40	0.775	0.6	0.6	0.65	0.6	0.575	0.575	0.6
41	0.756098	0.585366	0.609756	0.682927	0.585366	0.585366	0.609756	0.585366
42	0.761905	0.571429	0.595238	0.666667	0.571429	0.571429	0.619048	0.571429
43	0.767442	0.55814	0.581395	0.651163	0.55814	0.55814	0.604651	0.55814
44	0.772727	0.545455	0.590909	0.681818	0.590909	0.568182	0.613636	0.568182
45	0.777778	0.555556	0.577778	0.688889	0.577778	0.577778	0.6	0.577778
46	0.804348	0.543478	0.586957	0.717391	0.586957	0.608696	0.586957	0.586957
47	0.808511	0.531915	0.574468	0.702128	0.574468	0.595745	0.574468	0.574468
48	0.8125	0.5625	0.5625	0.729167	0.583333	0.583333	0.583333	0.604167
49	0.816327	0.571429	0.571429	0.714286	0.591837	0.591837	0.571429	0.591837
50	0.8	0.6	0.58	0.7	0.58	0.6	0.58	0.58
51	0.803922	0.627451	0.568627	0.686275	0.588235	0.588235	0.568627	0.588235
52	0.788462	0.615385	0.576923	0.692308	0.576923	0.596154	0.596154	0.576923
53	0.773585	0.641509	0.584906	0.698113	0.603774	0.584906	0.603774	0.603774
54	0.777778	0.62963	0.592593	0.703704	0.592593	0.574074	0.62963	0.592593
55	0.781818	0.618182	0.6	0.709091	0.618182	0.581818	0.654545	0.6
56	0.767857	0.607143	0.589286	0.714286	0.607143	0.589286	0.642857	0.607143
57	0.77193	0.614035	0.614035	0.719298	0.596491	0.614035	0.649123	0.614035
58	0.775862	0.62069	0.62069	0.724138	0.603448	0.62069	0.655172	0.603448
59	0.79661	0.627119	0.627119	0.711864	0.627119	0.627119	0.644068	0.610169
60	0.8	0.65	0.616667	0.7	0.633333	0.633333	0.633333	0.616667
61	0.786885	0.672131	0.622951	0.688525	0.639344	0.672131	0.622951	0.606557
62	0.822581	0.66129	0.629032	0.709677	0.645161	0.66129	0.645161	0.629032
63	0.809524	0.68254	0.619048	0.714286	0.634921	0.68254	0.634921	0.634921
64	0.8125	0.6875	0.640625	0.703125	0.640625	0.6875	0.640625	0.625
65	0.8	0.692308	0.646154	0.692308	0.646154	0.692308	0.646154	0.615385
66	0.80303	0.681818	0.636364	0.681818	0.666667	0.681818	0.651515	0.651515
67	0.791045	0.686567	0.656716	0.686567	0.656716	0.671642	0.641791	0.641791
68	0.779412	0.676471	0.647059	0.676471	0.661765	0.691176	0.647059	0.632353
69	0.797101	0.666667	0.637681	0.681159	0.652174	0.681159	0.637681	0.652174
70	0.8	0.671429	0.657143	0.671429	0.642857	0.671429	0.628571	0.657143
71	0.816901	0.690141	0.661972	0.690141	0.633803	0.676056	0.619718	0.647887
72	0.819444	0.694444	0.666667	0.694444	0.638889	0.666667	0.611111	0.638889
73	0.808219	0.684932	0.671233	0.684932	0.643836	0.684932	0.616438	0.630137
74	0.810811	0.689189	0.675676	0.689189	0.635135	0.689189	0.621622	0.635135
75	0.813333	0.68	0.666667	0.693333	0.64	0.693333	0.64	0.64
76	0.815789	0.710526	0.657895	0.684211	0.644737	0.697368	0.657895	0.631579
77	0.818182	0.714286	0.688312	0.675325	0.649351	0.701299	0.649351	0.649351
78	0.807692	0.717949	0.679487	0.679487	0.653846	0.705128	0.653846	0.653846
79	0.797468	0.708861	0.683544	0.696203	0.64557	0.708861	0.658228	0.64557
80	0.8	0.7	0.7	0.7125	0.65	0.7125	0.6625	0.6625
81	0.802469	0.703704	0.703704	0.716049	0.641975	0.703704	0.654321	0.666667
82	0.804878	0.707317	0.707317	0.719512	0.634146	0.707317	0.646341	0.670732
83	0.795181	0.710843	0.710843	0.710843	0.650602	0.698795	0.662651	0.662651
84	0.797619	0.702381	0.72619	0.714286	0.666667	0.714286	0.678571	0.666667
85	0.8	0.705882	0.729412	0.717647	0.694118	0.717647	0.682353	0.682353
86	0.802326	0.697674	0.732558	0.732558	0.709302	0.732558	0.686047	0.686047
87	0.804598	0.701149	0.724138	0.758621	0.712644	0.735632	0.701149	0.712644
88	0.795455	0.715909	0.738636	0.761364	0.704545	0.738636	0.715909	0.704545
89	0.808989	0.741573	0.752809	0.764045	0.707865	0.741573	0.730337	0.719101
90	0.8	0.744444	0.755556	0.755556	0.711111	0.744444	0.733333	0.711111
91	0.802198	0.747253	0.758242	0.747253	0.714286	0.747253	0.758242	0.714286
92	0.804348	0.771739	0.75	0.771739	0.717391	0.75	0.76087	0.728261
93	0.806452	0.774194	0.763441	0.763441	0.72043	0.752688	0.752688	0.72043
94	0.819149	0.776596	0.765957	0.755319	0.734043	0.776596	0.765957	0.734043
95	0.821053	0.778947	0.757895	0.747368	0.757895	0.778947	0.768421	0.747368
96	0.8125	0.78125	0.770833	0.739583	0.760417	0.791667	0.760417	0.75
97	0.814433	0.783505	0.773196	0.731959	0.752577	0.793814	0.752577	0.752577
98	0.806122	0.77551	0.77551	0.734694	0.744898	0.785714	0.755102	0.755102
99	0.808081	0.777778	0.777778	0.757576	0.747475	0.79798	0.767677	0.747475
100	0.81	0.77	0.77	0.76	0.76	0.8	0.77	0.75
101	0.811881	0.782178	0.772277	0.762376	0.762376	0.80198	0.782178	0.762376
102	0.803922	0.784314	0.784314	0.764706	0.754902	0.794118	0.784314	0.764706
103	0.815534	0.786408	0.776699	0.76699	0.76699	0.786408	0.786408	0.76699
104	0.807692	0.788462	0.778846	0.778846	0.769231	0.778846	0.788462	0.759615
105	0.819048	0.8	0.780952	0.780952	0.761905	0.780952	0.790476	0.761905
106	0.820755	0.811321	0.783019	0.773585	0.754717	0.792453	0.783019	0.754717
107	0.831776	0.803738	0.785047	0.785047	0.747664	0.803738	0.785047	0.747664
108	0.833333	0.805556	0.787037	0.787037	0.740741	0.796296	0.805556	0.740741
109	0.834862	0.816514	0.807339	0.788991	0.743119	0.788991	0.798165	0.733945
110	0.836364	0.818182	0.8	0.781818	0.745455	0.8	0.809091	0.736364
111	0.855856	0.810811	0.81982	0.774775	0.747748	0.810811	0.810811	0.738739
112	0.857143	0.821429	0.821429	0.776786	0.758929	0.8125	0.8125	0.75
113	0.858407	0.823009	0.831858	0.79646	0.761062	0.823009	0.80531	0.761062
114	0.868421	0.824561	0.833333	0.807018	0.763158	0.824561	0.807018	0.763158
115	0.86087	0.826087	0.826087	0.8	0.773913	0.834783	0.817391	0.765217
116	0.853448	0.827586	0.827586	0.801724	0.775862	0.827586	0.810345	0.767241
117	0.863248	0.837607	0.82906	0.820513	0.777778	0.82906	0.811966	0.777778
118	0.855932	0.830508	0.830508	0.822034	0.771186	0.830508	0.822034	0.779661
119	0.857143	0.840336	0.831933	0.823529	0.781513	0.831933	0.831933	0.781513
120	0.858333	0.85	0.833333	0.825	0.791667	0.841667	0.825	0.783333
121	0.876033	0.85124	0.834711	0.818182	0.793388	0.842975	0.818182	0.785124
122	0.868852	0.844262	0.844262	0.827869	0.795082	0.852459	0.811475	0.795082
123	0.869919	0.845528	0.845528	0.829268	0.796748	0.853659	0.813008	0.796748
124	0.879032	0.83871	0.854839	0.83871	0.798387	0.854839	0.814516	0.790323
125	0.896	0.84	0.848	0.848	0.792	0.848	0.816	0.784
126	0.888889	0.84127	0.849206	0.849206	0.801587	0.849206	0.825397	0.785714
127	0.889764	0.858268	0.850394	0.850394	0.80315	0.858268	0.826772	0.80315
128	0.890625	0.867188	0.851562	0.851562	0.8125	0.859375	0.828125	0.8125
129	0.906977	0.868217	0.868217	0.844961	0.821705	0.868217	0.821705	0.821705
130	0.907692	0.869231	0.869231	0.846154	0.815385	0.876923	0.815385	0.830769
131	0.908397	0.877863	0.870229	0.839695	0.816794	0.877863	0.816794	0.824427
132	0.916667	0.878788	0.863636	0.856061	0.825758	0.878788	0.825758	0.825758
133	0.917293	0.879699	0.87218	0.849624	0.819549	0.887218	0.827068	0.819549
134	0.91791	0.880597	0.865672	0.858209	0.820896	0.880597	0.828358	0.820896
135	0.911111	0.881481	0.866667	0.859259	0.822222	0.881481	0.844444	0.822222
136	0.919118	0.882353	0.875	0.852941	0.823529	0.875	0.845588	0.816176
137	0.919708	0.890511	0.883212	0.854015	0.832117	0.883212	0.854015	0.817518
138	0.92029	0.891304	0.884058	0.855072	0.833333	0.884058	0.862319	0.833333
139	0.920863	0.892086	0.884892	0.856115	0.841727	0.892086	0.863309	0.841727
140	0.921429	0.885714	0.885714	0.85	0.857143	0.892857	0.871429	0.85
141	0.929078	0.893617	0.886525	0.851064	0.865248	0.893617	0.879433	0.858156
142	0.929577	0.901408	0.894366	0.852113	0.873239	0.894366	0.880282	0.873239
143	0.937063	0.902098	0.895105	0.846154	0.874126	0.902098	0.881119	0.881119
144	0.930556	0.895833	0.902778	0.847222	0.875	0.902778	0.895833	0.875
145	0.931034	0.903448	0.903448	0.855172	0.875862	0.903448	0.903448	0.868966
146	0.938356	0.90411	0.89726	0.863014	0.876712	0.89726	0.89726	0.876712
147	0.945578	0.904762	0.891156	0.870748	0.884354	0.904762	0.904762	0.884354
148	0.945946	0.905405	0.898649	0.871622	0.891892	0.905405	0.912162	0.891892
149	0.95302	0.90604	0.892617	0.879195	0.885906	0.912752	0.919463	0.885906
150	0.96	0.906667	0.906667	0.886667	0.893333	0.906667	0.926667	0.886667
151	0.960265	0.92053	0.900662	0.887417	0.89404	0.913907	0.92053	0.89404
152	0.953947	0.914474	0.914474	0.881579	0.901316	0.921053	0.914474	0.901316
153	0.954248	0.915033	0.921569	0.875817	0.915033	0.921569	0.928105	0.915033
154	0.948052	0.922078	0.915584	0.87013	0.915584	0.928571	0.922078	0.915584
155	0.941935	0.916129	0.916129	0.883871	0.916129	0.922581	0.916129	0.916129
156	0.942308	0.910256	0.923077	0.891026	0.916667	0.923077	0.910256	0.916667
157	0.942675	0.910828	0.917197	0.898089	0.910828	0.923567	0.910828	0.910828
158	0.949367	0.917722	0.917722	0.905063	0.911392	0.924051	0.911392	0.911392
159	0.955975	0.918239	0.924528	0.91195	0.90566	0.924528	0.918239	0.90566
160	0.9625	0.925	0.91875	0.90625	0.90625	0.925	0.91875	0.90625
161	0.962733	0.931677	0.931677	0.906832	0.906832	0.931677	0.913043	0.906832
162	0.969136	0.932099	0.925926	0.907407	0.907407	0.932099	0.91358	0.907407
163	0.97546	0.932515	0.92638	0.91411	0.907975	0.932515	0.91411	0.907975
164	0.97561	0.932927	0.926829	0.914634	0.902439	0.939024	0.920732	0.902439
165	0.969697	0.933333	0.921212	0.927273	0.909091	0.939394	0.933333	0.90303
166	0.96988	0.933735	0.921687	0.921687	0.909639	0.933735	0.945783	0.909639
167	0.976048	0.934132	0.916168	0.928144	0.916168	0.934132	0.952096	0.916168
168	0.988095	0.934524	0.928571	0.928571	0.922619	0.934524	0.958333	0.922619
169	0.988166	0.928994	0.928994	0.934911	0.928994	0.934911	0.964497	0.928994
170	0.988235	0.935294	0.935294	0.947059	0.941176	0.947059	0.964706	0.941176
171	0.982456	0.947368	0.94152	0.947368	0.947368	0.953216	0.97076	0.947368
172	0.982558	0.947674	0.94186	0.953488	0.947674	0.959302	0.965116	0.947674
173	0.982659	0.947977	0.942197	0.959538	0.947977	0.953757	0.959538	0.947977
174	0.977011	0.954023	0.948276	0.95977	0.948276	0.954023	0.95977	0.948276
175	0.982857	0.96	0.96	0.965714	0.96	0.954286	0.954286	0.96
176	0.994318	0.960227	0.965909	0.971591	0.965909	0.960227	0.960227	0.965909
177	0.988701	0.966102	0.977401	0.977401	0.971751	0.966102	0.966102	0.971751
178	0.983146	0.97191	0.977528	0.977528	0.977528	0.977528	0.97191	0.977528
179	0.98324	0.98324	0.98324	0.977654	0.972067	0.98324	0.972067	0.972067
180	0.977778	0.977778	0.983333	0.977778	0.972222	0.977778	0.977778	0.977778
181	0.977901	0.983425	0.983425	0.977901	0.977901	0.983425	0.977901	0.977901
182	0.983516	0.983516	0.978022	0.983516	0.978022	0.989011	0.983516	0.978022
183	0.989071	0.989071	0.989071	0.989071	0.983607	0.989071	0.983607	0.983607
184	0.994565	0.983696	0.983696	0.98913	0.994565	0.983696	0.994565	0.994565
185	0.994595	0.989189	0.989189	0.994595	1	0.989189	1	1
186	1	1	1	1	1	1	1	1

## Sheet: ILM_AvsB
geneset_num	WAD	AD	FC	RP	modT	samT	shrT	ibmT
1	1	1	1	1	1	1	1	1
2	1	0.5	1	0.5	1	1	1	0.5
3	1	0.666667	0.666667	0.666667	0.666667	0.666667	0.666667	1
4	0.75	1	1	1	0.75	0.75	0.5	0.75
5	1	0.8	0.8	0.8	1	0.8	1	1
6	0.833333	0.833333	0.833333	0.833333	0.833333	0.833333	0.833333	0.833333
7	0.714286	0.714286	0.857143	0.714286	0.714286	0.714286	0.714286	0.857143
8	0.75	0.75	0.75	0.75	0.625	0.875	0.75	0.75
9	0.777778	0.777778	0.777778	0.777778	0.666667	0.888889	0.777778	0.777778
10	0.8	0.8	0.8	0.8	0.8	0.9	0.8	0.8
11	0.727273	0.818182	0.818182	0.818182	0.727273	0.818182	0.818182	0.727273
12	0.666667	0.833333	0.833333	0.833333	0.833333	0.833333	0.75	0.75
13	0.692308	0.923077	0.923077	0.769231	0.769231	0.923077	0.769231	0.692308
14	0.714286	0.857143	0.857143	0.714286	0.714286	0.857143	0.714286	0.642857
15	0.733333	0.8	0.8	0.733333	0.666667	0.8	0.733333	0.666667
16	0.6875	0.75	0.75	0.6875	0.75	0.75	0.75	0.75
17	0.647059	0.705882	0.705882	0.764706	0.764706	0.705882	0.764706	0.764706
18	0.722222	0.666667	0.666667	0.777778	0.777778	0.666667	0.777778	0.777778
19	0.684211	0.736842	0.736842	0.736842	0.736842	0.684211	0.736842	0.736842
20	0.7	0.75	0.7	0.8	0.7	0.75	0.7	0.75
21	0.714286	0.761905	0.761905	0.809524	0.761905	0.809524	0.761905	0.714286
22	0.772727	0.772727	0.772727	0.818182	0.727273	0.818182	0.727273	0.727273
23	0.73913	0.826087	0.869565	0.826087	0.695652	0.826087	0.73913	0.73913
24	0.708333	0.875	0.833333	0.875	0.708333	0.875	0.791667	0.708333
25	0.76	0.88	0.88	0.88	0.72	0.92	0.76	0.68
26	0.846154	0.846154	0.846154	0.846154	0.730769	0.884615	0.769231	0.692308
27	0.888889	0.888889	0.888889	0.814815	0.777778	0.851852	0.777778	0.777778
28	0.928571	0.857143	0.857143	0.821429	0.75	0.857143	0.75	0.785714
29	0.931034	0.827586	0.862069	0.827586	0.827586	0.827586	0.827586	0.793103
30	0.9	0.8	0.833333	0.8	0.866667	0.8	0.866667	0.8
31	0.903226	0.806452	0.83871	0.83871	0.83871	0.774194	0.870968	0.806452
32	0.875	0.78125	0.8125	0.8125	0.8125	0.75	0.84375	0.78125
33	0.848485	0.787879	0.787879	0.787879	0.818182	0.757576	0.818182	0.818182
34	0.882353	0.764706	0.764706	0.852941	0.852941	0.764706	0.823529	0.852941
35	0.857143	0.771429	0.771429	0.885714	0.857143	0.742857	0.828571	0.857143
36	0.833333	0.805556	0.805556	0.888889	0.861111	0.75	0.861111	0.861111
37	0.837838	0.810811	0.810811	0.891892	0.837838	0.72973	0.837838	0.837838
38	0.815789	0.815789	0.842105	0.894737	0.842105	0.736842	0.842105	0.868421
39	0.846154	0.794872	0.820513	0.871795	0.846154	0.794872	0.846154	0.846154
40	0.85	0.825	0.825	0.85	0.85	0.825	0.85	0.85
41	0.853659	0.829268	0.853659	0.853659	0.829268	0.804878	0.853659	0.853659
42	0.857143	0.857143	0.857143	0.880952	0.833333	0.809524	0.833333	0.833333
43	0.837209	0.837209	0.860465	0.883721	0.837209	0.813953	0.860465	0.813953
44	0.863636	0.840909	0.840909	0.886364	0.840909	0.795455	0.863636	0.840909
45	0.866667	0.822222	0.822222	0.866667	0.844444	0.844444	0.844444	0.844444
46	0.869565	0.826087	0.847826	0.847826	0.826087	0.847826	0.869565	0.847826
47	0.87234	0.87234	0.829787	0.829787	0.829787	0.829787	0.851064	0.851064
48	0.875	0.854167	0.833333	0.8125	0.8125	0.833333	0.833333	0.833333
49	0.857143	0.836735	0.836735	0.795918	0.836735	0.836735	0.836735	0.816327
50	0.88	0.82	0.84	0.8	0.84	0.82	0.86	0.84
51	0.882353	0.803922	0.823529	0.803922	0.823529	0.803922	0.843137	0.862745
52	0.903846	0.807692	0.807692	0.788462	0.807692	0.826923	0.865385	0.865385
53	0.90566	0.792453	0.792453	0.773585	0.830189	0.811321	0.867925	0.849057
54	0.907407	0.777778	0.777778	0.759259	0.814815	0.814815	0.851852	0.833333
55	0.890909	0.8	0.763636	0.763636	0.8	0.818182	0.836364	0.818182
56	0.875	0.803571	0.785714	0.75	0.821429	0.821429	0.875	0.803571
57	0.894737	0.789474	0.77193	0.736842	0.842105	0.824561	0.877193	0.824561
58	0.87931	0.775862	0.775862	0.758621	0.827586	0.827586	0.862069	0.827586
59	0.881356	0.762712	0.79661	0.745763	0.847458	0.830508	0.864407	0.830508
60	0.866667	0.75	0.783333	0.733333	0.85	0.816667	0.866667	0.833333
61	0.885246	0.737705	0.770492	0.737705	0.836066	0.803279	0.852459	0.819672
62	0.870968	0.741935	0.774194	0.758065	0.83871	0.790323	0.854839	0.822581
63	0.873016	0.761905	0.777778	0.746032	0.825397	0.777778	0.84127	0.825397
64	0.859375	0.75	0.78125	0.734375	0.8125	0.765625	0.84375	0.84375
65	0.876923	0.769231	0.769231	0.738462	0.846154	0.769231	0.861538	0.846154
66	0.878788	0.757576	0.757576	0.727273	0.848485	0.787879	0.863636	0.848485
67	0.865672	0.746269	0.746269	0.731343	0.835821	0.791045	0.865672	0.835821
68	0.882353	0.75	0.735294	0.764706	0.852941	0.779412	0.852941	0.838235
69	0.884058	0.768116	0.753623	0.768116	0.855072	0.768116	0.855072	0.84058
70	0.885714	0.785714	0.757143	0.771429	0.857143	0.757143	0.857143	0.857143
71	0.887324	0.802817	0.788732	0.802817	0.84507	0.774648	0.859155	0.84507
72	0.888889	0.805556	0.777778	0.791667	0.847222	0.777778	0.847222	0.861111
73	0.890411	0.808219	0.808219	0.808219	0.849315	0.794521	0.863014	0.863014
74	0.891892	0.810811	0.824324	0.810811	0.837838	0.797297	0.864865	0.878378
75	0.88	0.84	0.826667	0.813333	0.853333	0.786667	0.866667	0.866667
76	0.868421	0.842105	0.842105	0.815789	0.842105	0.802632	0.855263	0.881579
77	0.883117	0.831169	0.857143	0.831169	0.844156	0.818182	0.857143	0.883117
78	0.871795	0.833333	0.846154	0.833333	0.858974	0.820513	0.871795	0.871795
79	0.873418	0.860759	0.860759	0.835443	0.860759	0.835443	0.873418	0.873418
80	0.875	0.85	0.85	0.8375	0.8625	0.85	0.8625	0.8625
81	0.888889	0.851852	0.864198	0.82716	0.851852	0.864198	0.864198	0.864198
82	0.878049	0.865854	0.865854	0.829268	0.865854	0.878049	0.865854	0.878049
83	0.879518	0.855422	0.86747	0.819277	0.86747	0.86747	0.86747	0.86747
84	0.869048	0.869048	0.869048	0.809524	0.857143	0.869048	0.869048	0.869048
85	0.858824	0.870588	0.870588	0.811765	0.870588	0.870588	0.870588	0.870588
86	0.860465	0.872093	0.872093	0.813953	0.872093	0.895349	0.872093	0.872093
87	0.850575	0.862069	0.862069	0.83908	0.885057	0.896552	0.885057	0.873563
88	0.863636	0.863636	0.863636	0.863636	0.875	0.897727	0.875	0.863636
89	0.876404	0.853933	0.865169	0.853933	0.876404	0.898876	0.88764	0.865169
90	0.877778	0.855556	0.877778	0.866667	0.888889	0.888889	0.888889	0.877778
91	0.879121	0.857143	0.879121	0.868132	0.89011	0.89011	0.89011	0.879121
92	0.880435	0.869565	0.869565	0.869565	0.880435	0.891304	0.880435	0.880435
93	0.892473	0.870968	0.870968	0.88172	0.88172	0.88172	0.892473	0.88172
94	0.893617	0.87234	0.861702	0.882979	0.882979	0.87234	0.882979	0.893617
95	0.905263	0.884211	0.873684	0.884211	0.873684	0.884211	0.884211	0.894737
96	0.916667	0.885417	0.875	0.875	0.875	0.885417	0.895833	0.90625
97	0.917526	0.886598	0.886598	0.876289	0.876289	0.896907	0.896907	0.907216
98	0.928571	0.908163	0.897959	0.877551	0.887755	0.897959	0.897959	0.897959
99	0.919192	0.909091	0.909091	0.868687	0.89899	0.909091	0.89899	0.89899
100	0.92	0.9	0.9	0.86	0.9	0.9	0.91	0.89
101	0.930693	0.891089	0.891089	0.851485	0.920792	0.891089	0.910891	0.891089
102	0.921569	0.892157	0.892157	0.852941	0.921569	0.892157	0.911765	0.882353
103	0.932039	0.902913	0.893204	0.854369	0.912621	0.883495	0.912621	0.893204
104	0.923077	0.894231	0.884615	0.865385	0.913462	0.894231	0.913462	0.894231
105	0.914286	0.904762	0.904762	0.857143	0.914286	0.885714	0.914286	0.895238
106	0.90566	0.896226	0.90566	0.858491	0.90566	0.886792	0.90566	0.896226
107	0.906542	0.88785	0.897196	0.859813	0.906542	0.878505	0.906542	0.906542
108	0.916667	0.888889	0.888889	0.861111	0.898148	0.888889	0.907407	0.907407
109	0.917431	0.899083	0.889908	0.862385	0.889908	0.899083	0.908257	0.899083
110	0.918182	0.890909	0.890909	0.863636	0.890909	0.909091	0.9	0.9
111	0.918919	0.882883	0.882883	0.864865	0.891892	0.918919	0.90991	0.891892
112	0.919643	0.875	0.875	0.866071	0.892857	0.910714	0.919643	0.883929
113	0.920354	0.876106	0.867257	0.858407	0.884956	0.911504	0.911504	0.876106
114	0.921053	0.868421	0.868421	0.877193	0.894737	0.912281	0.903509	0.885965
115	0.930435	0.869565	0.886957	0.895652	0.895652	0.913043	0.904348	0.878261
116	0.922414	0.887931	0.87931	0.896552	0.896552	0.913793	0.905172	0.87931
117	0.931624	0.888889	0.888889	0.888889	0.897436	0.91453	0.897436	0.880342
118	0.932203	0.889831	0.889831	0.889831	0.889831	0.923729	0.889831	0.889831
119	0.941176	0.907563	0.89916	0.89916	0.890756	0.92437	0.89916	0.882353
120	0.941667	0.908333	0.908333	0.908333	0.891667	0.925	0.908333	0.891667
121	0.933884	0.92562	0.909091	0.909091	0.892562	0.92562	0.917355	0.892562
122	0.95082	0.918033	0.918033	0.909836	0.893443	0.918033	0.909836	0.893443
123	0.95935	0.918699	0.910569	0.918699	0.902439	0.926829	0.910569	0.886179
124	0.959677	0.919355	0.927419	0.91129	0.903226	0.927419	0.91129	0.879032
125	0.968	0.92	0.92	0.92	0.92	0.92	0.92	0.896
126	0.960317	0.928571	0.928571	0.920635	0.920635	0.928571	0.936508	0.896825
127	0.968504	0.929134	0.929134	0.913386	0.92126	0.92126	0.929134	0.889764
128	0.960938	0.921875	0.929688	0.921875	0.914062	0.929688	0.921875	0.90625
129	0.968992	0.930233	0.945736	0.930233	0.914729	0.930233	0.922481	0.914729
130	0.961538	0.946154	0.953846	0.938462	0.923077	0.946154	0.923077	0.923077
131	0.954198	0.954198	0.961832	0.931298	0.931298	0.946565	0.931298	0.923664
132	0.954545	0.962121	0.962121	0.931818	0.924242	0.954545	0.924242	0.924242
133	0.954887	0.962406	0.962406	0.924812	0.932331	0.954887	0.93985	0.917293
134	0.970149	0.955224	0.955224	0.925373	0.932836	0.955224	0.932836	0.91791
135	0.977778	0.955556	0.948148	0.933333	0.925926	0.948148	0.940741	0.925926
136	0.970588	0.948529	0.941176	0.933824	0.926471	0.948529	0.948529	0.926471
137	0.978102	0.948905	0.941606	0.934307	0.934307	0.948905	0.941606	0.934307
138	0.978261	0.942029	0.942029	0.934783	0.934783	0.949275	0.942029	0.927536
139	0.978417	0.942446	0.942446	0.942446	0.928058	0.94964	0.935252	0.942446
140	0.971429	0.935714	0.935714	0.95	0.921429	0.95	0.928571	0.95
141	0.964539	0.943262	0.943262	0.943262	0.914894	0.943262	0.921986	0.943262
142	0.971831	0.950704	0.950704	0.950704	0.915493	0.93662	0.922535	0.943662
143	0.972028	0.951049	0.944056	0.951049	0.916084	0.944056	0.923077	0.937063
144	0.965278	0.944444	0.944444	0.944444	0.923611	0.9375	0.923611	0.9375
145	0.958621	0.944828	0.951724	0.944828	0.931034	0.931034	0.931034	0.937931
146	0.958904	0.952055	0.952055	0.938356	0.938356	0.945205	0.931507	0.938356
147	0.959184	0.945578	0.945578	0.938776	0.952381	0.952381	0.938776	0.938776
148	0.959459	0.945946	0.939189	0.932432	0.945946	0.945946	0.932432	0.945946
149	0.966443	0.946309	0.939597	0.939597	0.939597	0.939597	0.932886	0.946309
150	0.966667	0.94	0.94	0.94	0.933333	0.94	0.933333	0.94
151	0.966887	0.933775	0.933775	0.933775	0.933775	0.94702	0.933775	0.940397
152	0.973684	0.934211	0.934211	0.927632	0.934211	0.940789	0.934211	0.940789
153	0.96732	0.928105	0.941176	0.941176	0.934641	0.934641	0.934641	0.934641
154	0.961039	0.935065	0.941558	0.941558	0.928571	0.935065	0.935065	0.941558
155	0.967742	0.941935	0.954839	0.941935	0.929032	0.941935	0.935484	0.935484
156	0.974359	0.948718	0.955128	0.942308	0.935897	0.948718	0.929487	0.935897
157	0.968153	0.955414	0.955414	0.942675	0.942675	0.949045	0.929936	0.936306
158	0.962025	0.955696	0.949367	0.943038	0.936709	0.949367	0.93038	0.943038
159	0.974843	0.955975	0.955975	0.937107	0.943396	0.955975	0.943396	0.949686
160	0.975	0.95	0.95	0.9375	0.95625	0.95625	0.94375	0.95625
161	0.975155	0.944099	0.950311	0.937888	0.950311	0.950311	0.950311	0.950311
162	0.975309	0.944444	0.950617	0.944444	0.950617	0.95679	0.950617	0.950617
163	0.981595	0.957055	0.957055	0.957055	0.95092	0.95092	0.95092	0.944785
164	0.987805	0.95122	0.95122	0.957317	0.95122	0.95122	0.957317	0.95122
165	0.993939	0.951515	0.951515	0.963636	0.951515	0.951515	0.963636	0.957576
166	0.993976	0.951807	0.951807	0.957831	0.957831	0.957831	0.963855	0.957831
167	0.994012	0.964072	0.964072	0.958084	0.964072	0.958084	0.97006	0.964072
168	0.994048	0.958333	0.958333	0.964286	0.970238	0.964286	0.97619	0.964286
169	0.994083	0.95858	0.964497	0.970414	0.976331	0.964497	0.976331	0.976331
170	0.988235	0.964706	0.964706	0.976471	0.988235	0.964706	0.982353	0.988235
171	0.988304	0.976608	0.976608	0.982456	0.982456	0.964912	0.982456	0.982456
172	0.982558	0.97093	0.97093	0.976744	0.976744	0.976744	0.976744	0.982558
173	0.976879	0.982659	0.982659	0.976879	0.982659	0.982659	0.982659	0.976879
174	0.971264	0.988506	0.988506	0.982759	0.982759	0.988506	0.982759	0.977011
175	0.982857	0.982857	0.982857	0.977143	0.982857	0.988571	0.982857	0.982857
176	0.982955	0.977273	0.977273	0.977273	0.982955	0.982955	0.982955	0.977273
177	0.988701	0.971751	0.977401	0.983051	0.977401	0.977401	0.977401	0.983051
178	0.988764	0.983146	0.977528	0.988764	0.988764	0.983146	0.988764	0.983146
179	0.988827	0.98324	0.977654	0.988827	0.988827	0.98324	0.988827	0.98324
180	0.988889	0.977778	0.977778	0.988889	0.988889	0.977778	0.983333	0.983333
181	0.994475	0.983425	0.983425	0.98895	0.98895	0.983425	0.98895	0.98895
182	0.989011	0.989011	0.994505	0.989011	0.989011	0.989011	0.989011	0.989011
183	0.994536	1	0.994536	0.994536	0.994536	1	0.994536	0.994536
184	0.994565	1	1	1	1	1	1	0.98913
185	1	1	1	1	1	1	1	1
186	1	1	1	1	1	1	1	1

## Sheet: ILM_CvsD
geneset_num	WAD	AD	FC	RP	modT	samT	shrT	ibmT
1	0	1	1	1	1	1	1	1
2	0.5	0.5	0.5	0.5	0.5	0.5	0.5	0.5
3	0.666667	0.333333	0.333333	0.333333	0.666667	0.666667	0.666667	0.666667
4	0.75	0.75	0.75	0.5	0.75	0.75	0.75	0.75
5	0.8	0.6	0.6	0.8	0.8	0.8	0.8	0.8
6	0.833333	0.666667	0.666667	0.666667	0.666667	0.666667	0.666667	0.666667
7	0.714286	0.714286	0.714286	0.857143	0.714286	0.571429	0.714286	0.571429
8	0.625	0.75	0.625	0.75	0.625	0.625	0.625	0.75
9	0.666667	0.777778	0.666667	0.666667	0.666667	0.777778	0.777778	0.666667
10	0.7	0.8	0.6	0.6	0.7	0.8	0.7	0.7
11	0.818182	0.727273	0.636364	0.636364	0.727273	0.727273	0.727273	0.636364
12	0.75	0.75	0.75	0.75	0.75	0.75	0.75	0.583333
13	0.692308	0.769231	0.769231	0.692308	0.769231	0.769231	0.769231	0.692308
14	0.714286	0.714286	0.714286	0.642857	0.785714	0.714286	0.785714	0.714286
15	0.666667	0.666667	0.666667	0.6	0.733333	0.666667	0.8	0.733333
16	0.625	0.625	0.625	0.6875	0.8125	0.625	0.8125	0.75
17	0.647059	0.647059	0.705882	0.705882	0.764706	0.705882	0.764706	0.705882
18	0.611111	0.666667	0.666667	0.666667	0.722222	0.666667	0.722222	0.666667
19	0.631579	0.631579	0.684211	0.684211	0.684211	0.684211	0.684211	0.631579
20	0.6	0.65	0.65	0.65	0.7	0.7	0.7	0.6
21	0.571429	0.761905	0.714286	0.714286	0.666667	0.666667	0.666667	0.571429
22	0.590909	0.772727	0.727273	0.772727	0.636364	0.727273	0.636364	0.590909
23	0.652174	0.782609	0.73913	0.73913	0.652174	0.695652	0.608696	0.608696
24	0.666667	0.75	0.75	0.708333	0.625	0.708333	0.625	0.583333
25	0.68	0.72	0.72	0.72	0.6	0.72	0.6	0.6
26	0.692308	0.730769	0.692308	0.730769	0.576923	0.730769	0.576923	0.615385
27	0.703704	0.740741	0.703704	0.777778	0.62963	0.703704	0.62963	0.592593
28	0.785714	0.75	0.714286	0.75	0.678571	0.714286	0.678571	0.642857
29	0.827586	0.758621	0.724138	0.758621	0.689655	0.724138	0.689655	0.689655
30	0.9	0.733333	0.733333	0.766667	0.733333	0.766667	0.733333	0.7
31	0.903226	0.709677	0.709677	0.741935	0.709677	0.774194	0.709677	0.709677
32	0.90625	0.71875	0.6875	0.75	0.75	0.78125	0.6875	0.71875
33	0.878788	0.69697	0.69697	0.727273	0.757576	0.787879	0.727273	0.727273
34	0.882353	0.676471	0.676471	0.705882	0.735294	0.764706	0.735294	0.705882
35	0.857143	0.685714	0.685714	0.714286	0.714286	0.742857	0.714286	0.714286
36	0.833333	0.694444	0.694444	0.694444	0.694444	0.75	0.694444	0.722222
37	0.837838	0.702703	0.702703	0.72973	0.72973	0.72973	0.72973	0.756757
38	0.868421	0.736842	0.736842	0.710526	0.710526	0.763158	0.710526	0.763158
39	0.846154	0.794872	0.794872	0.717949	0.692308	0.74359	0.717949	0.769231
40	0.825	0.775	0.775	0.725	0.7	0.725	0.7	0.75
41	0.804878	0.756098	0.756098	0.731707	0.707317	0.731707	0.682927	0.780488
42	0.785714	0.738095	0.761905	0.714286	0.714286	0.738095	0.690476	0.761905
43	0.790698	0.767442	0.744186	0.697674	0.72093	0.72093	0.674419	0.767442
44	0.795455	0.772727	0.727273	0.727273	0.704545	0.704545	0.681818	0.795455
45	0.844444	0.755556	0.733333	0.733333	0.711111	0.711111	0.711111	0.822222
46	0.869565	0.73913	0.73913	0.717391	0.73913	0.717391	0.73913	0.804348
47	0.87234	0.723404	0.723404	0.702128	0.765957	0.723404	0.765957	0.808511
48	0.875	0.708333	0.708333	0.6875	0.791667	0.729167	0.770833	0.8125
49	0.877551	0.693878	0.714286	0.673469	0.795918	0.714286	0.755102	0.816327
50	0.88	0.7	0.7	0.66	0.78	0.7	0.76	0.82
51	0.862745	0.72549	0.686275	0.666667	0.764706	0.705882	0.764706	0.803922
52	0.846154	0.711538	0.692308	0.653846	0.788462	0.730769	0.769231	0.826923
53	0.830189	0.698113	0.679245	0.641509	0.792453	0.735849	0.773585	0.830189
54	0.851852	0.685185	0.666667	0.648148	0.796296	0.722222	0.796296	0.851852
55	0.872727	0.672727	0.672727	0.654545	0.8	0.727273	0.8	0.854545
56	0.875	0.678571	0.678571	0.642857	0.803571	0.732143	0.785714	0.857143
57	0.877193	0.666667	0.666667	0.649123	0.807018	0.719298	0.789474	0.877193
58	0.862069	0.672414	0.672414	0.672414	0.827586	0.724138	0.810345	0.862069
59	0.847458	0.677966	0.677966	0.677966	0.830508	0.728814	0.830508	0.847458
60	0.85	0.683333	0.683333	0.7	0.816667	0.716667	0.816667	0.833333
61	0.852459	0.688525	0.672131	0.688525	0.803279	0.721311	0.803279	0.819672
62	0.83871	0.677419	0.66129	0.709677	0.806452	0.709677	0.806452	0.806452
63	0.857143	0.68254	0.68254	0.698413	0.793651	0.698413	0.793651	0.809524
64	0.875	0.703125	0.703125	0.6875	0.78125	0.6875	0.78125	0.8125
65	0.876923	0.692308	0.707692	0.692308	0.784615	0.676923	0.769231	0.8
66	0.878788	0.712121	0.712121	0.712121	0.787879	0.681818	0.772727	0.787879
67	0.865672	0.716418	0.716418	0.716418	0.776119	0.701493	0.776119	0.776119
68	0.852941	0.705882	0.705882	0.705882	0.764706	0.705882	0.764706	0.794118
69	0.855072	0.710145	0.695652	0.710145	0.753623	0.710145	0.753623	0.797101
70	0.842857	0.7	0.685714	0.7	0.742857	0.714286	0.757143	0.8
71	0.830986	0.704225	0.690141	0.690141	0.746479	0.71831	0.760563	0.802817
72	0.847222	0.694444	0.680556	0.694444	0.763889	0.708333	0.75	0.791667
73	0.849315	0.684932	0.671233	0.69863	0.753425	0.712329	0.739726	0.794521
74	0.851351	0.675676	0.662162	0.689189	0.743243	0.702703	0.743243	0.797297
75	0.853333	0.693333	0.693333	0.693333	0.746667	0.733333	0.733333	0.786667
76	0.855263	0.697368	0.697368	0.684211	0.736842	0.736842	0.736842	0.789474
77	0.844156	0.714286	0.701299	0.701299	0.727273	0.74026	0.74026	0.818182
78	0.846154	0.717949	0.705128	0.717949	0.717949	0.74359	0.730769	0.807692
79	0.860759	0.734177	0.734177	0.721519	0.734177	0.734177	0.734177	0.810127
80	0.85	0.75	0.75	0.7125	0.7375	0.75	0.7375	0.8125
81	0.851852	0.740741	0.740741	0.716049	0.728395	0.753086	0.740741	0.814815
82	0.853659	0.731707	0.743902	0.707317	0.731707	0.756098	0.731707	0.817073
83	0.855422	0.73494	0.746988	0.710843	0.746988	0.771084	0.73494	0.807229
84	0.869048	0.75	0.75	0.714286	0.75	0.785714	0.75	0.797619
85	0.858824	0.741176	0.752941	0.705882	0.764706	0.788235	0.764706	0.788235
86	0.848837	0.732558	0.767442	0.709302	0.790698	0.790698	0.767442	0.77907
87	0.850575	0.747126	0.781609	0.701149	0.804598	0.781609	0.793103	0.793103
88	0.852273	0.761364	0.806818	0.704545	0.795455	0.784091	0.795455	0.806818
89	0.853933	0.775281	0.797753	0.696629	0.797753	0.808989	0.797753	0.808989
90	0.855556	0.777778	0.8	0.711111	0.788889	0.811111	0.788889	0.811111
91	0.868132	0.78022	0.802198	0.725275	0.791209	0.824176	0.791209	0.813187
92	0.858696	0.804348	0.804348	0.717391	0.782609	0.826087	0.782609	0.836957
93	0.860215	0.806452	0.806452	0.72043	0.784946	0.827957	0.774194	0.827957
94	0.87234	0.819149	0.808511	0.734043	0.787234	0.829787	0.797872	0.829787
95	0.863158	0.810526	0.810526	0.747368	0.8	0.831579	0.810526	0.831579
96	0.864583	0.822917	0.822917	0.770833	0.8125	0.822917	0.822917	0.84375
97	0.85567	0.824742	0.835052	0.773196	0.824742	0.845361	0.835052	0.85567
98	0.857143	0.816327	0.826531	0.765306	0.836735	0.846939	0.846939	0.846939
99	0.868687	0.828283	0.828283	0.767677	0.848485	0.848485	0.838384	0.848485
100	0.88	0.83	0.82	0.79	0.84	0.84	0.84	0.85
101	0.90099	0.821782	0.821782	0.792079	0.841584	0.841584	0.841584	0.851485
102	0.892157	0.813725	0.813725	0.813725	0.852941	0.833333	0.852941	0.843137
103	0.893204	0.815534	0.815534	0.815534	0.84466	0.825243	0.84466	0.84466
104	0.884615	0.807692	0.817308	0.807692	0.846154	0.826923	0.855769	0.846154
105	0.87619	0.809524	0.819048	0.809524	0.857143	0.838095	0.857143	0.857143
106	0.877358	0.811321	0.820755	0.830189	0.849057	0.830189	0.849057	0.858491
107	0.88785	0.82243	0.831776	0.831776	0.850467	0.841121	0.850467	0.859813
108	0.87963	0.833333	0.842593	0.824074	0.861111	0.842593	0.861111	0.861111
109	0.880734	0.834862	0.844037	0.816514	0.862385	0.834862	0.862385	0.862385
110	0.881818	0.854545	0.845455	0.818182	0.863636	0.845455	0.854545	0.872727
111	0.891892	0.864865	0.855856	0.828829	0.864865	0.846847	0.855856	0.864865
112	0.901786	0.857143	0.857143	0.821429	0.866071	0.857143	0.857143	0.875
113	0.902655	0.867257	0.876106	0.823009	0.858407	0.876106	0.858407	0.876106
114	0.903509	0.877193	0.885965	0.824561	0.868421	0.885965	0.859649	0.877193
115	0.913043	0.878261	0.895652	0.826087	0.869565	0.886957	0.852174	0.869565
116	0.913793	0.87931	0.887931	0.827586	0.87069	0.896552	0.862069	0.87069
117	0.923077	0.871795	0.888889	0.82906	0.863248	0.897436	0.871795	0.871795
118	0.915254	0.872881	0.881356	0.822034	0.881356	0.889831	0.872881	0.872881
119	0.907563	0.882353	0.882353	0.823529	0.87395	0.890756	0.87395	0.87395
120	0.908333	0.883333	0.883333	0.825	0.891667	0.9	0.875	0.883333
121	0.909091	0.876033	0.876033	0.834711	0.892562	0.900826	0.884298	0.876033
122	0.92623	0.868852	0.868852	0.827869	0.901639	0.893443	0.893443	0.868852
123	0.934959	0.861789	0.861789	0.829268	0.902439	0.894309	0.902439	0.861789
124	0.935484	0.862903	0.854839	0.83871	0.895161	0.895161	0.895161	0.879032
125	0.944	0.856	0.856	0.84	0.888	0.888	0.888	0.88
126	0.952381	0.865079	0.857143	0.849206	0.896825	0.888889	0.896825	0.880952
127	0.952756	0.866142	0.866142	0.850394	0.905512	0.889764	0.897638	0.889764
128	0.953125	0.859375	0.867188	0.851562	0.90625	0.890625	0.898438	0.90625
129	0.96124	0.868217	0.860465	0.860465	0.899225	0.899225	0.891473	0.922481
130	0.969231	0.884615	0.861538	0.861538	0.907692	0.9	0.892308	0.915385
131	0.969466	0.89313	0.870229	0.862595	0.908397	0.900763	0.908397	0.908397
132	0.962121	0.893939	0.878788	0.863636	0.909091	0.893939	0.909091	0.901515
133	0.969925	0.887218	0.894737	0.857143	0.902256	0.894737	0.902256	0.909774
134	0.962687	0.880597	0.88806	0.850746	0.895522	0.895522	0.895522	0.91791
135	0.955556	0.874074	0.881481	0.851852	0.888889	0.888889	0.896296	0.911111
136	0.955882	0.882353	0.882353	0.852941	0.889706	0.882353	0.889706	0.904412
137	0.956204	0.883212	0.890511	0.854015	0.883212	0.883212	0.890511	0.912409
138	0.963768	0.884058	0.884058	0.862319	0.884058	0.884058	0.884058	0.913043
139	0.956835	0.877698	0.884892	0.870504	0.884892	0.892086	0.884892	0.913669
140	0.95	0.885714	0.885714	0.864286	0.892857	0.892857	0.892857	0.907143
141	0.950355	0.886525	0.886525	0.87234	0.893617	0.886525	0.893617	0.907801
142	0.957746	0.887324	0.887324	0.880282	0.887324	0.894366	0.887324	0.908451
143	0.958042	0.888112	0.888112	0.888112	0.881119	0.888112	0.881119	0.909091
144	0.951389	0.888889	0.888889	0.888889	0.881944	0.881944	0.888889	0.902778
145	0.965517	0.889655	0.889655	0.896552	0.882759	0.875862	0.889655	0.896552
146	0.965753	0.883562	0.883562	0.90411	0.883562	0.876712	0.883562	0.890411
147	0.959184	0.877551	0.877551	0.897959	0.897959	0.877551	0.897959	0.897959
148	0.952703	0.878378	0.878378	0.898649	0.898649	0.891892	0.898649	0.905405
149	0.95302	0.879195	0.879195	0.899329	0.899329	0.892617	0.899329	0.912752
150	0.953333	0.88	0.88	0.9	0.9	0.893333	0.9	0.913333
151	0.953642	0.887417	0.887417	0.907285	0.907285	0.887417	0.907285	0.92053
152	0.947368	0.888158	0.894737	0.901316	0.907895	0.888158	0.907895	0.921053
153	0.947712	0.888889	0.888889	0.901961	0.915033	0.882353	0.908497	0.928105
154	0.961039	0.896104	0.896104	0.896104	0.915584	0.896104	0.902597	0.928571
155	0.954839	0.896774	0.896774	0.896774	0.922581	0.903226	0.916129	0.941935
156	0.961538	0.891026	0.897436	0.891026	0.923077	0.910256	0.916667	0.942308
157	0.968153	0.89172	0.904459	0.89172	0.936306	0.917197	0.929936	0.942675
158	0.962025	0.905063	0.898734	0.892405	0.943038	0.917722	0.943038	0.936709
159	0.962264	0.90566	0.90566	0.893082	0.949686	0.924528	0.949686	0.937107
160	0.9625	0.9125	0.9125	0.89375	0.94375	0.925	0.95	0.9375
161	0.956522	0.913043	0.913043	0.906832	0.956522	0.937888	0.956522	0.931677
162	0.962963	0.91358	0.919753	0.907407	0.962963	0.938272	0.95679	0.944444
163	0.97546	0.91411	0.920245	0.907975	0.957055	0.944785	0.957055	0.957055
164	0.97561	0.926829	0.920732	0.914634	0.963415	0.945122	0.957317	0.963415
165	0.975758	0.927273	0.927273	0.915152	0.963636	0.951515	0.963636	0.957576
166	0.975904	0.933735	0.933735	0.921687	0.963855	0.951807	0.963855	0.96988
167	0.982036	0.94012	0.94012	0.922156	0.97006	0.958084	0.97006	0.964072
168	0.988095	0.946429	0.940476	0.928571	0.970238	0.958333	0.97619	0.964286
169	0.982249	0.946746	0.946746	0.928994	0.970414	0.95858	0.970414	0.964497
170	0.994118	0.952941	0.947059	0.941176	0.964706	0.952941	0.970588	0.976471
171	0.988304	0.953216	0.953216	0.953216	0.959064	0.953216	0.97076	0.976608
172	0.982558	0.965116	0.965116	0.959302	0.97093	0.959302	0.97093	0.976744
173	0.976879	0.971098	0.965318	0.953757	0.976879	0.971098	0.976879	0.976879
174	0.977011	0.971264	0.971264	0.95977	0.982759	0.971264	0.982759	0.977011
175	0.982857	0.977143	0.977143	0.965714	0.988571	0.982857	0.988571	0.982857
176	0.982955	0.982955	0.982955	0.965909	0.982955	0.988636	0.982955	0.982955
177	0.983051	0.983051	0.977401	0.966102	0.983051	0.983051	0.983051	0.983051
178	0.983146	0.977528	0.977528	0.97191	0.983146	0.983146	0.983146	0.983146
179	0.988827	0.977654	0.977654	0.972067	0.977654	0.977654	0.977654	0.988827
180	0.983333	0.983333	0.977778	0.972222	0.983333	0.977778	0.988889	0.988889
181	0.983425	0.98895	0.98895	0.972376	0.983425	0.98895	0.983425	0.983425
182	0.989011	0.989011	0.989011	0.978022	0.994505	0.994505	0.989011	0.983516
183	0.989071	0.989071	0.989071	0.983607	0.994536	0.989071	0.994536	0.994536
184	0.994565	0.98913	0.98913	0.983696	0.994565	0.994565	0.994565	0.994565
185	1	1	1	0.994595	1	1	1	1
186	1	1	1	1	1	1	1	1
