# Supplementary material for: Evaluating methods for ranking differentially expressed genes applied to microArray quality control data
Source: BMC Bioinformatics. 2011 Jun 6;12:227. doi: 10.1186/1471-2105-12-227 (PMC3128035; doi:10.1186/1471-2105-12-227)
Supplement: Additional file 16 — R-code for making left side of Figure 2(a). The R-code assumes the input filename is "POG_AFX_KEGG_AB.txt," which contains data for the first sheet (i.e., the sheet named "AFX_AvsB") in Additional file 15. [file 1471-2105-12-227-S16.R]

in_f <- "POG_AFX_KEGG_AB.txt"              #input filename (tab-delimited text)
out_f <- "POG_AFX_KEGG_AB.png"             #output filename

param <- NULL
param[[2]] <- list("WAD",  c(255,  0,  0)) #red
param[[3]] <- list("AD",   c(  0,  0,  0)) #black
param[[4]] <- list("FC",   c(  0,200,  0)) #green
param[[5]] <- list("RP",   c(255,165,  0)) #orange
param[[6]] <- list("modT", c(150,150,150)) #gray
param[[7]] <- list("samT", c(255,  0,255)) #magenta
param[[8]] <- list("shrT", c(  0,  0,255)) #blue
param[[9]] <- list("ibmT", c(173,255, 47)) #greenyellow
param_x <- 330
param_y <- 190

########################################
###  A versus B
########################################
data <- read.table(in_f, header=TRUE, sep="\t")
png(out_f, width=param_x, height=param_y)
for(i in 9:2){
    if(i > 2){
        par(mai=c(0.4, 0.34, 0.07, 0.03))
        plot(data[,1], data[,i]*100, type="l", lwd=2, 
             col=rgb(param[[i]][[2]][1], param[[i]][[2]][2], param[[i]][[2]][3], max=255), 
             ylim=c(40, 100), axes=F, ann=F)
        par(new=T)
    }else{
        par(mai=c(0.4, 0.34, 0.07, 0.03))
        plot(data[,1], data[,i]*100, type="l", lwd=2,  
             col=rgb(param[[i]][[2]][1], param[[i]][[2]][2], param[[i]][[2]][3], max=255), 
             ylim=c(40, 100), ann=F)
    }
}
legend("bottomright",
    c(param[[2]][[1]],param[[3]][[1]],param[[4]][[1]],param[[5]][[1]],param[[6]][[1]],param[[7]][[1]],param[[8]][[1]],param[[9]][[1]]),
    col=c(rgb(param[[2]][[2]][1], param[[2]][[2]][2], param[[2]][[2]][3], max=255),
          rgb(param[[3]][[2]][1], param[[3]][[2]][2], param[[3]][[2]][3], max=255),
          rgb(param[[4]][[2]][1], param[[4]][[2]][2], param[[4]][[2]][3], max=255),
          rgb(param[[5]][[2]][1], param[[5]][[2]][2], param[[5]][[2]][3], max=255),
          rgb(param[[6]][[2]][1], param[[6]][[2]][2], param[[6]][[2]][3], max=255),
          rgb(param[[7]][[2]][1], param[[7]][[2]][2], param[[7]][[2]][3], max=255),
          rgb(param[[8]][[2]][1], param[[8]][[2]][2], param[[8]][[2]][3], max=255),
          rgb(param[[9]][[2]][1], param[[9]][[2]][2], param[[9]][[2]][3], max=255)
    ),
    lwd=2,
    merge=TRUE
)
text(90, 42, "A versus B")
dev.off()
