# Supplementary material for: Evaluating methods for ranking differentially expressed genes applied to microArray quality control data
Source: BMC Bioinformatics. 2011 Jun 6;12:227. doi: 10.1186/1471-2105-12-227 (PMC3128035; doi:10.1186/1471-2105-12-227)
Supplement: Additional file 17 — Numbers of genes belonging to each of 186 KEGG Pathway gene sets in individual platforms. [file 1471-2105-12-227-S17.XLS]

## Sheet: result_MEMNUM_KEGG
NAME	ORIGINAL_SIZE	AFX	ABI	AG1	GEH	ILM	UNION	INTERTECT	INTERSECTION/UNION
KEGG_GLYCOLYSIS_GLUCONEOGENESIS	62	61	61	60	54	61	61	53	0.868852
KEGG_CITRATE_CYCLE_TCA_CYCLE	32	29	30	29	28	31	31	26	0.83871
KEGG_PENTOSE_PHOSPHATE_PATHWAY	27	26	24	25	21	26	26	19	0.730769
KEGG_PENTOSE_AND_GLUCURONATE_INTERCONVERSIONS	28	16	20	20	14	26	26	11	0.423077
KEGG_FRUCTOSE_AND_MANNOSE_METABOLISM	34	33	33	33	30	34	34	28	0.823529
KEGG_GALACTOSE_METABOLISM	26	25	25	24	24	26	26	22	0.846154
KEGG_ASCORBATE_AND_ALDARATE_METABOLISM	25	14	18	18	12	24	24	9	0.375
KEGG_FATTY_ACID_METABOLISM	42	41	40	41	39	41	42	37	0.880952
KEGG_STEROID_BIOSYNTHESIS	17	17	17	17	17	17	17	17	1
KEGG_PRIMARY_BILE_ACID_BIOSYNTHESIS	16	16	15	16	15	16	16	14	0.875
KEGG_STEROID_HORMONE_BIOSYNTHESIS	55	44	47	47	34	54	54	30	0.555556
KEGG_OXIDATIVE_PHOSPHORYLATION	135	119	115	115	87	115	121	86	0.710744
KEGG_PURINE_METABOLISM	159	151	150	153	139	151	154	134	0.87013
KEGG_PYRIMIDINE_METABOLISM	98	93	93	96	89	94	96	85	0.885417
KEGG_ALANINE_ASPARTATE_AND_GLUTAMATE_METABOLISM	32	32	32	32	26	32	32	26	0.8125
KEGG_GLYCINE_SERINE_AND_THREONINE_METABOLISM	31	31	30	31	31	31	31	30	0.967742
KEGG_CYSTEINE_AND_METHIONINE_METABOLISM	34	34	34	34	30	33	34	29	0.852941
KEGG_VALINE_LEUCINE_AND_ISOLEUCINE_DEGRADATION	44	44	44	44	42	44	44	42	0.954545
KEGG_VALINE_LEUCINE_AND_ISOLEUCINE_BIOSYNTHESIS	11	11	11	11	11	11	11	11	1
KEGG_LYSINE_DEGRADATION	44	43	42	44	44	44	44	41	0.931818
KEGG_ARGININE_AND_PROLINE_METABOLISM	54	52	53	53	44	53	53	44	0.830189
KEGG_HISTIDINE_METABOLISM	29	29	26	29	28	28	29	26	0.896552
KEGG_TYROSINE_METABOLISM	42	41	40	42	40	41	42	38	0.904762
KEGG_PHENYLALANINE_METABOLISM	18	17	18	18	17	18	18	16	0.888889
KEGG_TRYPTOPHAN_METABOLISM	40	40	40	40	39	39	40	38	0.95
KEGG_BETA_ALANINE_METABOLISM	22	22	22	22	21	22	22	21	0.954545
KEGG_TAURINE_AND_HYPOTAURINE_METABOLISM	10	10	8	10	9	10	10	8	0.8
KEGG_SELENOAMINO_ACID_METABOLISM	26	26	22	26	24	24	26	21	0.807692
KEGG_GLUTATHIONE_METABOLISM	50	47	45	50	40	48	50	37	0.74
KEGG_STARCH_AND_SUCROSE_METABOLISM	52	36	39	41	32	49	50	27	0.54
KEGG_N_GLYCAN_BIOSYNTHESIS	46	45	43	46	43	43	46	39	0.847826
KEGG_OTHER_GLYCAN_DEGRADATION	16	15	15	15	14	15	16	13	0.8125
KEGG_O_GLYCAN_BIOSYNTHESIS	30	30	27	29	27	27	30	23	0.766667
KEGG_AMINO_SUGAR_AND_NUCLEOTIDE_SUGAR_METABOLISM	44	43	42	44	39	44	44	37	0.840909
KEGG_GLYCOSAMINOGLYCAN_DEGRADATION	21	20	20	21	20	21	21	18	0.857143
KEGG_GLYCOSAMINOGLYCAN_BIOSYNTHESIS_CHONDROITIN_SULFATE	22	22	21	22	21	22	22	20	0.909091
KEGG_GLYCOSAMINOGLYCAN_BIOSYNTHESIS_KERATAN_SULFATE	15	15	14	15	15	14	15	14	0.933333
KEGG_GLYCOSAMINOGLYCAN_BIOSYNTHESIS_HEPARAN_SULFATE	26	26	25	26	25	26	26	24	0.923077
KEGG_GLYCEROLIPID_METABOLISM	49	48	48	48	46	47	49	43	0.877551
KEGG_INOSITOL_PHOSPHATE_METABOLISM	54	54	53	52	50	52	54	46	0.851852
KEGG_GLYCOSYLPHOSPHATIDYLINOSITOL_GPI_ANCHOR_BIOSYNTHESIS	25	25	24	25	22	24	25	20	0.8
KEGG_GLYCEROPHOSPHOLIPID_METABOLISM	77	72	71	72	71	72	74	66	0.891892
KEGG_ETHER_LIPID_METABOLISM	33	29	29	30	30	31	31	28	0.903226
KEGG_ARACHIDONIC_ACID_METABOLISM	58	53	47	53	48	53	56	40	0.714286
KEGG_LINOLEIC_ACID_METABOLISM	29	25	25	26	24	27	27	22	0.814815
KEGG_ALPHA_LINOLENIC_ACID_METABOLISM	19	15	15	16	16	17	17	14	0.823529
KEGG_SPHINGOLIPID_METABOLISM	40	35	37	36	37	39	39	32	0.820513
KEGG_GLYCOSPHINGOLIPID_BIOSYNTHESIS_LACTO_AND_NEOLACTO_SERIES	26	26	25	26	26	25	26	25	0.961538
KEGG_GLYCOSPHINGOLIPID_BIOSYNTHESIS_GLOBO_SERIES	14	14	14	14	13	14	14	13	0.928571
KEGG_GLYCOSPHINGOLIPID_BIOSYNTHESIS_GANGLIO_SERIES	15	15	15	15	13	15	15	13	0.866667
KEGG_PYRUVATE_METABOLISM	40	40	40	40	38	40	40	38	0.95
KEGG_GLYOXYLATE_AND_DICARBOXYLATE_METABOLISM	16	16	14	15	16	13	16	12	0.75
KEGG_PROPANOATE_METABOLISM	33	32	32	32	28	33	33	28	0.848485
KEGG_BUTANOATE_METABOLISM	34	33	31	33	32	33	34	31	0.911765
KEGG_ONE_CARBON_POOL_BY_FOLATE	17	17	15	17	16	16	17	14	0.823529
KEGG_RIBOFLAVIN_METABOLISM	16	16	15	15	15	15	16	13	0.8125
KEGG_NICOTINATE_AND_NICOTINAMIDE_METABOLISM	24	23	21	23	20	23	23	18	0.782609
KEGG_PANTOTHENATE_AND_COA_BIOSYNTHESIS	16	16	15	16	16	16	16	15	0.9375
KEGG_FOLATE_BIOSYNTHESIS	11	11	11	11	11	11	11	11	1
KEGG_RETINOL_METABOLISM	64	49	53	53	45	62	63	39	0.619048
KEGG_PORPHYRIN_AND_CHLOROPHYLL_METABOLISM	41	29	34	33	26	38	40	20	0.5
KEGG_TERPENOID_BACKBONE_BIOSYNTHESIS	15	15	15	15	15	15	15	15	1
KEGG_LIMONENE_AND_PINENE_DEGRADATION	10	10	9	10	10	9	10	9	0.9
KEGG_NITROGEN_METABOLISM	23	23	23	23	19	23	23	19	0.826087
KEGG_SULFUR_METABOLISM	13	11	10	12	10	12	13	9	0.692308
KEGG_AMINOACYL_TRNA_BIOSYNTHESIS	41	41	40	41	38	38	41	36	0.878049
KEGG_METABOLISM_OF_XENOBIOTICS_BY_CYTOCHROME_P450	70	57	60	62	47	69	69	42	0.608696
KEGG_DRUG_METABOLISM_CYTOCHROME_P450	72	59	63	65	51	71	71	47	0.661972
KEGG_DRUG_METABOLISM_OTHER_ENZYMES	51	40	44	44	36	50	50	33	0.66
KEGG_BIOSYNTHESIS_OF_UNSATURATED_FATTY_ACIDS	22	20	19	21	18	20	21	16	0.761905
KEGG_ABC_TRANSPORTERS	44	43	43	42	44	41	44	39	0.886364
KEGG_RIBOSOME	88	81	83	85	65	86	88	57	0.647727
KEGG_RNA_DEGRADATION	59	57	56	58	52	57	58	51	0.87931
KEGG_RNA_POLYMERASE	29	28	27	28	25	27	28	25	0.892857
KEGG_BASAL_TRANSCRIPTION_FACTORS	36	33	32	34	28	34	35	25	0.714286
KEGG_DNA_REPLICATION	36	36	34	36	32	36	36	30	0.833333
KEGG_SPLICEOSOME	128	112	110	116	102	113	117	94	0.803419
KEGG_PROTEASOME	48	42	42	43	38	43	44	35	0.795455
KEGG_PROTEIN_EXPORT	24	22	23	23	20	23	23	20	0.869565
KEGG_PPAR_SIGNALING_PATHWAY	69	66	67	68	60	68	69	57	0.826087
KEGG_BASE_EXCISION_REPAIR	35	33	33	32	31	33	33	30	0.909091
KEGG_NUCLEOTIDE_EXCISION_REPAIR	44	44	42	43	41	43	44	38	0.863636
KEGG_MISMATCH_REPAIR	23	22	22	23	21	23	23	19	0.826087
KEGG_HOMOLOGOUS_RECOMBINATION	28	28	28	28	24	28	28	24	0.857143
KEGG_NON_HOMOLOGOUS_END_JOINING	14	13	13	13	11	13	13	11	0.846154
KEGG_MAPK_SIGNALING_PATHWAY	267	259	255	260	251	262	265	233	0.879245
KEGG_ERBB_SIGNALING_PATHWAY	87	87	83	85	84	85	87	79	0.908046
KEGG_CALCIUM_SIGNALING_PATHWAY	178	173	174	177	172	176	177	165	0.932203
KEGG_CYTOKINE_CYTOKINE_RECEPTOR_INTERACTION	267	250	252	253	232	260	264	219	0.829545
KEGG_CHEMOKINE_SIGNALING_PATHWAY	190	178	173	181	169	183	188	154	0.819149
KEGG_PHOSPHATIDYLINOSITOL_SIGNALING_SYSTEM	76	74	75	74	72	74	76	66	0.868421
KEGG_NEUROACTIVE_LIGAND_RECEPTOR_INTERACTION	272	269	265	270	257	268	272	247	0.908088
KEGG_CELL_CYCLE	128	122	123	123	113	122	124	110	0.887097
KEGG_OOCYTE_MEIOSIS	114	107	110	110	100	109	112	93	0.830357
KEGG_P53_SIGNALING_PATHWAY	69	68	66	68	66	66	68	62	0.911765
KEGG_UBIQUITIN_MEDIATED_PROTEOLYSIS	138	132	127	132	122	132	134	114	0.850746
KEGG_SNARE_INTERACTIONS_IN_VESICULAR_TRANSPORT	38	38	37	37	37	37	38	35	0.921053
KEGG_REGULATION_OF_AUTOPHAGY	35	31	33	28	25	33	34	21	0.617647
KEGG_LYSOSOME	121	119	118	118	110	117	121	105	0.867769
KEGG_ENDOCYTOSIS	183	179	171	180	167	178	181	156	0.861878
KEGG_PEROXISOME	78	77	76	77	73	75	78	70	0.897436
KEGG_MTOR_SIGNALING_PATHWAY	52	51	49	50	45	50	51	43	0.843137
KEGG_APOPTOSIS	88	86	86	85	82	86	87	77	0.885057
KEGG_CARDIAC_MUSCLE_CONTRACTION	80	74	71	71	62	72	74	60	0.810811
KEGG_VASCULAR_SMOOTH_MUSCLE_CONTRACTION	115	108	105	111	107	112	113	99	0.876106
KEGG_WNT_SIGNALING_PATHWAY	151	146	146	147	138	148	150	129	0.86
KEGG_DORSO_VENTRAL_AXIS_FORMATION	25	23	22	23	23	22	24	20	0.833333
KEGG_NOTCH_SIGNALING_PATHWAY	47	47	41	46	40	43	47	32	0.680851
KEGG_HEDGEHOG_SIGNALING_PATHWAY	56	54	55	55	53	56	56	50	0.892857
KEGG_TGF_BETA_SIGNALING_PATHWAY	86	83	85	83	79	83	85	75	0.882353
KEGG_AXON_GUIDANCE	129	128	120	128	125	126	129	114	0.883721
KEGG_VEGF_SIGNALING_PATHWAY	76	71	70	72	69	72	74	64	0.864865
KEGG_FOCAL_ADHESION	201	196	190	197	186	197	199	176	0.884422
KEGG_ECM_RECEPTOR_INTERACTION	84	83	77	84	81	82	84	73	0.869048
KEGG_CELL_ADHESION_MOLECULES_CAMS	134	129	123	131	127	129	133	115	0.864662
KEGG_ADHERENS_JUNCTION	75	72	71	72	66	72	73	63	0.863014
KEGG_TIGHT_JUNCTION	134	130	121	130	117	126	132	105	0.795455
KEGG_GAP_JUNCTION	90	86	84	86	82	86	90	77	0.855556
KEGG_COMPLEMENT_AND_COAGULATION_CASCADES	69	67	66	68	62	68	69	60	0.869565
KEGG_ANTIGEN_PROCESSING_AND_PRESENTATION	89	78	77	78	62	88	88	53	0.602273
KEGG_RENIN_ANGIOTENSIN_SYSTEM	17	17	17	17	17	17	17	17	1
KEGG_TOLL_LIKE_RECEPTOR_SIGNALING_PATHWAY	102	98	101	95	91	101	102	85	0.833333
KEGG_NOD_LIKE_RECEPTOR_SIGNALING_PATHWAY	62	62	62	62	55	60	62	53	0.854839
KEGG_RIG_I_LIKE_RECEPTOR_SIGNALING_PATHWAY	71	69	69	65	62	70	71	57	0.802817
KEGG_CYTOSOLIC_DNA_SENSING_PATHWAY	56	51	53	49	43	53	55	38	0.690909
KEGG_JAK_STAT_SIGNALING_PATHWAY	155	149	149	147	139	154	155	130	0.83871
KEGG_HEMATOPOIETIC_CELL_LINEAGE	88	83	82	85	81	87	87	76	0.873563
KEGG_NATURAL_KILLER_CELL_MEDIATED_CYTOTOXICITY	137	126	125	124	109	133	137	99	0.722628
KEGG_T_CELL_RECEPTOR_SIGNALING_PATHWAY	108	105	104	107	107	107	108	100	0.925926
KEGG_B_CELL_RECEPTOR_SIGNALING_PATHWAY	75	73	74	73	73	74	75	69	0.92
KEGG_FC_EPSILON_RI_SIGNALING_PATHWAY	79	73	74	74	75	77	77	69	0.896104
KEGG_FC_GAMMA_R_MEDIATED_PHAGOCYTOSIS	97	89	89	90	87	93	95	78	0.821053
KEGG_LEUKOCYTE_TRANSENDOTHELIAL_MIGRATION	118	112	109	113	109	112	116	98	0.844828
KEGG_INTESTINAL_IMMUNE_NETWORK_FOR_IGA_PRODUCTION	48	45	44	48	44	47	48	40	0.833333
KEGG_CIRCADIAN_RHYTHM_MAMMAL	13	12	13	13	12	13	13	12	0.923077
KEGG_LONG_TERM_POTENTIATION	70	66	70	70	68	70	70	64	0.914286
KEGG_NEUROTROPHIN_SIGNALING_PATHWAY	126	123	121	124	117	124	126	108	0.857143
KEGG_LONG_TERM_DEPRESSION	70	65	63	66	66	65	67	61	0.910448
KEGG_OLFACTORY_TRANSDUCTION	389	110	232	142	125	241	327	65	0.198777
KEGG_TASTE_TRANSDUCTION	52	45	47	50	40	50	52	34	0.653846
KEGG_REGULATION_OF_ACTIN_CYTOSKELETON	216	206	199	209	198	207	212	181	0.853774
KEGG_INSULIN_SIGNALING_PATHWAY	137	134	133	134	127	135	136	122	0.897059
KEGG_GNRH_SIGNALING_PATHWAY	101	95	92	97	93	99	99	85	0.858586
KEGG_PROGESTERONE_MEDIATED_OOCYTE_MATURATION	86	83	84	84	79	84	85	77	0.905882
KEGG_MELANOGENESIS	102	98	99	100	96	101	101	92	0.910891
KEGG_ADIPOCYTOKINE_SIGNALING_PATHWAY	67	66	67	66	67	67	67	65	0.970149
KEGG_TYPE_II_DIABETES_MELLITUS	47	46	47	47	45	47	47	44	0.93617
KEGG_TYPE_I_DIABETES_MELLITUS	44	40	38	43	36	42	43	30	0.697674
KEGG_MATURITY_ONSET_DIABETES_OF_THE_YOUNG	25	23	23	25	21	25	25	19	0.76
KEGG_ALDOSTERONE_REGULATED_SODIUM_REABSORPTION	42	42	42	42	37	42	42	37	0.880952
KEGG_VASOPRESSIN_REGULATED_WATER_REABSORPTION	44	44	42	44	38	44	44	36	0.818182
KEGG_PROXIMAL_TUBULE_BICARBONATE_RECLAMATION	23	23	23	23	17	23	23	17	0.73913
KEGG_ALZHEIMERS_DISEASE	169	155	156	155	136	154	159	130	0.81761
KEGG_PARKINSONS_DISEASE	133	114	110	111	92	111	117	89	0.760684
KEGG_AMYOTROPHIC_LATERAL_SCLEROSIS_ALS	53	52	51	52	51	53	53	48	0.90566
KEGG_HUNTINGTONS_DISEASE	185	171	165	167	142	168	173	137	0.791908
KEGG_PRION_DISEASES	35	34	35	35	34	35	35	33	0.942857
KEGG_VIBRIO_CHOLERAE_INFECTION	56	54	54	54	45	54	54	45	0.833333
KEGG_EPITHELIAL_CELL_SIGNALING_IN_HELICOBACTER_PYLORI_INFECTION	68	68	66	66	59	66	68	55	0.808824
KEGG_PATHOGENIC_ESCHERICHIA_COLI_INFECTION	59	51	53	53	45	53	56	42	0.75
KEGG_LEISHMANIA_INFECTION	72	67	64	70	63	72	72	58	0.805556
KEGG_PATHWAYS_IN_CANCER	328	324	317	321	306	321	325	292	0.898462
KEGG_COLORECTAL_CANCER	62	62	60	61	61	62	62	58	0.935484
KEGG_RENAL_CELL_CARCINOMA	70	69	68	68	68	69	70	63	0.9
KEGG_PANCREATIC_CANCER	70	70	68	69	69	70	70	66	0.942857
KEGG_ENDOMETRIAL_CANCER	52	52	50	51	49	52	52	47	0.903846
KEGG_GLIOMA	65	63	63	64	61	64	65	58	0.892308
KEGG_PROSTATE_CANCER	89	89	88	88	84	87	89	81	0.910112
KEGG_THYROID_CANCER	29	29	28	29	25	29	29	25	0.862069
KEGG_BASAL_CELL_CARCINOMA	55	54	53	54	52	55	55	49	0.890909
KEGG_MELANOMA	71	71	70	71	68	71	71	67	0.943662
KEGG_BLADDER_CANCER	42	42	42	41	40	42	42	39	0.928571
KEGG_CHRONIC_MYELOID_LEUKEMIA	73	73	70	72	67	72	73	65	0.890411
KEGG_ACUTE_MYELOID_LEUKEMIA	60	57	56	55	56	57	57	54	0.947368
KEGG_SMALL_CELL_LUNG_CANCER	84	84	84	84	79	83	84	78	0.928571
KEGG_NON_SMALL_CELL_LUNG_CANCER	54	54	53	52	54	54	54	52	0.962963
KEGG_ASTHMA	30	27	28	30	26	30	30	23	0.766667
KEGG_AUTOIMMUNE_THYROID_DISEASE	53	47	47	47	42	51	52	34	0.653846
KEGG_SYSTEMIC_LUPUS_ERYTHEMATOSUS	140	84	105	125	95	129	134	59	0.440299
KEGG_ALLOGRAFT_REJECTION	38	34	32	37	33	36	37	27	0.72973
KEGG_GRAFT_VERSUS_HOST_DISEASE	42	36	34	39	30	40	41	23	0.560976
KEGG_PRIMARY_IMMUNODEFICIENCY	35	35	35	35	33	35	35	33	0.942857
KEGG_HYPERTROPHIC_CARDIOMYOPATHY_HCM	85	82	79	83	79	82	83	74	0.891566
KEGG_ARRHYTHMOGENIC_RIGHT_VENTRICULAR_CARDIOMYOPATHY_ARVC	76	73	71	74	69	73	74	65	0.878378
KEGG_DILATED_CARDIOMYOPATHY	92	89	85	90	85	89	90	80	0.888889
KEGG_VIRAL_MYOCARDITIS	73	67	64	69	62	70	70	55	0.785714
