# Supplementary material for: Evaluating methods for ranking differentially expressed genes applied to microArray quality control data
Source: BMC Bioinformatics. 2011 Jun 6;12:227. doi: 10.1186/1471-2105-12-227 (PMC3128035; doi:10.1186/1471-2105-12-227)
Supplement: Additional file 18 — Raw data for Figure 3. There are two sheets. [file 1471-2105-12-227-S18.XLS]

## Sheet: AvsB
geneset_num	WAD	AD	FC	RP	modT	samT	shrT	ibmT
1	0	0	0	0	0	0	0	0
2	0.5	0.5	0.5	0.5	0.5	0.5	0.5	0.5
3	0.333333	0.333333	0.333333	0.333333	0.333333	0.333333	0.333333	0.333333
4	0.25	0.25	0.25	0.25	0.25	0.25	0.25	0.25
5	0.4	0.2	0.2	0.2	0.4	0.2	0.4	0.2
6	0.333333	0.166667	0.166667	0.166667	0.333333	0.333333	0.333333	0.333333
7	0.285714	0.428571	0.285714	0.285714	0.285714	0.428571	0.428571	0.285714
8	0.25	0.375	0.25	0.375	0.25	0.375	0.375	0.25
9	0.222222	0.333333	0.333333	0.333333	0.222222	0.333333	0.333333	0.222222
10	0.3	0.3	0.3	0.3	0.3	0.3	0.3	0.3
11	0.272727	0.272727	0.272727	0.272727	0.272727	0.272727	0.272727	0.272727
12	0.25	0.333333	0.25	0.25	0.25	0.333333	0.25	0.25
13	0.307692	0.307692	0.307692	0.230769	0.230769	0.307692	0.230769	0.230769
14	0.285714	0.285714	0.285714	0.357143	0.214286	0.285714	0.214286	0.214286
15	0.266667	0.266667	0.266667	0.4	0.2	0.266667	0.2	0.2
16	0.3125	0.25	0.25	0.375	0.1875	0.25	0.1875	0.1875
17	0.294118	0.294118	0.294118	0.352941	0.176471	0.294118	0.176471	0.176471
18	0.277778	0.277778	0.277778	0.333333	0.166667	0.277778	0.222222	0.222222
19	0.263158	0.263158	0.263158	0.315789	0.210526	0.263158	0.210526	0.210526
20	0.3	0.25	0.25	0.35	0.2	0.25	0.25	0.2
21	0.285714	0.238095	0.238095	0.333333	0.190476	0.238095	0.238095	0.190476
22	0.272727	0.227273	0.227273	0.318182	0.181818	0.227273	0.227273	0.181818
23	0.26087	0.217391	0.217391	0.347826	0.173913	0.26087	0.217391	0.173913
24	0.25	0.291667	0.208333	0.375	0.166667	0.25	0.208333	0.166667
25	0.24	0.32	0.32	0.36	0.16	0.32	0.24	0.16
26	0.230769	0.307692	0.307692	0.346154	0.153846	0.307692	0.230769	0.153846
27	0.259259	0.333333	0.296296	0.333333	0.222222	0.333333	0.259259	0.222222
28	0.25	0.321429	0.285714	0.321429	0.25	0.321429	0.285714	0.25
29	0.275862	0.310345	0.275862	0.310345	0.241379	0.310345	0.275862	0.275862
30	0.266667	0.333333	0.333333	0.333333	0.233333	0.333333	0.266667	0.266667
31	0.290323	0.322581	0.322581	0.387097	0.225806	0.322581	0.290323	0.258065
32	0.28125	0.34375	0.3125	0.375	0.25	0.3125	0.28125	0.25
33	0.30303	0.333333	0.333333	0.363636	0.242424	0.333333	0.30303	0.242424
34	0.323529	0.352941	0.323529	0.352941	0.294118	0.323529	0.294118	0.235294
35	0.314286	0.342857	0.314286	0.342857	0.342857	0.342857	0.285714	0.228571
36	0.305556	0.333333	0.305556	0.361111	0.333333	0.333333	0.277778	0.277778
37	0.324324	0.351351	0.297297	0.351351	0.324324	0.378378	0.27027	0.297297
38	0.315789	0.368421	0.289474	0.368421	0.315789	0.368421	0.263158	0.315789
39	0.307692	0.358974	0.282051	0.358974	0.307692	0.358974	0.307692	0.307692
40	0.325	0.35	0.275	0.35	0.3	0.35	0.3	0.3
41	0.317073	0.365854	0.292683	0.390244	0.292683	0.341463	0.292683	0.317073
42	0.309524	0.357143	0.285714	0.380952	0.285714	0.333333	0.285714	0.333333
43	0.302326	0.348837	0.302326	0.372093	0.27907	0.325581	0.302326	0.325581
44	0.295455	0.340909	0.318182	0.363636	0.272727	0.318182	0.318182	0.318182
45	0.311111	0.333333	0.311111	0.355556	0.266667	0.311111	0.311111	0.333333
46	0.326087	0.326087	0.304348	0.347826	0.26087	0.304348	0.304348	0.326087
47	0.340426	0.319149	0.297872	0.340426	0.297872	0.297872	0.297872	0.319149
48	0.354167	0.3125	0.291667	0.333333	0.291667	0.291667	0.291667	0.3125
49	0.346939	0.306122	0.285714	0.326531	0.306122	0.285714	0.306122	0.326531
50	0.34	0.3	0.28	0.32	0.32	0.28	0.32	0.32
51	0.352941	0.294118	0.294118	0.313725	0.313725	0.27451	0.352941	0.333333
52	0.384615	0.288462	0.288462	0.307692	0.326923	0.288462	0.346154	0.326923
53	0.396226	0.283019	0.283019	0.301887	0.320755	0.283019	0.358491	0.320755
54	0.425926	0.277778	0.277778	0.314815	0.314815	0.277778	0.351852	0.314815
55	0.454545	0.272727	0.272727	0.309091	0.327273	0.272727	0.345455	0.327273
56	0.446429	0.267857	0.267857	0.303571	0.321429	0.267857	0.339286	0.321429
57	0.438596	0.263158	0.263158	0.298246	0.333333	0.263158	0.333333	0.333333
58	0.431034	0.258621	0.258621	0.293103	0.327586	0.258621	0.344828	0.327586
59	0.423729	0.271186	0.254237	0.305085	0.322034	0.254237	0.338983	0.322034
60	0.416667	0.266667	0.25	0.3	0.316667	0.266667	0.333333	0.316667
61	0.42623	0.262295	0.245902	0.295082	0.327869	0.278689	0.327869	0.311475
62	0.435484	0.258065	0.258065	0.290323	0.322581	0.274194	0.322581	0.306452
63	0.444444	0.269841	0.269841	0.285714	0.31746	0.269841	0.333333	0.301587
64	0.453125	0.265625	0.265625	0.296875	0.3125	0.28125	0.34375	0.296875
65	0.461538	0.276923	0.276923	0.307692	0.323077	0.276923	0.338462	0.323077
66	0.454545	0.272727	0.287879	0.318182	0.318182	0.287879	0.333333	0.318182
67	0.447761	0.268657	0.283582	0.343284	0.328358	0.283582	0.328358	0.343284
68	0.441176	0.279412	0.279412	0.352941	0.323529	0.294118	0.338235	0.338235
69	0.434783	0.275362	0.275362	0.347826	0.318841	0.289855	0.347826	0.347826
70	0.428571	0.285714	0.271429	0.342857	0.314286	0.285714	0.342857	0.342857
71	0.422535	0.28169	0.28169	0.338028	0.323944	0.28169	0.338028	0.338028
72	0.430556	0.277778	0.291667	0.333333	0.333333	0.277778	0.333333	0.347222
73	0.424658	0.273973	0.287671	0.328767	0.342466	0.30137	0.328767	0.342466
74	0.418919	0.283784	0.297297	0.324324	0.337838	0.324324	0.364865	0.337838
75	0.413333	0.293333	0.306667	0.333333	0.346667	0.333333	0.36	0.36
76	0.421053	0.289474	0.315789	0.328947	0.355263	0.328947	0.355263	0.368421
77	0.454545	0.311688	0.311688	0.363636	0.363636	0.324675	0.350649	0.363636
78	0.448718	0.346154	0.333333	0.371795	0.371795	0.333333	0.358974	0.371795
79	0.443038	0.35443	0.341772	0.379747	0.367089	0.35443	0.35443	0.379747
80	0.45	0.375	0.35	0.3875	0.375	0.375	0.35	0.375
81	0.45679	0.37037	0.358025	0.382716	0.37037	0.419753	0.37037	0.382716
82	0.45122	0.390244	0.353659	0.390244	0.365854	0.414634	0.365854	0.402439
83	0.445783	0.385542	0.349398	0.385542	0.373494	0.409639	0.373494	0.39759
84	0.464286	0.392857	0.369048	0.392857	0.369048	0.428571	0.369048	0.392857
85	0.482353	0.411765	0.376471	0.388235	0.388235	0.435294	0.364706	0.4
86	0.476744	0.418605	0.383721	0.395349	0.395349	0.465116	0.360465	0.395349
87	0.482759	0.425287	0.390805	0.425287	0.402299	0.45977	0.402299	0.413793
88	0.477273	0.443182	0.386364	0.420455	0.397727	0.454545	0.409091	0.409091
89	0.483146	0.438202	0.382022	0.41573	0.41573	0.449438	0.426966	0.449438
90	0.5	0.444444	0.4	0.422222	0.422222	0.444444	0.433333	0.444444
91	0.494505	0.43956	0.406593	0.428571	0.417582	0.43956	0.428571	0.450549
92	0.5	0.434783	0.402174	0.434783	0.423913	0.434783	0.434783	0.445652
93	0.494624	0.430108	0.408602	0.430108	0.419355	0.430108	0.451613	0.44086
94	0.521277	0.43617	0.414894	0.446809	0.425532	0.425532	0.468085	0.457447
95	0.526316	0.431579	0.421053	0.442105	0.431579	0.431579	0.473684	0.452632
96	0.552083	0.4375	0.4375	0.458333	0.447917	0.427083	0.46875	0.458333
97	0.556701	0.453608	0.43299	0.453608	0.463918	0.43299	0.474227	0.453608
98	0.571429	0.44898	0.438776	0.469388	0.459184	0.438776	0.469388	0.459184
99	0.59596	0.444444	0.454545	0.484848	0.474747	0.434343	0.464646	0.464646
100	0.59	0.47	0.45	0.48	0.47	0.46	0.47	0.47
101	0.60396	0.465347	0.455446	0.475248	0.465347	0.465347	0.485149	0.475248
102	0.598039	0.470588	0.460784	0.470588	0.5	0.460784	0.490196	0.480392
103	0.601942	0.475728	0.475728	0.475728	0.495146	0.466019	0.504854	0.495146
104	0.596154	0.471154	0.471154	0.471154	0.490385	0.480769	0.509615	0.490385
105	0.6	0.466667	0.466667	0.466667	0.485714	0.485714	0.533333	0.504762
106	0.59434	0.462264	0.462264	0.462264	0.490566	0.481132	0.54717	0.5
107	0.588785	0.46729	0.457944	0.457944	0.485981	0.485981	0.542056	0.504673
108	0.601852	0.472222	0.472222	0.472222	0.5	0.481481	0.537037	0.5
109	0.605505	0.46789	0.477064	0.46789	0.504587	0.477064	0.541284	0.495413
110	0.6	0.481818	0.472727	0.472727	0.5	0.481818	0.536364	0.518182
111	0.594595	0.477477	0.477477	0.486486	0.513514	0.486486	0.531532	0.522523
112	0.589286	0.473214	0.473214	0.482143	0.508929	0.482143	0.544643	0.526786
113	0.59292	0.469027	0.469027	0.495575	0.522124	0.486726	0.548673	0.539823
114	0.614035	0.464912	0.482456	0.517544	0.552632	0.5	0.552632	0.535088
115	0.626087	0.469565	0.495652	0.513043	0.556522	0.513043	0.547826	0.547826
116	0.62931	0.474138	0.491379	0.508621	0.551724	0.517241	0.543103	0.551724
117	0.632479	0.495726	0.495726	0.512821	0.547009	0.512821	0.538462	0.555556
118	0.627119	0.5	0.5	0.516949	0.542373	0.508475	0.533898	0.559322
119	0.621849	0.512605	0.521008	0.521008	0.537815	0.521008	0.529412	0.563025
120	0.633333	0.516667	0.516667	0.525	0.55	0.525	0.55	0.558333
121	0.636364	0.520661	0.512397	0.545455	0.553719	0.520661	0.545455	0.561983
122	0.647541	0.52459	0.516393	0.557377	0.557377	0.516393	0.54918	0.590164
123	0.666667	0.520325	0.512195	0.552846	0.569106	0.536585	0.552846	0.609756
124	0.677419	0.532258	0.532258	0.548387	0.572581	0.540323	0.564516	0.604839
125	0.68	0.528	0.544	0.544	0.6	0.552	0.584	0.6
126	0.674603	0.547619	0.547619	0.547619	0.603175	0.547619	0.595238	0.619048
127	0.692913	0.559055	0.559055	0.543307	0.606299	0.566929	0.598425	0.629921
128	0.71875	0.5625	0.5625	0.546875	0.625	0.59375	0.601562	0.640625
129	0.728682	0.581395	0.589147	0.550388	0.635659	0.604651	0.620155	0.643411
130	0.730769	0.576923	0.615385	0.569231	0.630769	0.607692	0.623077	0.646154
131	0.725191	0.610687	0.633588	0.587786	0.633588	0.625954	0.625954	0.641221
132	0.727273	0.613636	0.651515	0.590909	0.636364	0.651515	0.628788	0.643939
133	0.729323	0.62406	0.654135	0.586466	0.639098	0.646617	0.631579	0.654135
134	0.746269	0.626866	0.649254	0.589552	0.656716	0.649254	0.649254	0.656716
135	0.740741	0.644444	0.651852	0.6	0.674074	0.651852	0.659259	0.681481
136	0.75	0.639706	0.647059	0.602941	0.683824	0.661765	0.691176	0.683824
137	0.751825	0.656934	0.642336	0.59854	0.686131	0.664234	0.693431	0.693431
138	0.753623	0.666667	0.637681	0.594203	0.688406	0.666667	0.710145	0.695652
139	0.755396	0.661871	0.640288	0.604317	0.683453	0.661871	0.71223	0.705036
140	0.757143	0.657143	0.642857	0.6	0.7	0.664286	0.721429	0.714286
141	0.751773	0.666667	0.652482	0.624113	0.70922	0.659574	0.716312	0.716312
142	0.753521	0.683099	0.65493	0.640845	0.711268	0.661972	0.725352	0.711268
143	0.748252	0.678322	0.664336	0.643357	0.706294	0.678322	0.72028	0.713287
144	0.756944	0.673611	0.673611	0.652778	0.708333	0.6875	0.722222	0.715278
145	0.772414	0.682759	0.668966	0.675862	0.724138	0.689655	0.731034	0.717241
146	0.773973	0.691781	0.664384	0.684932	0.726027	0.69863	0.726027	0.712329
147	0.77551	0.70068	0.659864	0.680272	0.721088	0.714286	0.727891	0.714286
148	0.783784	0.702703	0.675676	0.689189	0.722973	0.716216	0.722973	0.72973
149	0.785235	0.718121	0.691275	0.684564	0.731544	0.731544	0.731544	0.744966
150	0.8	0.733333	0.693333	0.7	0.746667	0.74	0.74	0.746667
151	0.794702	0.735099	0.701987	0.701987	0.754967	0.748344	0.741722	0.748344
152	0.815789	0.736842	0.703947	0.703947	0.763158	0.756579	0.756579	0.756579
153	0.810458	0.732026	0.712418	0.718954	0.771242	0.751634	0.75817	0.764706
154	0.805195	0.74026	0.727273	0.727273	0.766234	0.766234	0.766234	0.75974
155	0.806452	0.76129	0.735484	0.741935	0.76129	0.76129	0.774194	0.76129
156	0.807692	0.769231	0.74359	0.762821	0.782051	0.769231	0.788462	0.75641
157	0.821656	0.77707	0.751592	0.757962	0.783439	0.789809	0.789809	0.757962
158	0.822785	0.78481	0.759494	0.759494	0.791139	0.78481	0.797468	0.765823
159	0.823899	0.792453	0.767296	0.767296	0.805031	0.805031	0.805031	0.779874
160	0.825	0.8	0.7625	0.78125	0.8125	0.8125	0.80625	0.80625
161	0.832298	0.807453	0.795031	0.795031	0.807453	0.807453	0.801242	0.819876
162	0.845679	0.808642	0.796296	0.796296	0.820988	0.808642	0.820988	0.833333
163	0.865031	0.803681	0.797546	0.809816	0.828221	0.809816	0.834356	0.828221
164	0.890244	0.79878	0.792683	0.810976	0.841463	0.810976	0.829268	0.829268
165	0.89697	0.806061	0.8	0.818182	0.842424	0.812121	0.854545	0.842424
166	0.921687	0.819277	0.819277	0.813253	0.861446	0.819277	0.855422	0.849398
167	0.916168	0.820359	0.820359	0.814371	0.868263	0.826347	0.862275	0.862275
168	0.922619	0.821429	0.821429	0.821429	0.869048	0.839286	0.863095	0.863095
169	0.923077	0.828402	0.822485	0.828402	0.87574	0.846154	0.881657	0.87574
170	0.923529	0.835294	0.817647	0.835294	0.882353	0.852941	0.894118	0.882353
171	0.929825	0.842105	0.847953	0.847953	0.894737	0.853801	0.900585	0.888889
172	0.930233	0.837209	0.848837	0.848837	0.901163	0.848837	0.895349	0.895349
173	0.924855	0.872832	0.861272	0.849711	0.901734	0.878613	0.901734	0.907514
174	0.91954	0.873563	0.856322	0.856322	0.908046	0.890805	0.908046	0.908046
175	0.931429	0.88	0.868571	0.868571	0.908571	0.885714	0.908571	0.914286
176	0.943182	0.886364	0.869318	0.880682	0.909091	0.886364	0.914773	0.914773
177	0.943503	0.881356	0.881356	0.892655	0.903955	0.881356	0.909605	0.909605
178	0.938202	0.898876	0.898876	0.904494	0.910112	0.88764	0.904494	0.910112
179	0.949721	0.905028	0.905028	0.916201	0.910615	0.899441	0.916201	0.921788
180	0.95	0.911111	0.911111	0.933333	0.927778	0.9	0.916667	0.933333
181	0.950276	0.917127	0.917127	0.944751	0.928177	0.911602	0.922652	0.939227
182	0.950549	0.928571	0.923077	0.945055	0.93956	0.934066	0.93956	0.950549
183	0.961749	0.956284	0.945355	0.945355	0.967213	0.961749	0.967213	0.967213
184	0.967391	0.978261	0.978261	0.967391	0.978261	0.978261	0.978261	0.972826
185	0.994595	0.989189	0.989189	0.978378	0.994595	0.989189	1	0.994595
186	1	1	1	1	1	1	1	1

## Sheet: CvsD
geneset_num	WAD	AD	FC	RP	modT	samT	shrT	ibmT
1	0	0	0	0	0	0	0	0
2	0.5	0	0	0	0.5	0.5	0.5	0.5
3	0.333333	0	0	0	0.333333	0.333333	0.333333	0.333333
4	0.5	0.25	0.25	0.25	0.25	0.25	0.25	0.25
5	0.4	0.2	0.2	0.2	0.2	0.2	0.2	0.4
6	0.5	0.166667	0.166667	0.166667	0.5	0.166667	0.333333	0.5
7	0.428571	0.142857	0.142857	0.142857	0.428571	0.142857	0.428571	0.428571
8	0.375	0.125	0.125	0.125	0.375	0.125	0.375	0.375
9	0.333333	0.111111	0.111111	0.111111	0.333333	0.222222	0.333333	0.333333
10	0.3	0.1	0.1	0.1	0.3	0.3	0.4	0.3
11	0.272727	0.181818	0.0909091	0.0909091	0.272727	0.272727	0.363636	0.272727
12	0.25	0.166667	0.0833333	0.0833333	0.25	0.25	0.333333	0.25
13	0.230769	0.230769	0.0769231	0.153846	0.307692	0.230769	0.307692	0.230769
14	0.285714	0.214286	0.0714286	0.142857	0.285714	0.214286	0.285714	0.214286
15	0.266667	0.266667	0.133333	0.133333	0.266667	0.266667	0.266667	0.2
16	0.25	0.3125	0.125	0.125	0.25	0.25	0.25	0.25
17	0.235294	0.294118	0.176471	0.117647	0.294118	0.235294	0.235294	0.294118
18	0.222222	0.277778	0.166667	0.111111	0.277778	0.222222	0.222222	0.277778
19	0.210526	0.263158	0.157895	0.105263	0.263158	0.263158	0.210526	0.263158
20	0.2	0.25	0.15	0.15	0.25	0.25	0.25	0.25
21	0.190476	0.238095	0.142857	0.190476	0.238095	0.238095	0.238095	0.238095
22	0.181818	0.272727	0.136364	0.181818	0.227273	0.272727	0.227273	0.227273
23	0.173913	0.26087	0.130435	0.173913	0.217391	0.26087	0.217391	0.217391
24	0.208333	0.25	0.125	0.166667	0.208333	0.25	0.208333	0.208333
25	0.2	0.28	0.16	0.16	0.2	0.28	0.2	0.2
26	0.192308	0.269231	0.153846	0.192308	0.192308	0.269231	0.192308	0.192308
27	0.222222	0.259259	0.185185	0.185185	0.185185	0.259259	0.185185	0.185185
28	0.214286	0.25	0.214286	0.178571	0.178571	0.285714	0.214286	0.178571
29	0.241379	0.241379	0.206897	0.172414	0.206897	0.275862	0.206897	0.172414
30	0.266667	0.233333	0.2	0.166667	0.2	0.266667	0.2	0.233333
31	0.258065	0.225806	0.225806	0.16129	0.258065	0.258065	0.193548	0.225806
32	0.28125	0.21875	0.21875	0.15625	0.3125	0.25	0.1875	0.21875
33	0.272727	0.212121	0.212121	0.151515	0.30303	0.272727	0.30303	0.242424
34	0.294118	0.205882	0.205882	0.147059	0.294118	0.264706	0.294118	0.294118
35	0.314286	0.2	0.2	0.142857	0.285714	0.257143	0.314286	0.314286
36	0.361111	0.194444	0.194444	0.166667	0.305556	0.25	0.305556	0.333333
37	0.351351	0.216216	0.189189	0.189189	0.297297	0.243243	0.297297	0.324324
38	0.394737	0.236842	0.184211	0.184211	0.289474	0.236842	0.315789	0.315789
39	0.384615	0.230769	0.179487	0.205128	0.307692	0.230769	0.307692	0.333333
40	0.375	0.225	0.2	0.2	0.3	0.225	0.325	0.325
41	0.365854	0.219512	0.195122	0.195122	0.317073	0.243902	0.317073	0.317073
42	0.357143	0.214286	0.190476	0.190476	0.333333	0.238095	0.309524	0.309524
43	0.348837	0.232558	0.186047	0.186047	0.325581	0.255814	0.302326	0.302326
44	0.340909	0.227273	0.181818	0.204545	0.318182	0.272727	0.295455	0.318182
45	0.333333	0.244444	0.177778	0.2	0.311111	0.266667	0.288889	0.311111
46	0.347826	0.23913	0.173913	0.195652	0.304348	0.26087	0.282609	0.304348
47	0.340426	0.234043	0.191489	0.191489	0.297872	0.255319	0.276596	0.297872
48	0.333333	0.229167	0.1875	0.25	0.291667	0.25	0.270833	0.3125
49	0.367347	0.244898	0.183673	0.244898	0.285714	0.244898	0.265306	0.306122
50	0.38	0.26	0.18	0.24	0.3	0.24	0.26	0.32
51	0.372549	0.254902	0.176471	0.235294	0.313725	0.235294	0.27451	0.333333
52	0.365385	0.25	0.192308	0.230769	0.307692	0.230769	0.288462	0.326923
53	0.358491	0.245283	0.188679	0.226415	0.320755	0.226415	0.283019	0.339623
54	0.37037	0.240741	0.185185	0.240741	0.314815	0.222222	0.296296	0.333333
55	0.363636	0.236364	0.181818	0.236364	0.309091	0.254545	0.290909	0.327273
56	0.357143	0.232143	0.196429	0.25	0.303571	0.25	0.285714	0.321429
57	0.350877	0.245614	0.210526	0.263158	0.298246	0.245614	0.280702	0.315789
58	0.344828	0.241379	0.206897	0.258621	0.310345	0.275862	0.293103	0.310345
59	0.338983	0.271186	0.237288	0.254237	0.322034	0.271186	0.288136	0.305085
60	0.333333	0.283333	0.233333	0.266667	0.316667	0.266667	0.283333	0.316667
61	0.327869	0.278689	0.229508	0.262295	0.311475	0.262295	0.278689	0.311475
62	0.354839	0.274194	0.225806	0.258065	0.306452	0.258065	0.290323	0.306452
63	0.365079	0.269841	0.238095	0.253968	0.31746	0.253968	0.285714	0.301587
64	0.375	0.265625	0.234375	0.25	0.3125	0.25	0.28125	0.3125
65	0.369231	0.261538	0.230769	0.246154	0.307692	0.246154	0.276923	0.307692
66	0.378788	0.257576	0.227273	0.257576	0.318182	0.242424	0.287879	0.30303
67	0.373134	0.253731	0.223881	0.253731	0.328358	0.238806	0.283582	0.298507
68	0.367647	0.25	0.220588	0.25	0.323529	0.25	0.279412	0.294118
69	0.362319	0.26087	0.217391	0.26087	0.318841	0.246377	0.275362	0.304348
70	0.357143	0.257143	0.214286	0.257143	0.314286	0.257143	0.271429	0.3
71	0.352113	0.253521	0.225352	0.267606	0.309859	0.253521	0.267606	0.295775
72	0.361111	0.25	0.236111	0.263889	0.305556	0.25	0.263889	0.291667
73	0.369863	0.246575	0.232877	0.260274	0.30137	0.246575	0.260274	0.287671
74	0.364865	0.256757	0.22973	0.27027	0.297297	0.243243	0.27027	0.283784
75	0.36	0.253333	0.226667	0.266667	0.293333	0.24	0.266667	0.28
76	0.368421	0.25	0.236842	0.263158	0.289474	0.236842	0.263158	0.289474
77	0.363636	0.246753	0.233766	0.25974	0.298701	0.233766	0.272727	0.311688
78	0.358974	0.269231	0.24359	0.25641	0.294872	0.230769	0.269231	0.307692
79	0.35443	0.265823	0.240506	0.253165	0.291139	0.240506	0.278481	0.303797
80	0.35	0.2625	0.2375	0.2625	0.2875	0.2375	0.275	0.3
81	0.358025	0.259259	0.234568	0.259259	0.283951	0.259259	0.271605	0.296296
82	0.353659	0.256098	0.243902	0.268293	0.280488	0.256098	0.280488	0.304878
83	0.361446	0.253012	0.240964	0.26506	0.277108	0.277108	0.301205	0.301205
84	0.380952	0.25	0.261905	0.261905	0.285714	0.285714	0.297619	0.297619
85	0.388235	0.247059	0.258824	0.258824	0.305882	0.282353	0.317647	0.305882
86	0.395349	0.244186	0.267442	0.255814	0.337209	0.27907	0.313953	0.302326
87	0.402299	0.252874	0.264368	0.275862	0.333333	0.287356	0.321839	0.310345
88	0.409091	0.25	0.272727	0.284091	0.329545	0.295455	0.329545	0.306818
89	0.41573	0.269663	0.269663	0.280899	0.325843	0.292135	0.325843	0.325843
90	0.411111	0.266667	0.266667	0.277778	0.322222	0.3	0.322222	0.322222
91	0.417582	0.296703	0.274725	0.285714	0.32967	0.318681	0.32967	0.340659
92	0.413043	0.304348	0.271739	0.282609	0.326087	0.315217	0.326087	0.369565
93	0.451613	0.322581	0.27957	0.290323	0.344086	0.333333	0.333333	0.365591
94	0.457447	0.329787	0.287234	0.287234	0.340426	0.340426	0.361702	0.361702
95	0.452632	0.326316	0.284211	0.294737	0.347368	0.336842	0.357895	0.357895
96	0.46875	0.354167	0.3125	0.291667	0.375	0.333333	0.354167	0.364583
97	0.474227	0.350515	0.309278	0.298969	0.391753	0.360825	0.360825	0.360825
98	0.489796	0.346939	0.316327	0.316327	0.387755	0.357143	0.377551	0.377551
99	0.484848	0.353535	0.313131	0.323232	0.393939	0.373737	0.383838	0.373737
100	0.48	0.35	0.32	0.32	0.4	0.38	0.4	0.39
101	0.485149	0.356436	0.326733	0.336634	0.405941	0.376238	0.415842	0.405941
102	0.480392	0.352941	0.343137	0.352941	0.401961	0.372549	0.411765	0.411765
103	0.495146	0.349515	0.359223	0.359223	0.398058	0.378641	0.417476	0.407767
104	0.509615	0.375	0.355769	0.365385	0.403846	0.375	0.432692	0.403846
105	0.52381	0.371429	0.352381	0.371429	0.419048	0.4	0.438095	0.419048
106	0.537736	0.367925	0.349057	0.396226	0.415094	0.396226	0.433962	0.424528
107	0.53271	0.373832	0.35514	0.392523	0.420561	0.392523	0.439252	0.429907
108	0.527778	0.388889	0.351852	0.388889	0.416667	0.388889	0.444444	0.425926
109	0.522936	0.385321	0.348624	0.394495	0.431193	0.385321	0.440367	0.422018
110	0.527273	0.381818	0.354545	0.409091	0.427273	0.4	0.445455	0.427273
111	0.531532	0.387387	0.36036	0.405405	0.432432	0.405405	0.441441	0.423423
112	0.544643	0.383929	0.366071	0.410714	0.455357	0.419643	0.4375	0.4375
113	0.548673	0.389381	0.362832	0.40708	0.460177	0.415929	0.451327	0.433628
114	0.570175	0.385965	0.368421	0.403509	0.473684	0.421053	0.464912	0.447368
115	0.582609	0.4	0.373913	0.408696	0.478261	0.426087	0.478261	0.469565
116	0.586207	0.405172	0.37069	0.405172	0.491379	0.431034	0.474138	0.482759
117	0.589744	0.410256	0.367521	0.401709	0.495726	0.42735	0.478632	0.504274
118	0.584746	0.415254	0.372881	0.40678	0.491525	0.432203	0.5	0.5
119	0.588235	0.420168	0.369748	0.403361	0.504202	0.436975	0.495798	0.495798
120	0.591667	0.416667	0.383333	0.408333	0.516667	0.433333	0.5	0.508333
121	0.595041	0.413223	0.404959	0.404959	0.512397	0.429752	0.504132	0.520661
122	0.606557	0.418033	0.418033	0.401639	0.516393	0.434426	0.508197	0.516393
123	0.626016	0.422764	0.422764	0.414634	0.520325	0.439024	0.520325	0.512195
124	0.645161	0.427419	0.419355	0.427419	0.524194	0.435484	0.516129	0.524194
125	0.648	0.424	0.432	0.44	0.52	0.432	0.52	0.52
126	0.650794	0.428571	0.436508	0.436508	0.52381	0.444444	0.52381	0.52381
127	0.645669	0.433071	0.433071	0.448819	0.527559	0.448819	0.519685	0.527559
128	0.640625	0.429688	0.4375	0.460938	0.523438	0.453125	0.515625	0.539062
129	0.643411	0.449612	0.44186	0.465116	0.527132	0.457364	0.527132	0.542636
130	0.646154	0.461538	0.461538	0.476923	0.530769	0.469231	0.530769	0.546154
131	0.641221	0.473282	0.480916	0.473282	0.526718	0.473282	0.541985	0.549618
132	0.643939	0.484848	0.477273	0.477273	0.560606	0.469697	0.55303	0.545455
133	0.654135	0.481203	0.481203	0.496241	0.56391	0.466165	0.556391	0.556391
134	0.664179	0.485075	0.485075	0.514925	0.567164	0.485075	0.567164	0.559701
135	0.666667	0.496296	0.496296	0.525926	0.57037	0.503704	0.577778	0.562963
136	0.683824	0.514706	0.5	0.522059	0.573529	0.507353	0.573529	0.566176
137	0.686131	0.525547	0.510949	0.532847	0.569343	0.525547	0.583942	0.583942
138	0.681159	0.536232	0.514493	0.550725	0.572464	0.536232	0.57971	0.57971
139	0.683453	0.539568	0.52518	0.561151	0.582734	0.546763	0.57554	0.582734
140	0.685714	0.535714	0.521429	0.557143	0.585714	0.557143	0.585714	0.592857
141	0.702128	0.546099	0.524823	0.574468	0.595745	0.560284	0.602837	0.609929
142	0.711268	0.549296	0.528169	0.577465	0.605634	0.56338	0.605634	0.612676
143	0.706294	0.545455	0.531469	0.587413	0.622378	0.573427	0.608392	0.615385
144	0.701389	0.548611	0.541667	0.590278	0.618056	0.576389	0.618056	0.618056
145	0.703448	0.551724	0.544828	0.586207	0.62069	0.57931	0.613793	0.613793
146	0.705479	0.568493	0.554795	0.582192	0.623288	0.582192	0.616438	0.630137
147	0.707483	0.578231	0.557823	0.591837	0.646259	0.591837	0.639456	0.639456
148	0.72973	0.581081	0.574324	0.601351	0.668919	0.594595	0.641892	0.682432
149	0.744966	0.583893	0.57047	0.610738	0.671141	0.610738	0.651007	0.684564
150	0.753333	0.586667	0.586667	0.613333	0.686667	0.613333	0.68	0.68
151	0.748344	0.609272	0.589404	0.615894	0.701987	0.615894	0.682119	0.688742
152	0.743421	0.611842	0.605263	0.618421	0.730263	0.618421	0.710526	0.703947
153	0.738562	0.620915	0.607843	0.620915	0.732026	0.620915	0.718954	0.712418
154	0.746753	0.623377	0.616883	0.623377	0.74026	0.62987	0.720779	0.720779
155	0.748387	0.625806	0.612903	0.632258	0.748387	0.632258	0.735484	0.741935
156	0.762821	0.628205	0.621795	0.628205	0.75	0.641026	0.737179	0.75
157	0.77707	0.636943	0.624204	0.649682	0.745223	0.656051	0.745223	0.745223
158	0.78481	0.651899	0.620253	0.651899	0.746835	0.664557	0.746835	0.746835
159	0.792453	0.654088	0.63522	0.654088	0.748428	0.666667	0.761006	0.742138
160	0.81875	0.675	0.6625	0.6625	0.74375	0.675	0.75625	0.7375
161	0.813665	0.689441	0.68323	0.677019	0.757764	0.701863	0.757764	0.732919
162	0.82716	0.697531	0.697531	0.685185	0.765432	0.709877	0.765432	0.759259
163	0.852761	0.705521	0.711656	0.687117	0.773006	0.730061	0.785276	0.785276
164	0.859756	0.713415	0.72561	0.713415	0.786585	0.743902	0.792683	0.786585
165	0.866667	0.721212	0.727273	0.727273	0.8	0.745455	0.8	0.793939
166	0.879518	0.73494	0.722892	0.746988	0.801205	0.753012	0.813253	0.807229
167	0.88024	0.754491	0.724551	0.754491	0.802395	0.784431	0.820359	0.808383
168	0.89881	0.767857	0.744048	0.761905	0.815476	0.791667	0.821429	0.821429
169	0.905325	0.775148	0.751479	0.763314	0.816568	0.792899	0.816568	0.83432
170	0.911765	0.788235	0.764706	0.782353	0.817647	0.805882	0.829412	0.858824
171	0.918129	0.789474	0.77193	0.789474	0.836257	0.812865	0.842105	0.865497
172	0.918605	0.802326	0.784884	0.819767	0.848837	0.813953	0.843023	0.872093
173	0.913295	0.815029	0.791908	0.820809	0.849711	0.82659	0.849711	0.867052
174	0.908046	0.821839	0.804598	0.833333	0.862069	0.821839	0.867816	0.873563
175	0.914286	0.817143	0.817143	0.834286	0.88	0.822857	0.868571	0.885714
176	0.926136	0.829545	0.835227	0.846591	0.880682	0.835227	0.869318	0.886364
177	0.932203	0.858757	0.853107	0.881356	0.887006	0.847458	0.875706	0.898305
178	0.932584	0.859551	0.865169	0.88764	0.88764	0.865169	0.882022	0.898876
179	0.938547	0.882682	0.882682	0.893855	0.882682	0.877095	0.882682	0.893855
180	0.933333	0.894444	0.9	0.911111	0.888889	0.9	0.894444	0.911111
181	0.933702	0.917127	0.917127	0.911602	0.895028	0.911602	0.895028	0.917127
182	0.945055	0.923077	0.928571	0.928571	0.906593	0.934066	0.912088	0.923077
183	0.956284	0.934426	0.934426	0.939891	0.928962	0.939891	0.928962	0.928962
184	0.961957	0.956522	0.945652	0.940217	0.961957	0.961957	0.961957	0.961957
185	0.994595	0.978378	0.978378	0.972973	1	0.978378	0.994595	1
186	1	1	1	1	1	1	1	1
